# Supplementary material for: ﻿Systematic revision of the snorkel snail genus Rhiostoma Benson, 1860 (Gastropoda, Caenogastropoda, Cyclophoridae) with descriptions of new species
Source: Zookeys. 2023 Jan 24;1142:1–144. doi: 10.3897/zookeys.1142.90097 (PMC10208988; doi:10.3897/zookeys.1142.90097)
Supplement: XML Treatment for Rhiostoma [file zookeys.1142.90097-treatment1.xml]

<!DOCTYPE tp:taxon-treatment
  PUBLIC "-//TaxonX//DTD Taxonomic Treatment Publishing DTD v0 20100105//EN" "tax-treatment-NSO.dtd">
<tp:taxon-treatment xmlns:tp="http://www.plazi.org/taxpub"><tp:treatment-meta><kwd-group><label>Taxon classification</label><kwd>
                  <named-content content-type="kingdom">Animalia</named-content>
                </kwd><kwd>
                  <named-content content-type="order">Architaenioglossa</named-content>
                </kwd><kwd>
                  <named-content content-type="family">Cyclophoridae</named-content>
                </kwd></kwd-group><mixed-citation publication-type="journal"><person-group><name><surname>Tongkerd</surname><given-names>Piyoros</given-names></name><name><surname>Tumpeesuwan</surname><given-names>Sakboworn</given-names></name><name><surname>Inkhavilay</surname><given-names>Khamla</given-names></name><name><surname>Prasankok</surname><given-names>Pongpun</given-names></name><name><surname>Jeratthitikul</surname><given-names>Ekgachai</given-names></name><name><surname>Panha</surname><given-names>Somsak</given-names></name><name><surname>Sutcharit</surname><given-names>Chirasak</given-names></name></person-group><article-title>﻿Systematic revision of the snorkel snail genus <italic><tp:taxon-name><tp:taxon-name-part taxon-name-part-type="genus" reg="Rhiostoma">Rhiostoma</tp:taxon-name-part></tp:taxon-name></italic> Benson, 1860 (<tp:taxon-name><tp:taxon-name-part taxon-name-part-type="class">Gastropoda</tp:taxon-name-part></tp:taxon-name>, <tp:taxon-name><tp:taxon-name-part taxon-name-part-type="subclass">Caenogastropoda</tp:taxon-name-part></tp:taxon-name>, <tp:taxon-name><tp:taxon-name-part taxon-name-part-type="family">Cyclophoridae</tp:taxon-name-part></tp:taxon-name>) with descriptions of new species</article-title><source>Zookeys</source><day>24</day><month>01</month><year>2023</year><volume>1142</volume><fpage>1</fpage><lpage>144</lpage><pub-id pub-id-type="doi">10.3897/zookeys.1142.90097</pub-id></mixed-citation></tp:treatment-meta><tp:nomenclature><label>﻿Genus</label><tp:taxon-name>
                <object-id xmlns:xlink="http://www.w3.org/1999/xlink" content-type="arpha" xlink:type="simple">1CD07730-1DDB-5B59-AE59-12B4EAD8F384</object-id>
                <tp:taxon-name-part taxon-name-part-type="genus" reg="Rhiostoma">Rhiostoma</tp:taxon-name-part>
              </tp:taxon-name><tp:taxon-authority>Benson, 1860</tp:taxon-authority><tp:nomenclature-citation-list><tp:nomenclature-citation><tp:taxon-name>
                    <tp:taxon-name-part taxon-name-part-type="genus" reg="Rhiostoma">Rhiostoma</tp:taxon-name-part>
                  </tp:taxon-name><comment>Benson, 1860: 96. <xref ref-type="bibr" rid="B135">Pfeiffer 1862b</xref>: 45, 46. <xref ref-type="bibr" rid="B19">Blanford 1864</xref>: 451. <xref ref-type="bibr" rid="B136">Pfeiffer 1865</xref>: 38. <xref ref-type="bibr" rid="B91">Martens 1867</xref>: 63. Kobelt and Möllendorff 1897: 115. <xref ref-type="bibr" rid="B71">Kobelt 1902</xref>: 176. Kobelt 1911: 754, 755. <xref ref-type="bibr" rid="B52">Gude 1921</xref>: 127, 128. Thiele 1929: 100. <xref ref-type="bibr" rid="B182">Wenz 1938</xref>: 462. <xref ref-type="bibr" rid="B38">Egorov 2009</xref>: 36, 37. <xref ref-type="bibr" rid="B142">Preece et al. 2022</xref>: 247.</comment></tp:nomenclature-citation><tp:nomenclature-citation><tp:taxon-name>
                    <tp:taxon-name-part taxon-name-part-type="genus" reg="Pterocyclus">Pterocyclus</tp:taxon-name-part>
                  </tp:taxon-name><comment>[sic] (<tp:taxon-name><tp:taxon-name-part taxon-name-part-type="genus" reg="Rhiostoma">Rhiostoma</tp:taxon-name-part></tp:taxon-name>)—<xref ref-type="bibr" rid="B114">Nevill 1878</xref>: 262. Fischer 1885: 745.</comment></tp:nomenclature-citation></tp:nomenclature-citation-list></tp:nomenclature><tp:treatment-sec sec-type="type species" id="SECID0EQ2CI"><title>Type species.</title><p><italic><tp:taxon-name><tp:taxon-name-part taxon-name-part-type="genus" reg="Rhiostoma">Rhiostoma</tp:taxon-name-part><tp:taxon-name-part taxon-name-part-type="species" reg="haughtoni">haughtoni</tp:taxon-name-part></tp:taxon-name></italic> Benson, 1860 by original designation in <xref ref-type="bibr" rid="B14">Benson (1860</xref>: 96).</p></tp:treatment-sec><tp:treatment-sec sec-type="diagnosis" id="SECID0EF3CI"><title>Diagnosis.</title><p>Shell small to large, and heliciform to depressed. Detached whorl absent or with short to long detached whorl, curved and descending. Breathing device prominently present with various types (Fig. <xref ref-type="fig" rid="F1">1B</xref>). Peristome double; lip thickened and expanded. Shell colour varying from uniform colour to zigzag pattern. Operculum calcareous, cup-shaped, and anticlockwise multispiral with elevated lamella (Figs <xref ref-type="fig" rid="F2">2B</xref>, <xref ref-type="fig" rid="F5">5</xref>).</p><fig id="F5" position="float" orientation="portrait"><object-id xmlns:xlink="http://www.w3.org/1999/xlink" content-type="doi" xlink:type="simple">10.3897/zookeys.1142.90097.figure5</object-id><object-id xmlns:xlink="http://www.w3.org/1999/xlink" content-type="arpha" xlink:type="simple">B6AD62CA-262D-5136-96F3-BD7F2F89CDD2</object-id><label>Figure 5.</label><caption><p>Comparison of breathing device and operculum characteristics among the five genera that closely resemble <italic><tp:taxon-name><tp:taxon-name-part taxon-name-part-type="genus" reg="Rhiostoma">Rhiostoma</tp:taxon-name-part></tp:taxon-name></italic>. The specimens and opercula represented herein are the type specimen or topotype of the respective type species of each genus; <bold><italic><tp:taxon-name><tp:taxon-name-part taxon-name-part-type="genus" reg="Pterocyclos">Pterocyclos</tp:taxon-name-part></tp:taxon-name></italic></bold>: <italic><tp:taxon-name><tp:taxon-name-part taxon-name-part-type="genus" reg="Pterocyclos">P.</tp:taxon-name-part><tp:taxon-name-part taxon-name-part-type="species" reg="rupestris">rupestris</tp:taxon-name-part></tp:taxon-name></italic> Benson, 1832 (lectotype <abbrev xmlns:xlink="http://www.w3.org/1999/xlink" content-type="institution" xlink:title="University Museum of Zoology Cambridge, Cambridge" id="ABBRID0EZ4CI" xlink:type="simple">UMZC</abbrev> I.102070, no locality data), <bold><italic><tp:taxon-name><tp:taxon-name-part taxon-name-part-type="genus" reg="Spiraculum">Spiraculum</tp:taxon-name-part></tp:taxon-name></italic></bold>: <italic><tp:taxon-name><tp:taxon-name-part taxon-name-part-type="genus" reg="Spiraculum">S.</tp:taxon-name-part><tp:taxon-name-part taxon-name-part-type="species" reg="hispidum">hispidum</tp:taxon-name-part></tp:taxon-name></italic> Pearson, 1833 (specimen <named-content xmlns:xlink="http://www.w3.org/1999/xlink" content-type="dwc:institutional_code" xlink:title="The Natural History Museum, London" xlink:href="http://grbio.org/institution/natural-history-museum-london" xlink:type="simple">NHMUK</named-content> 1906.4.4.72, from Khasi, Teria Ghat), <bold><italic><tp:taxon-name><tp:taxon-name-part taxon-name-part-type="genus" reg="Rhiostoma">Rhiostoma</tp:taxon-name-part></tp:taxon-name></italic></bold>: <italic><tp:taxon-name><tp:taxon-name-part taxon-name-part-type="genus" reg="Rhiostoma">R.</tp:taxon-name-part><tp:taxon-name-part taxon-name-part-type="species" reg="haughtoni">haughtoni</tp:taxon-name-part></tp:taxon-name></italic> Benson, 1860 (syntype <abbrev xmlns:xlink="http://www.w3.org/1999/xlink" content-type="institution" xlink:title="University Museum of Zoology Cambridge, Cambridge" id="ABBRID0ES6CI" xlink:type="simple">UMZC</abbrev> I.103445, from Moulmein), <bold><italic><tp:taxon-name><tp:taxon-name-part taxon-name-part-type="genus" reg="Cyclotus">Cyclotus</tp:taxon-name-part></tp:taxon-name></italic></bold>: <italic><tp:taxon-name><tp:taxon-name-part taxon-name-part-type="genus" reg="Cyclotus">C.</tp:taxon-name-part><tp:taxon-name-part taxon-name-part-type="species" reg="variegatus">variegatus</tp:taxon-name-part></tp:taxon-name></italic> Pearson, 1833 (specimen <named-content xmlns:xlink="http://www.w3.org/1999/xlink" content-type="dwc:institutional_code" xlink:title="The Natural History Museum, London" xlink:href="http://grbio.org/institution/natural-history-museum-london" xlink:type="simple">NHMUK</named-content> 1896.6.7.34–35, from Palawan), <bold><italic><tp:taxon-name><tp:taxon-name-part taxon-name-part-type="genus" reg="Opisthoporus">Opisthoporus</tp:taxon-name-part></tp:taxon-name></italic></bold>: <italic><tp:taxon-name><tp:taxon-name-part taxon-name-part-type="genus" reg="Cyclostoma">Cyclostoma</tp:taxon-name-part><tp:taxon-name-part taxon-name-part-type="species" reg="taylorianum">taylorianum</tp:taxon-name-part></tp:taxon-name></italic> Pfeiffer, 1851 = junior synonym of <italic><tp:taxon-name><tp:taxon-name-part taxon-name-part-type="genus" reg="Pterocyclos">Pterocyclos</tp:taxon-name-part><tp:taxon-name-part taxon-name-part-type="species" reg="biciliatum">biciliatum</tp:taxon-name-part></tp:taxon-name></italic> Mousson, 1849 (specimen <named-content xmlns:xlink="http://www.w3.org/1999/xlink" content-type="dwc:institutional_code" xlink:title="The Natural History Museum, London" xlink:href="http://grbio.org/institution/natural-history-museum-london" xlink:type="simple">NHMUK</named-content> 20210200 for shell, from Basan, Sarawak) and <italic><tp:taxon-name><tp:taxon-name-part taxon-name-part-type="genus" reg="Pterocyclos">Pterocyclos</tp:taxon-name-part><tp:taxon-name-part taxon-name-part-type="species" reg="tener">tener</tp:taxon-name-part></tp:taxon-name></italic> Menke, 1856 (<named-content xmlns:xlink="http://www.w3.org/1999/xlink" content-type="dwc:institutional_code" xlink:title="The Natural History Museum, London" xlink:href="http://grbio.org/institution/natural-history-museum-london" xlink:type="simple">NHMUK</named-content> ex. Cuming collection for operculum, from Cochin China), and <bold><italic><tp:taxon-name><tp:taxon-name-part taxon-name-part-type="genus" reg="Ptychopoma">Ptychopoma</tp:taxon-name-part></tp:taxon-name></italic></bold>: <italic><tp:taxon-name><tp:taxon-name-part taxon-name-part-type="genus" reg="Cyclophorus">Cyclophorus</tp:taxon-name-part><tp:taxon-name-part taxon-name-part-type="species" reg="chinensis">chinensis</tp:taxon-name-part></tp:taxon-name></italic> Möllendorff, 1875 (lectotype <named-content xmlns:xlink="http://www.w3.org/1999/xlink" content-type="dwc:institutional_code" xlink:title="Forschungsinstitut und Naturmuseum Senckenberg, Frankfurt, a.m." xlink:href="http://grbio.org/institution/forschungsinstitut-und-natur-museum-senckenberg" xlink:type="simple">SMF</named-content> 39415, from Lushan bei Kiukiang, China). Red arrows indicate the expansion of outer lip at upper junction of the peristome. Blue arrows indicate breathing tubes (apertural tube in <italic><tp:taxon-name><tp:taxon-name-part taxon-name-part-type="genus" reg="Rhiostoma">Rhiostoma</tp:taxon-name-part></tp:taxon-name></italic> and sutural tubes in <italic><tp:taxon-name><tp:taxon-name-part taxon-name-part-type="genus" reg="Spiraculum">Spiraculum</tp:taxon-name-part></tp:taxon-name></italic> and <italic><tp:taxon-name><tp:taxon-name-part taxon-name-part-type="genus" reg="Opisthoporus">Opisthoporus</tp:taxon-name-part></tp:taxon-name></italic>).</p></caption><graphic xmlns:xlink="http://www.w3.org/1999/xlink" xlink:href="zookeys-1142-001_article-90097__-g005.jpg" position="float" orientation="portrait" xlink:type="simple" id="oo_799863.jpg"><uri content-type="original_file" xlink:type="simple">https://binary.pensoft.net/fig/799863</uri></graphic></fig></tp:treatment-sec><tp:treatment-sec sec-type="description" id="SECID0E4DDI"><title>Description.</title><p><bold><italic>Shell</italic>.</bold> Shell flattened to heliciform, thick to thin, and widely umbilicate, showing all preceding whorls (Figs <xref ref-type="fig" rid="F1">1</xref>, <xref ref-type="fig" rid="F2">2</xref>). Detached whorl absent or present and short to long and/or curved and/or descending. Periostracum thick or thin corneous to brownish and transparent. Shell colour uniformly brownish to purplish and/or with brownish variegated streaks or zigzag patterns. Peristome continuous, double, multi-layered, or sometimes with inconspicuous boundary, and circular; lip thickened and/or slightly expanded. Breathing device located at upper junction of peristome and with form varying by species, i.e., knob, notch, canal, incomplete tube, complete tube, or tubular. Operculum calcareous, cup-shaped, thickened, concave, and inside, anticlockwise multispiral with elevated lamella, lateral fringe straight, and diameter considerably smaller than aperture width.</p><p><bold><italic>Radula</italic>.</bold> Typical taenioglossate teeth arranged in inverted V-shaped row, each transverse row containing 7 teeth (2–1–1–1–2). Central tooth large, symmetrical, and triangular, and with 2–4 well-developed cusps on each side. Lateral and marginal teeth slightly slender, inclining toward central tooth, and with three or four cusps. Shape of teeth and number of cusps on each tooth vary by species.</p><p><bold><italic>External features</italic>.</bold> Examination of many living snails indicates that the body colour varies from blackish to whitish, with or without brown to grey mottled spots spread over the body. This vast variation was present both within and between populations and depended on the age of snails. The internal reproductive organs and the external penis appeared very similar and provided no informative characters for distinguishing species. Therefore, the type species <italic><tp:taxon-name><tp:taxon-name-part taxon-name-part-type="genus" reg="Rhiostoma">R.</tp:taxon-name-part><tp:taxon-name-part taxon-name-part-type="species" reg="haughtoni">haughtoni</tp:taxon-name-part></tp:taxon-name></italic> (Figs <xref ref-type="fig" rid="F6">6</xref>, <xref ref-type="fig" rid="F7">7</xref>) and <italic><tp:taxon-name><tp:taxon-name-part taxon-name-part-type="genus" reg="Rhiostoma">R.</tp:taxon-name-part><tp:taxon-name-part taxon-name-part-type="species" reg="housei">housei</tp:taxon-name-part></tp:taxon-name></italic> (Fig. <xref ref-type="fig" rid="F20">20</xref>) were selected as representative species for detailing the external and internal anatomical characters of the genus.</p><fig id="F6" position="float" orientation="portrait"><object-id xmlns:xlink="http://www.w3.org/1999/xlink" content-type="doi" xlink:type="simple">10.3897/zookeys.1142.90097.figure6</object-id><object-id xmlns:xlink="http://www.w3.org/1999/xlink" content-type="arpha" xlink:type="simple">34117A4E-1439-5FC4-9ADB-71BE2EA86DEF</object-id><label>Figure 6.</label><caption><p>General anatomy of <italic><tp:taxon-name><tp:taxon-name-part taxon-name-part-type="genus" reg="Rhiostoma">Rhiostoma</tp:taxon-name-part><tp:taxon-name-part taxon-name-part-type="species" reg="haughtoni">haughtoni</tp:taxon-name-part></tp:taxon-name></italic> specimen <named-content xmlns:xlink="http://www.w3.org/1999/xlink" content-type="dwc:institutional_code" xlink:title="Chulalongkorn University, Museum of Zoology, Bangkok" xlink:href="http://grbio.org/institution/chulalongkorn-university-museum-natural-history" xlink:type="simple">CUMZ</named-content> 10048/2 from Dhammatat Cave, Myanmar <bold>A</bold> right side of male testis and external penis and with enlargement of cephalic area <bold>B</bold> left side of male shows lung cavity and stomach <bold>C</bold> right side of female shows ovary and vaginal groove, and with enlargement of cephalic area. Abbreviations: <bold><abbrev xmlns:xlink="http://www.w3.org/1999/xlink" xlink:title="bursa copulatrix" id="ABBRID0EWHDI" xlink:type="simple">bc</abbrev></bold>, bursa copulatrix; <bold><abbrev xmlns:xlink="http://www.w3.org/1999/xlink" xlink:title="columellar muscle" id="ABBRID0E2HDI" xlink:type="simple">cm</abbrev></bold>, columellar muscle; <bold><abbrev xmlns:xlink="http://www.w3.org/1999/xlink" xlink:title="cephalic tentacle" id="ABBRID0EAIDI" xlink:type="simple">ct</abbrev></bold>, cephalic tentacle; <bold><abbrev xmlns:xlink="http://www.w3.org/1999/xlink" xlink:title="digestive gland" id="ABBRID0EFIDI" xlink:type="simple">dg</abbrev></bold>, digestive gland; <bold><abbrev xmlns:xlink="http://www.w3.org/1999/xlink" xlink:title="eyespot" id="ABBRID0EKIDI" xlink:type="simple">es</abbrev></bold>, eyespot; <bold>f</bold>, foot; <bold>h</bold>, heart; <bold><abbrev xmlns:xlink="http://www.w3.org/1999/xlink" xlink:title="kidney" id="ABBRID0ETIDI" xlink:type="simple">kd</abbrev></bold>, kidney; <bold><abbrev xmlns:xlink="http://www.w3.org/1999/xlink" xlink:title="lung cavity" id="ABBRID0EYIDI" xlink:type="simple">lc</abbrev></bold>, lung cavity; <bold><abbrev xmlns:xlink="http://www.w3.org/1999/xlink" xlink:title="mantle collar" id="ABBRID0E4IDI" xlink:type="simple">mc</abbrev></bold>, mantle collar; <bold><abbrev xmlns:xlink="http://www.w3.org/1999/xlink" xlink:title="oviduct" id="ABBRID0ECJDI" xlink:type="simple">od</abbrev></bold>, oviduct; <bold><abbrev xmlns:xlink="http://www.w3.org/1999/xlink" xlink:title="operculum" id="ABBRID0EHJDI" xlink:type="simple">op</abbrev></bold>, operculum; <bold><abbrev xmlns:xlink="http://www.w3.org/1999/xlink" xlink:title="ovary" id="ABBRID0EMJDI" xlink:type="simple">ov</abbrev></bold>, ovary; <bold>p</bold>, external penis; <bold><abbrev xmlns:xlink="http://www.w3.org/1999/xlink" xlink:title="prostate gland" id="ABBRID0ETJDI" xlink:type="simple">pg</abbrev></bold>, prostate gland; <bold><abbrev xmlns:xlink="http://www.w3.org/1999/xlink" xlink:title="sperm groove" id="ABBRID0EYJDI" xlink:type="simple">sg</abbrev></bold>, sperm groove; <bold><abbrev xmlns:xlink="http://www.w3.org/1999/xlink" xlink:title="snout" id="ABBRID0E4JDI" xlink:type="simple">sn</abbrev></bold>, snout; <bold><abbrev xmlns:xlink="http://www.w3.org/1999/xlink" xlink:title="testis" id="ABBRID0ECKDI" xlink:type="simple">te</abbrev></bold>, testis; <bold><abbrev xmlns:xlink="http://www.w3.org/1999/xlink" xlink:title="uterus" id="ABBRID0EHKDI" xlink:type="simple">ut</abbrev></bold>, uterus; <bold><abbrev xmlns:xlink="http://www.w3.org/1999/xlink" xlink:title="vas deferens" id="ABBRID0EMKDI" xlink:type="simple">vd</abbrev></bold>, vas deferens; <bold><abbrev xmlns:xlink="http://www.w3.org/1999/xlink" xlink:title="vaginal groove." id="ABBRID0ERKDI" xlink:type="simple">vg</abbrev></bold>, vaginal groove.</p></caption><graphic xmlns:xlink="http://www.w3.org/1999/xlink" xlink:href="zookeys-1142-001_article-90097__-g006.jpg" position="float" orientation="portrait" xlink:type="simple" id="oo_799864.jpg"><uri content-type="original_file" xlink:type="simple">https://binary.pensoft.net/fig/799864</uri></graphic></fig><fig id="F7" position="float" orientation="portrait"><object-id xmlns:xlink="http://www.w3.org/1999/xlink" content-type="doi" xlink:type="simple">10.3897/zookeys.1142.90097.figure7</object-id><object-id xmlns:xlink="http://www.w3.org/1999/xlink" content-type="arpha" xlink:type="simple">37CD43C3-C03F-53E1-9FDC-8ABDC1B970C8</object-id><label>Figure 7.</label><caption><p><bold>A–C</bold> Internal anatomy of <italic><tp:taxon-name><tp:taxon-name-part taxon-name-part-type="genus" reg="Rhiostoma">Rhiostoma</tp:taxon-name-part><tp:taxon-name-part taxon-name-part-type="species" reg="housei">housei</tp:taxon-name-part></tp:taxon-name></italic> specimen <named-content xmlns:xlink="http://www.w3.org/1999/xlink" content-type="dwc:institutional_code" xlink:title="Chulalongkorn University, Museum of Zoology, Bangkok" xlink:href="http://grbio.org/institution/chulalongkorn-university-museum-natural-history" xlink:type="simple">CUMZ</named-content> 3982 from Tham Sriwilai, Saraburi, <bold>A</bold> inside view of lung cavity shows <abbrev xmlns:xlink="http://www.w3.org/1999/xlink" xlink:title="anus" id="ABBRID0EWLDI" xlink:type="simple">an</abbrev> arrangement of the kidney, circulatory system and the terminal part of the digestive tract <bold>B</bold> male genitalia and <bold>C</bold> female genitalia <bold>D</bold> spermatophore of <italic><tp:taxon-name><tp:taxon-name-part taxon-name-part-type="genus" reg="Rhiostoma">Rhiostoma</tp:taxon-name-part><tp:taxon-name-part taxon-name-part-type="species" reg="samuiense">samuiense</tp:taxon-name-part></tp:taxon-name></italic> specimen <named-content xmlns:xlink="http://www.w3.org/1999/xlink" content-type="dwc:institutional_code" xlink:title="Chulalongkorn University, Museum of Zoology, Bangkok" xlink:href="http://grbio.org/institution/chulalongkorn-university-museum-natural-history" xlink:type="simple">CUMZ</named-content> 4713 from Kanchanadit, Surat Thani with its cross sections showing spermatophore shape in each position. Abbreviations: <bold><abbrev xmlns:xlink="http://www.w3.org/1999/xlink" xlink:title="anus" id="ABBRID0E1MDI" xlink:type="simple">an</abbrev></bold>, anus; <bold><abbrev xmlns:xlink="http://www.w3.org/1999/xlink" xlink:title="bursa copulatrix" id="ABBRID0E6MDI" xlink:type="simple">bc</abbrev></bold>, bursa copulatrix; <bold><abbrev xmlns:xlink="http://www.w3.org/1999/xlink" xlink:title="faeces" id="ABBRID0EENDI" xlink:type="simple">fc</abbrev></bold>, faeces; <bold><abbrev xmlns:xlink="http://www.w3.org/1999/xlink" xlink:title="genital opening" id="ABBRID0EJNDI" xlink:type="simple">go</abbrev></bold>, genital opening; <bold>h</bold>, heart; <bold><abbrev xmlns:xlink="http://www.w3.org/1999/xlink" xlink:title="kidney" id="ABBRID0EQNDI" xlink:type="simple">kd</abbrev></bold>, kidney; <bold><abbrev xmlns:xlink="http://www.w3.org/1999/xlink" xlink:title="mantle collar" id="ABBRID0EVNDI" xlink:type="simple">mc</abbrev></bold>, mantle collar; <bold><abbrev xmlns:xlink="http://www.w3.org/1999/xlink" xlink:title="oviduct" id="ABBRID0E1NDI" xlink:type="simple">od</abbrev></bold>, oviduct; <bold><abbrev xmlns:xlink="http://www.w3.org/1999/xlink" xlink:title="prostate gland" id="ABBRID0E6NDI" xlink:type="simple">pg</abbrev></bold>, prostate gland; <bold><abbrev xmlns:xlink="http://www.w3.org/1999/xlink" xlink:title="rectum" id="ABBRID0EEODI" xlink:type="simple">re</abbrev></bold>, rectum; <bold><abbrev xmlns:xlink="http://www.w3.org/1999/xlink" xlink:title="seminal receptacle" id="ABBRID0EJODI" xlink:type="simple">sr</abbrev></bold>, seminal receptacle; <bold><abbrev xmlns:xlink="http://www.w3.org/1999/xlink" xlink:title="uterus" id="ABBRID0EOODI" xlink:type="simple">ut</abbrev></bold>, uterus; <bold>v</bold>, vein; <bold><abbrev xmlns:xlink="http://www.w3.org/1999/xlink" xlink:title="vas deferens" id="ABBRID0EVODI" xlink:type="simple">vd</abbrev></bold>, vas deferens.</p></caption><graphic xmlns:xlink="http://www.w3.org/1999/xlink" xlink:href="zookeys-1142-001_article-90097__-g007.jpg" position="float" orientation="portrait" xlink:type="simple" id="oo_799865.jpg"><uri content-type="original_file" xlink:type="simple">https://binary.pensoft.net/fig/799865</uri></graphic></fig><p>Animal exhibits dark brown to blackish patches and/or mottles scattered on blackish, brownish, or greyish body, faded near mantle cavity (Figs <xref ref-type="fig" rid="F6">6</xref>, <xref ref-type="fig" rid="F20">20</xref>). Head with a pair of long cephalic tentacles (<abbrev xmlns:xlink="http://www.w3.org/1999/xlink" xlink:title="cephalic tentacle" id="ABBRID0EIPDI" xlink:type="simple">ct</abbrev>), each one with a dark eyespot (<abbrev xmlns:xlink="http://www.w3.org/1999/xlink" xlink:title="eyespot" id="ABBRID0EMPDI" xlink:type="simple">es</abbrev>) at the outer base; snout (<abbrev xmlns:xlink="http://www.w3.org/1999/xlink" xlink:title="snout" id="ABBRID0EQPDI" xlink:type="simple">sn</abbrev>) broad and furrowed. The anterior body is short, and on the right side has a genital groove running downwards from the anterior end of the pallial cavity. Posterior body long; foot broad, with longitudinal pedal groove, and operculum (<abbrev xmlns:xlink="http://www.w3.org/1999/xlink" xlink:title="operculum" id="ABBRID0EUPDI" xlink:type="simple">op</abbrev>) attached dorsally to posterior body. Animals are dioecious, the female possessing only a vaginal groove (<abbrev xmlns:xlink="http://www.w3.org/1999/xlink" xlink:title="vaginal groove." id="ABBRID0EYPDI" xlink:type="simple">vg</abbrev>) on the right side (Figs <xref ref-type="fig" rid="F6">6C</xref>, <xref ref-type="fig" rid="F20">20A</xref>); the male has both a long conical external penis (p) on the right side below cephalic tentacle and a sperm groove (<abbrev xmlns:xlink="http://www.w3.org/1999/xlink" xlink:title="sperm groove" id="ABBRID0EEQDI" xlink:type="simple">sg</abbrev>) passing to tip of the external penis (Figs <xref ref-type="fig" rid="F6">6A</xref>, <xref ref-type="fig" rid="F20">20B</xref>).</p><p><bold><italic>Internal features</italic>.</bold> Kidney (<abbrev xmlns:xlink="http://www.w3.org/1999/xlink" xlink:title="kidney" id="ABBRID0EXQDI" xlink:type="simple">kd</abbrev>) brownish, triangular (Figs <xref ref-type="fig" rid="F6">6B</xref>, <xref ref-type="fig" rid="F7">7A</xref>). Heart (h) located on the left side of the kidney (on the right in the figure), pericardium thin, atrium slightly larger than ventricle. Lung cavity (<abbrev xmlns:xlink="http://www.w3.org/1999/xlink" xlink:title="lung cavity" id="ABBRID0EDRDI" xlink:type="simple">lc</abbrev>) with large vein (v) and reticulated vessels. Rectum (<abbrev xmlns:xlink="http://www.w3.org/1999/xlink" xlink:title="rectum" id="ABBRID0EHRDI" xlink:type="simple">re</abbrev>) large, bonded with genital apparatus (male prostate gland or female uterus), containing elliptical-shaped faeces (<abbrev xmlns:xlink="http://www.w3.org/1999/xlink" xlink:title="faeces" id="ABBRID0ELRDI" xlink:type="simple">fc</abbrev>) and anteriorly tapering to the anus (<abbrev xmlns:xlink="http://www.w3.org/1999/xlink" xlink:title="anus" id="ABBRID0EPRDI" xlink:type="simple">an</abbrev>), which opens near mantle collar edge. Ctenidium and osphradium absent. Mantle collar (<abbrev xmlns:xlink="http://www.w3.org/1999/xlink" xlink:title="mantle collar" id="ABBRID0ETRDI" xlink:type="simple">mc</abbrev>) smooth and slightly thickened. Columellar muscle (<abbrev xmlns:xlink="http://www.w3.org/1999/xlink" xlink:title="columellar muscle" id="ABBRID0EXRDI" xlink:type="simple">cm</abbrev>) broad and thick (Fig. <xref ref-type="fig" rid="F6">6A, C</xref>).</p><p><bold><italic>Reproductive organs</italic>.</bold> Testis (<abbrev xmlns:xlink="http://www.w3.org/1999/xlink" xlink:title="testis" id="ABBRID0EGSDI" xlink:type="simple">te</abbrev>) with branched tubules, bright orange, and occupying ~ 2–3 whorls from the apex (Fig. <xref ref-type="fig" rid="F6">6A</xref>). Vas deferens (<abbrev xmlns:xlink="http://www.w3.org/1999/xlink" xlink:title="vas deferens" id="ABBRID0EOSDI" xlink:type="simple">vd</abbrev>) a thin, straight tube attached to prostate gland at ~ 2/3 of its length proximal to genital opening. Prostate gland (<abbrev xmlns:xlink="http://www.w3.org/1999/xlink" xlink:title="prostate gland" id="ABBRID0E2SDI" xlink:type="simple">pg</abbrev>) large, long, curved, pale yellowish in colour, and anterior end with a genital opening (<abbrev xmlns:xlink="http://www.w3.org/1999/xlink" xlink:title="genital opening" id="ABBRID0E6SDI" xlink:type="simple">go</abbrev>) located close to mantle collar (Fig. <xref ref-type="fig" rid="F7">7B</xref>). Sperm groove (<abbrev xmlns:xlink="http://www.w3.org/1999/xlink" xlink:title="sperm groove" id="ABBRID0EHTDI" xlink:type="simple">sg</abbrev>) narrow, distinct, and connecting to genital opening on right side of snail with tip of penis. External penis (p) with long cylindrical shape but pointed tip and situated posteriorly below cephalic tentacles (Fig. <xref ref-type="fig" rid="F6">6A</xref>).</p><p>Ovary (<abbrev xmlns:xlink="http://www.w3.org/1999/xlink" xlink:title="ovary" id="ABBRID0E1TDI" xlink:type="simple">ov</abbrev>) bright orange with multilobulated glands embedded within brownish digestive glands (Fig. <xref ref-type="fig" rid="F6">6C</xref>). Oviduct (<abbrev xmlns:xlink="http://www.w3.org/1999/xlink" xlink:title="oviduct" id="ABBRID0ECUDI" xlink:type="simple">od</abbrev>) a thin tube connecting ovary and uterus near base of seminal receptacle. Bursa copulatrix (<abbrev xmlns:xlink="http://www.w3.org/1999/xlink" xlink:title="bursa copulatrix" id="ABBRID0EPUDI" xlink:type="simple">bc</abbrev>) peanut-shaped, creamy to whitish in colour, and ~ 1/2 the length of uterus. Seminal receptacle (<abbrev xmlns:xlink="http://www.w3.org/1999/xlink" xlink:title="seminal receptacle" id="ABBRID0ETUDI" xlink:type="simple">sr</abbrev>) small, pale orange, and located at the posterior end of the uterus. Uterus (<abbrev xmlns:xlink="http://www.w3.org/1999/xlink" xlink:title="uterus" id="ABBRID0EXUDI" xlink:type="simple">ut</abbrev>) large, long, curved; posterior end rounded, and anterior end tapered, with a genital opening (Fig. <xref ref-type="fig" rid="F7">7C</xref>).</p><p>Spermatophores of two species, namely <italic><tp:taxon-name><tp:taxon-name-part taxon-name-part-type="genus" reg="Rhiostoma">R.</tp:taxon-name-part><tp:taxon-name-part taxon-name-part-type="species" reg="samuiense">samuiense</tp:taxon-name-part></tp:taxon-name></italic> and <italic><tp:taxon-name><tp:taxon-name-part taxon-name-part-type="genus" reg="Rhiostoma">R.</tp:taxon-name-part><tp:taxon-name-part taxon-name-part-type="species" reg="furfurosum">furfurosum</tp:taxon-name-part></tp:taxon-name></italic> sp. nov., were examined. They appeared whitish, with a coiled cylindrical shape, and ~ 10 mm long (Fig. <xref ref-type="fig" rid="F7">7D</xref>). Anterior part slightly flat with compressed sperm sac, and bearing keels on both sides (see cross-section). The middle part has a swollen sperm sac (rounded in cross-section) and one prominent keel. Posterior part tapered, with a pointed end, and tiny sperm sac.</p></tp:treatment-sec><tp:treatment-sec sec-type="distribution" id="SECID0EEWDI"><title>Distribution.</title><p>The genus <italic><tp:taxon-name><tp:taxon-name-part taxon-name-part-type="genus" reg="Rhiostoma">Rhiostoma</tp:taxon-name-part></tp:taxon-name></italic> seems to have a limited distribution, occurring only in mainland Southeast Asia, including Cambodia, Laos, Myanmar, Thailand, Vietnam, peninsular Malaysia, and southern China (<xref ref-type="bibr" rid="B14">Benson 1860</xref>; <xref ref-type="bibr" rid="B98">Möllendorff 1894</xref>; <xref ref-type="bibr" rid="B3">Ancey 1898</xref>; <xref ref-type="bibr" rid="B20">Blanford 1902</xref>; <xref ref-type="bibr" rid="B71">Kobelt 1902</xref>, 1911–1914; <xref ref-type="bibr" rid="B8">Bavay and Dautzenberg 1909a</xref>, <xref ref-type="bibr" rid="B9">b</xref>; <xref ref-type="bibr" rid="B52">Gude 1921</xref>; <xref ref-type="bibr" rid="B172">Tomlin 1932</xref>, <xref ref-type="bibr" rid="B173">1938</xref>; <xref ref-type="bibr" rid="B149">Salisbury 1949</xref>; <xref ref-type="bibr" rid="B155">Solem 1966</xref>). A few shells from Xishuangbanna, Yunnan Province, China, were collected and examined in this study. Within the overall limits of its total geographical distribution (Table <xref ref-type="table" rid="T2">2</xref>), <italic><tp:taxon-name><tp:taxon-name-part taxon-name-part-type="genus" reg="Rhiostoma">Rhiostoma</tp:taxon-name-part></tp:taxon-name></italic> occupies a more restricted area than other cyclophorids such as <italic><tp:taxon-name><tp:taxon-name-part taxon-name-part-type="genus" reg="Pterocyclos">Pterocyclos</tp:taxon-name-part></tp:taxon-name></italic> and <italic><tp:taxon-name><tp:taxon-name-part taxon-name-part-type="genus" reg="Cyclotus">Cyclotus</tp:taxon-name-part></tp:taxon-name></italic>. The boundary of the genus is demarcated in the west with the endemic genera <italic><tp:taxon-name><tp:taxon-name-part taxon-name-part-type="genus" reg="Spiraculum">Spiraculum</tp:taxon-name-part></tp:taxon-name></italic> and <italic><tp:taxon-name><tp:taxon-name-part taxon-name-part-type="genus" reg="Theobaldius">Theobaldius</tp:taxon-name-part></tp:taxon-name></italic> Nevill, 1878 of South Asia; in the north with <italic><tp:taxon-name><tp:taxon-name-part taxon-name-part-type="genus" reg="Ptychopoma">Ptychopoma</tp:taxon-name-part></tp:taxon-name></italic> and <italic><tp:taxon-name><tp:taxon-name-part taxon-name-part-type="genus" reg="Scabrina">Scabrina</tp:taxon-name-part></tp:taxon-name></italic> Blandford, 1863 of China (<xref ref-type="bibr" rid="B187">Yen 1939</xref>); and in the south, with the dominant and closely related <italic><tp:taxon-name><tp:taxon-name-part taxon-name-part-type="genus" reg="Pterocyclos">Pterocyclos</tp:taxon-name-part></tp:taxon-name></italic> in Greater Sunda Islands and the Philippines.</p></tp:treatment-sec><tp:treatment-sec sec-type="remarks" id="SECID0EB1DI"><title>Remarks.</title><p>The reproductive anatomy of the <tp:taxon-name><tp:taxon-name-part taxon-name-part-type="superfamily">Cyclophoroidea</tp:taxon-name-part></tp:taxon-name> is little known and reports are scattered (i.e., <xref ref-type="bibr" rid="B150">Sarasin and Sarasin 1899</xref>; <xref ref-type="bibr" rid="B181">Weber 1925</xref>; <xref ref-type="bibr" rid="B170">Tielecke 1940</xref>; <xref ref-type="bibr" rid="B68">Jonges 1980</xref>; <xref ref-type="bibr" rid="B77">Kongim et al. 2013a</xref>; <xref ref-type="bibr" rid="B159">Sutcharit et al. 2014</xref>; <xref ref-type="bibr" rid="B123">Páll-Gergely et al. 2020b</xref>). A relatively comprehensive review of genitalic morphology of various cyclophorid genera was published by <xref ref-type="bibr" rid="B170">Tielecke (1940)</xref>, and includes a brief note (without figures) of only one pterocyclinid species. <xref ref-type="bibr" rid="B175">Tumpeesuwan (2001)</xref> examined the reproductive anatomy of various <italic><tp:taxon-name><tp:taxon-name-part taxon-name-part-type="genus" reg="Rhiostoma">Rhiostoma</tp:taxon-name-part></tp:taxon-name></italic> species and reported that it is relatively conserved, and that the only distinction observed was in the shape of bursa copulatrix in females. The length of the male genital opening of the <italic><tp:taxon-name><tp:taxon-name-part taxon-name-part-type="genus" reg="Rhiostoma">Rhiostoma</tp:taxon-name-part></tp:taxon-name></italic> tended to be longer than the <italic><tp:taxon-name><tp:taxon-name-part taxon-name-part-type="genus" reg="Pterocyclos">Pterocyclos</tp:taxon-name-part></tp:taxon-name></italic>. In addition, a well-developed seminal vesicle in male <italic><tp:taxon-name><tp:taxon-name-part taxon-name-part-type="genus" reg="Cyclophorus">Cyclophorus</tp:taxon-name-part></tp:taxon-name></italic> seems to be the main character distinguishing it from the <italic><tp:taxon-name><tp:taxon-name-part taxon-name-part-type="genus" reg="Rhiostoma">Rhiostoma</tp:taxon-name-part></tp:taxon-name></italic> and <italic><tp:taxon-name><tp:taxon-name-part taxon-name-part-type="genus" reg="Pterocyclos">Pterocyclos</tp:taxon-name-part></tp:taxon-name></italic>, which do not have this character (see <xref ref-type="bibr" rid="B181">Weber 1925</xref>; <xref ref-type="bibr" rid="B175">Tumpeesuwan 2001</xref>). However, the taxonomic importance of the reproductive anatomical characters needs to be verified by further observations from various taxa. Nevertheless, the dissection of cyclophoroidian reproductive organs is difficult due to the indistinct organ boundary and watery or soft texture present in fresh specimens, whereas the ethanol-preserved specimens are far more fragile (S. Panha pers. obs.; <xref ref-type="bibr" rid="B123">Páll-Gergely et al. 2020b</xref>).</p><p>The following species groupings are mainly based on the similarity in length of their detached whorl and in the shape of their breathing devices (Fig. <xref ref-type="fig" rid="F8">8</xref>). This informal subdivision is composed of four groups, and may assist in species identifications. No formal names or descriptions are provided, only the general characteristics of each group are provided.</p><fig id="F8" position="float" orientation="portrait"><object-id xmlns:xlink="http://www.w3.org/1999/xlink" content-type="doi" xlink:type="simple">10.3897/zookeys.1142.90097.figure8</object-id><object-id xmlns:xlink="http://www.w3.org/1999/xlink" content-type="arpha" xlink:type="simple">6311F18E-E621-5B62-947B-D9956AB2B98F</object-id><label>Figure 8.</label><caption><p>Box-and-whisker plots showing variation in the ratio of detached-whorl width to aperture width in some <italic><tp:taxon-name><tp:taxon-name-part taxon-name-part-type="genus" reg="Rhiostoma">Rhiostoma</tp:taxon-name-part></tp:taxon-name></italic> species. Boxes show the median, 25<sup>th</sup> and 75<sup>th</sup> percentiles, whiskers show minimum and maximum observations, and circles show outliers. See text for the explanation of species grouping. 1 = topotype of <italic><tp:taxon-name><tp:taxon-name-part taxon-name-part-type="genus" reg="Rhiostoma">Rhiostoma</tp:taxon-name-part><tp:taxon-name-part taxon-name-part-type="species" reg="samuiense">samuiense</tp:taxon-name-part></tp:taxon-name></italic> s. s. from Samui Island. 2 = topotype of “<italic><tp:taxon-name><tp:taxon-name-part taxon-name-part-type="genus" reg="Rhiostoma">Rhiostoma</tp:taxon-name-part><tp:taxon-name-part taxon-name-part-type="species" reg="chupingense">chupingense</tp:taxon-name-part></tp:taxon-name></italic>” from Bukit Chuping, Malaysia. 3 = specimens of “proboscis” morphotype from Surat Thani, Thailand.</p></caption><graphic xmlns:xlink="http://www.w3.org/1999/xlink" xlink:href="zookeys-1142-001_article-90097__-g008.jpg" position="float" orientation="portrait" xlink:type="simple" id="oo_799866.jpg"><uri content-type="original_file" xlink:type="simple">https://binary.pensoft.net/fig/799866</uri></graphic></fig><p><bold>Group I</bold>: <italic><tp:taxon-name><tp:taxon-name-part taxon-name-part-type="genus" reg="Rhiostoma">Rhiostoma</tp:taxon-name-part><tp:taxon-name-part taxon-name-part-type="species" reg="haughtoni">haughtoni</tp:taxon-name-part></tp:taxon-name></italic> group. This group can be recognised by a short to long detached whorl, and knob- or notch-shaped breathing device (Fig. <xref ref-type="fig" rid="F1">1B</xref>). This group is composed of three species: <italic><tp:taxon-name><tp:taxon-name-part taxon-name-part-type="genus" reg="Rhiostoma">R.</tp:taxon-name-part><tp:taxon-name-part taxon-name-part-type="species" reg="haughtoni">haughtoni</tp:taxon-name-part></tp:taxon-name></italic> Benson, 1860; <italic><tp:taxon-name><tp:taxon-name-part taxon-name-part-type="genus" reg="Rhiostoma">R.</tp:taxon-name-part><tp:taxon-name-part taxon-name-part-type="species" reg="samuiense">samuiense</tp:taxon-name-part></tp:taxon-name></italic> Tomlin, 1932; and <italic><tp:taxon-name><tp:taxon-name-part taxon-name-part-type="genus" reg="Rhiostoma">R.</tp:taxon-name-part><tp:taxon-name-part taxon-name-part-type="species" reg="rhothonotaphrosa">rhothonotaphrosa</tp:taxon-name-part></tp:taxon-name></italic> Tongkerd &amp; Panha, sp. nov.</p><p><bold>Group II</bold>: <italic><tp:taxon-name><tp:taxon-name-part taxon-name-part-type="genus" reg="Rhiostoma">Rhiostoma</tp:taxon-name-part><tp:taxon-name-part taxon-name-part-type="species" reg="housei">housei</tp:taxon-name-part></tp:taxon-name></italic> group. Usually having a medium to long detached whorl, and breathing device as <abbrev xmlns:xlink="http://www.w3.org/1999/xlink" xlink:title="anus" id="ABBRID0EQBAK" xlink:type="simple">an</abbrev> incomplete tube or tubular (Fig. <xref ref-type="fig" rid="F1">1B</xref>). This group contains ten species: <italic><tp:taxon-name><tp:taxon-name-part taxon-name-part-type="genus" reg="Rhiostoma">R.</tp:taxon-name-part><tp:taxon-name-part taxon-name-part-type="species" reg="housei">housei</tp:taxon-name-part></tp:taxon-name></italic> (Haines, 1855); <italic><tp:taxon-name><tp:taxon-name-part taxon-name-part-type="genus" reg="Rhiostoma">R.</tp:taxon-name-part><tp:taxon-name-part taxon-name-part-type="species" reg="hainesi">hainesi</tp:taxon-name-part></tp:taxon-name></italic> Pfeiffer, 1862; <italic><tp:taxon-name><tp:taxon-name-part taxon-name-part-type="genus" reg="Rhiostoma">R.</tp:taxon-name-part><tp:taxon-name-part taxon-name-part-type="species" reg="simplicilabre">simplicilabre</tp:taxon-name-part></tp:taxon-name></italic> Pfeiffer, 1862; <italic><tp:taxon-name><tp:taxon-name-part taxon-name-part-type="genus" reg="Rhiostoma">R.</tp:taxon-name-part><tp:taxon-name-part taxon-name-part-type="species" reg="marioni">marioni</tp:taxon-name-part></tp:taxon-name></italic> (Ancey, 1898); <italic><tp:taxon-name><tp:taxon-name-part taxon-name-part-type="genus" reg="Rhiostoma">R.</tp:taxon-name-part><tp:taxon-name-part taxon-name-part-type="species" reg="dalyi">dalyi</tp:taxon-name-part></tp:taxon-name></italic> Blanford, 1902; <italic><tp:taxon-name><tp:taxon-name-part taxon-name-part-type="genus" reg="Rhiostoma">R.</tp:taxon-name-part><tp:taxon-name-part taxon-name-part-type="species" reg="jalorensis">jalorensis</tp:taxon-name-part></tp:taxon-name></italic> Sykes, 1903; <italic><tp:taxon-name><tp:taxon-name-part taxon-name-part-type="genus" reg="Rhiostoma">R.</tp:taxon-name-part><tp:taxon-name-part taxon-name-part-type="species" reg="thachi">thachi</tp:taxon-name-part></tp:taxon-name></italic> Huber in Thach, 2018; <italic><tp:taxon-name><tp:taxon-name-part taxon-name-part-type="genus" reg="Rhiostoma">R.</tp:taxon-name-part><tp:taxon-name-part taxon-name-part-type="species" reg="ebenozostera">ebenozostera</tp:taxon-name-part></tp:taxon-name></italic> Tongkerd &amp; Panha, sp. nov.; <italic><tp:taxon-name><tp:taxon-name-part taxon-name-part-type="genus" reg="Rhiostoma">R.</tp:taxon-name-part><tp:taxon-name-part taxon-name-part-type="species" reg="lannaense">lannaense</tp:taxon-name-part></tp:taxon-name></italic> Tongkerd &amp; Tumpeesuwan, sp. nov.; and <italic><tp:taxon-name><tp:taxon-name-part taxon-name-part-type="genus" reg="Rhiostoma">R.</tp:taxon-name-part><tp:taxon-name-part taxon-name-part-type="species" reg="tigrina">tigrina</tp:taxon-name-part></tp:taxon-name></italic> Tongkerd &amp; Tumpeesuwan, sp. nov.</p><p><bold>Group III</bold>: <italic><tp:taxon-name><tp:taxon-name-part taxon-name-part-type="genus" reg="Rhiostoma">Rhiostoma</tp:taxon-name-part><tp:taxon-name-part taxon-name-part-type="species" reg="asiphon">asiphon</tp:taxon-name-part></tp:taxon-name></italic> group. This group is characterised by a short detached whorl, and breathing device as <abbrev xmlns:xlink="http://www.w3.org/1999/xlink" xlink:title="anus" id="ABBRID0E5FAK" xlink:type="simple">an</abbrev> incomplete tube or notch (Fig. <xref ref-type="fig" rid="F1">1B</xref>). There are seven species belonging to this group: <italic><tp:taxon-name><tp:taxon-name-part taxon-name-part-type="genus" reg="Rhiostoma">R.</tp:taxon-name-part><tp:taxon-name-part taxon-name-part-type="species" reg="asiphon">asiphon</tp:taxon-name-part></tp:taxon-name></italic> Möllendorff, 1893; <italic><tp:taxon-name><tp:taxon-name-part taxon-name-part-type="genus" reg="Rhiostoma">R.</tp:taxon-name-part><tp:taxon-name-part taxon-name-part-type="species" reg="strubelli">strubelli</tp:taxon-name-part></tp:taxon-name></italic> Möllendorff, 1899; <italic><tp:taxon-name><tp:taxon-name-part taxon-name-part-type="genus" reg="Rhiostoma">R.</tp:taxon-name-part><tp:taxon-name-part taxon-name-part-type="species" reg="abletti">abletti</tp:taxon-name-part></tp:taxon-name></italic> Thach, 2016; <italic><tp:taxon-name><tp:taxon-name-part taxon-name-part-type="genus" reg="Rhiostoma">R.</tp:taxon-name-part><tp:taxon-name-part taxon-name-part-type="species" reg="anceyi">anceyi</tp:taxon-name-part></tp:taxon-name></italic> Tongkerd &amp; Inkhavilay, sp. nov.; <italic><tp:taxon-name><tp:taxon-name-part taxon-name-part-type="genus" reg="Rhiostoma">R.</tp:taxon-name-part><tp:taxon-name-part taxon-name-part-type="species" reg="breviocollar">breviocollar</tp:taxon-name-part></tp:taxon-name></italic> Tongkerd &amp; Tumpeesuwan, sp. nov.; <italic><tp:taxon-name><tp:taxon-name-part taxon-name-part-type="genus" reg="Rhiostoma">R.</tp:taxon-name-part><tp:taxon-name-part taxon-name-part-type="species" reg="furfurosum">furfurosum</tp:taxon-name-part></tp:taxon-name></italic> Tongkerd &amp; Panha, sp. nov.; and <italic><tp:taxon-name><tp:taxon-name-part taxon-name-part-type="genus" reg="Rhiostoma">R.</tp:taxon-name-part><tp:taxon-name-part taxon-name-part-type="species" reg="platymorpha">platymorpha</tp:taxon-name-part></tp:taxon-name></italic> Tongkerd &amp; Tumpeesuwan, sp. nov.</p><p><bold>Group IV</bold>: <italic><tp:taxon-name><tp:taxon-name-part taxon-name-part-type="genus" reg="Rhiostoma">Rhiostoma</tp:taxon-name-part><tp:taxon-name-part taxon-name-part-type="species" reg="morleti">morleti</tp:taxon-name-part></tp:taxon-name></italic> group. The heliciform or flattened shell is generally without a detached whorl (rarely very short) and with a notch- or canal-shaped breathing device. However, some species have a wide canal-shaped breathing device, in which the columellar side is completely attached to the preceding whorl, causing the whorl to appear attached. There are seven species belonging to this group: <italic><tp:taxon-name><tp:taxon-name-part taxon-name-part-type="genus" reg="Rhiostoma">R.</tp:taxon-name-part><tp:taxon-name-part taxon-name-part-type="species" reg="cochinchinensis">cochinchinensis</tp:taxon-name-part></tp:taxon-name></italic> (Pfeiffer, 1857); <italic><tp:taxon-name><tp:taxon-name-part taxon-name-part-type="genus" reg="Rhiostoma">R.</tp:taxon-name-part><tp:taxon-name-part taxon-name-part-type="species" reg="cambodjense">cambodjense</tp:taxon-name-part></tp:taxon-name></italic> (Morelet, 1875); <italic><tp:taxon-name><tp:taxon-name-part taxon-name-part-type="genus" reg="Rhiostoma">R.</tp:taxon-name-part><tp:taxon-name-part taxon-name-part-type="species" reg="morleti">morleti</tp:taxon-name-part></tp:taxon-name></italic> Dautzenberg &amp; Fischer, 1906; <italic><tp:taxon-name><tp:taxon-name-part taxon-name-part-type="genus" reg="Rhiostoma">R.</tp:taxon-name-part><tp:taxon-name-part taxon-name-part-type="species" reg="prestoni">prestoni</tp:taxon-name-part></tp:taxon-name></italic> Bavay &amp; Dautzenberg, 1909; <italic><tp:taxon-name><tp:taxon-name-part taxon-name-part-type="genus" reg="Rhiostoma">R.</tp:taxon-name-part><tp:taxon-name-part taxon-name-part-type="species" reg="cheliopegma">cheliopegma</tp:taxon-name-part></tp:taxon-name></italic> Tongkerd &amp; Tumpeesuwan, sp. nov.; <italic><tp:taxon-name><tp:taxon-name-part taxon-name-part-type="genus" reg="Rhiostoma">R.</tp:taxon-name-part><tp:taxon-name-part taxon-name-part-type="species" reg="gnomus">gnomus</tp:taxon-name-part></tp:taxon-name></italic> Tongkerd &amp; Panha, sp. nov.; and <italic><tp:taxon-name><tp:taxon-name-part taxon-name-part-type="genus" reg="Rhiostoma">R.</tp:taxon-name-part><tp:taxon-name-part taxon-name-part-type="species" reg="laosense">laosense</tp:taxon-name-part></tp:taxon-name></italic> Tongkerd &amp; Inkhavilay, sp. nov.</p></tp:treatment-sec><tp:treatment-sec><!--Section generated to contain objects referenced in tp:taxon-treatment.--><fig id="F1" position="float" orientation="portrait"><object-id xmlns:xlink="http://www.w3.org/1999/xlink" content-type="doi" xlink:type="simple">10.3897/zookeys.1142.90097.figure1</object-id><object-id xmlns:xlink="http://www.w3.org/1999/xlink" content-type="arpha" xlink:type="simple">BB54A6CB-BD43-5FF1-BE1A-40721A0CD9C1</object-id><label>Figure 1.</label><caption><p>Schematic of shell morphology and terminology of the <italic><tp:taxon-name><tp:taxon-name-part taxon-name-part-type="genus" reg="Rhiostoma">Rhiostoma</tp:taxon-name-part></tp:taxon-name></italic><bold>A</bold> apertural view with shell terminology and measurements of coiled-whorl height <bold>B</bold> breathing device types as recognised in this revision: knob, incomplete tube, notch, canal and tubular <bold>C</bold> inner peristomal lip variation as recognised in this revision: incision and hole.</p></caption><graphic xmlns:xlink="http://www.w3.org/1999/xlink" xlink:href="zookeys-1142-001_article-90097__-g001.jpg" position="float" orientation="portrait" xlink:type="simple" id="oo_799859.jpg"><uri content-type="original_file" xlink:type="simple">https://binary.pensoft.net/fig/799859</uri></graphic></fig><fig id="F2" position="float" orientation="portrait"><object-id xmlns:xlink="http://www.w3.org/1999/xlink" content-type="doi" xlink:type="simple">10.3897/zookeys.1142.90097.figure2</object-id><object-id xmlns:xlink="http://www.w3.org/1999/xlink" content-type="arpha" xlink:type="simple">DAC96E3A-59E9-536C-9E6C-57B97F2A6FCD</object-id><label>Figure 2.</label><caption><p>Schematic of shell morphology and terminology of the <italic><tp:taxon-name><tp:taxon-name-part taxon-name-part-type="genus" reg="Rhiostoma">Rhiostoma</tp:taxon-name-part></tp:taxon-name></italic><bold>A</bold> apical view with shell terminology and measurements of coiled-whorl width and detached-whorl length <bold>B</bold> operculum showing side and cross-section views <bold>C</bold> apertural views showing various shell shapes as recognised in this revision: flattened, discoidal, sub-discoidal and heliciform.</p></caption><graphic xmlns:xlink="http://www.w3.org/1999/xlink" xlink:href="zookeys-1142-001_article-90097__-g002.jpg" position="float" orientation="portrait" xlink:type="simple" id="oo_799860.jpg"><uri content-type="original_file" xlink:type="simple">https://binary.pensoft.net/fig/799860</uri></graphic></fig><fig id="F20" position="float" orientation="portrait"><object-id xmlns:xlink="http://www.w3.org/1999/xlink" content-type="doi" xlink:type="simple">10.3897/zookeys.1142.90097.figure20</object-id><object-id xmlns:xlink="http://www.w3.org/1999/xlink" content-type="arpha" xlink:type="simple">8C0B5281-A2FF-5800-AE45-F68A0C4BB571</object-id><label>Figure 20.</label><caption><p>Drawing of general anatomy of <italic><tp:taxon-name><tp:taxon-name-part taxon-name-part-type="genus" reg="Rhiostoma">Rhiostoma</tp:taxon-name-part><tp:taxon-name-part taxon-name-part-type="species" reg="housei">housei</tp:taxon-name-part></tp:taxon-name></italic> specimen <named-content xmlns:xlink="http://www.w3.org/1999/xlink" content-type="dwc:institutional_code" xlink:title="Chulalongkorn University, Museum of Zoology, Bangkok" xlink:href="http://grbio.org/institution/chulalongkorn-university-museum-natural-history" xlink:type="simple">CUMZ</named-content> 3982 from Saraburi Province, Thailand. <bold>A</bold> female <bold>B</bold> male. Abbreviations: <bold><abbrev xmlns:xlink="http://www.w3.org/1999/xlink" xlink:title="bursa copulatrix" id="ABBRID0ERVDK" xlink:type="simple">bc</abbrev></bold>, bursa copulatrix; ; <bold><abbrev xmlns:xlink="http://www.w3.org/1999/xlink" xlink:title="columellar muscle" id="ABBRID0EWVDK" xlink:type="simple">cm</abbrev></bold>, columellar muscle; <bold><abbrev xmlns:xlink="http://www.w3.org/1999/xlink" xlink:title="cephalic tentacle" id="ABBRID0E2VDK" xlink:type="simple">ct</abbrev></bold>, cephalic tentacle; <bold><abbrev xmlns:xlink="http://www.w3.org/1999/xlink" xlink:title="digestive gland" id="ABBRID0EAWDK" xlink:type="simple">dg</abbrev></bold>, digestive gland; <bold><abbrev xmlns:xlink="http://www.w3.org/1999/xlink" xlink:title="eyespot" id="ABBRID0EFWDK" xlink:type="simple">es</abbrev></bold>, eyespot; <bold>f</bold>, foot; <bold><abbrev xmlns:xlink="http://www.w3.org/1999/xlink" xlink:title="faeces" id="ABBRID0EMWDK" xlink:type="simple">fc</abbrev></bold>, faeces; <bold><abbrev xmlns:xlink="http://www.w3.org/1999/xlink" xlink:title="intestine" id="ABBRID0ERWDK" xlink:type="simple">int</abbrev></bold>, intestine; <bold><abbrev xmlns:xlink="http://www.w3.org/1999/xlink" xlink:title="lung cavity" id="ABBRID0EWWDK" xlink:type="simple">lc</abbrev></bold>, lung cavity; <bold><abbrev xmlns:xlink="http://www.w3.org/1999/xlink" xlink:title="mantle collar" id="ABBRID0E2WDK" xlink:type="simple">mc</abbrev></bold>, mantle collar; <bold><abbrev xmlns:xlink="http://www.w3.org/1999/xlink" xlink:title="oviduct" id="ABBRID0EAXDK" xlink:type="simple">od</abbrev></bold>, oviduct; <bold><abbrev xmlns:xlink="http://www.w3.org/1999/xlink" xlink:title="operculum" id="ABBRID0EFXDK" xlink:type="simple">op</abbrev></bold>, operculum; <bold><abbrev xmlns:xlink="http://www.w3.org/1999/xlink" xlink:title="ovary" id="ABBRID0EKXDK" xlink:type="simple">ov</abbrev></bold>, ovary; <bold>p</bold>, external penis; <bold><abbrev xmlns:xlink="http://www.w3.org/1999/xlink" xlink:title="prostate gland" id="ABBRID0ERXDK" xlink:type="simple">pg</abbrev></bold>, prostate gland; <bold><abbrev xmlns:xlink="http://www.w3.org/1999/xlink" xlink:title="sperm groove" id="ABBRID0EWXDK" xlink:type="simple">sg</abbrev></bold>, sperm groove; <bold><abbrev xmlns:xlink="http://www.w3.org/1999/xlink" xlink:title="snout" id="ABBRID0E2XDK" xlink:type="simple">sn</abbrev></bold>, snout; <bold><abbrev xmlns:xlink="http://www.w3.org/1999/xlink" xlink:title="testis" id="ABBRID0EAYDK" xlink:type="simple">te</abbrev></bold>, testis; <bold><abbrev xmlns:xlink="http://www.w3.org/1999/xlink" xlink:title="uterus" id="ABBRID0EFYDK" xlink:type="simple">ut</abbrev></bold>, uterus; <bold><abbrev xmlns:xlink="http://www.w3.org/1999/xlink" xlink:title="vas deferens" id="ABBRID0EKYDK" xlink:type="simple">vd</abbrev></bold>, vas deferens; <bold><abbrev xmlns:xlink="http://www.w3.org/1999/xlink" xlink:title="vaginal groove." id="ABBRID0EPYDK" xlink:type="simple">vg</abbrev></bold>, vaginal groove.</p></caption><graphic xmlns:xlink="http://www.w3.org/1999/xlink" xlink:href="zookeys-1142-001_article-90097__-g020.jpg" position="float" orientation="portrait" xlink:type="simple" id="oo_799878.jpg"><uri content-type="original_file" xlink:type="simple">https://binary.pensoft.net/fig/799878</uri></graphic></fig><table-wrap id="T2" position="float" orientation="portrait"><label>Table 2.</label><caption><p>Comparative shell morphology among six genera that are superficially similar to <italic><tp:taxon-name><tp:taxon-name-part taxon-name-part-type="genus" reg="Rhiostoma">Rhiostoma</tp:taxon-name-part></tp:taxon-name></italic>. The characters are mainly based on the type species. The tribe classification for each genus follows <xref ref-type="bibr" rid="B23">Bouchet et al. (2017)</xref>. References: <sup>1</sup><xref ref-type="bibr" rid="B14">Benson (1860)</xref> ; <sup>2</sup><xref ref-type="bibr" rid="B95">Möllendorff (1885)</xref>, Kobelt (1906) and <xref ref-type="bibr" rid="B187">Yen (1939)</xref>; <sup>3</sup><xref ref-type="bibr" rid="B71">Kobelt (1902)</xref>, Thiele (1929), <xref ref-type="bibr" rid="B182">Wenz (1938)</xref> and <xref ref-type="bibr" rid="B38">Egorov (2009)</xref>; <sup>4</sup>Kobelt (1912), and <xref ref-type="bibr" rid="B89">Low and Tan (2017)</xref>; <sup>5</sup><xref ref-type="bibr" rid="B52">Gude (1921)</xref> and Kobelt (1911).</p></caption><table id="TID0E5MBM" rules="all"><tbody><tr><th rowspan="2" colspan="2"/><th rowspan="1" colspan="3">
                  <tp:taxon-name><tp:taxon-name-part taxon-name-part-type="tribe">Pterocyclini</tp:taxon-name-part></tp:taxon-name>
                </th><th rowspan="1" colspan="2">
                  <tp:taxon-name><tp:taxon-name-part taxon-name-part-type="tribe">Cyclotini</tp:taxon-name-part></tp:taxon-name>
                </th><th rowspan="1" colspan="1">
                  <tp:taxon-name><tp:taxon-name-part taxon-name-part-type="tribe">Cyclophorini</tp:taxon-name-part></tp:taxon-name>
                </th></tr><tr><th rowspan="1" colspan="1"><italic><tp:taxon-name><tp:taxon-name-part taxon-name-part-type="genus" reg="Pterocyclos">Pterocyclos</tp:taxon-name-part></tp:taxon-name></italic> Benson, 1832<sup>3,5</sup></th><th rowspan="1" colspan="1"><italic><tp:taxon-name><tp:taxon-name-part taxon-name-part-type="genus" reg="Spiraculum">Spiraculum</tp:taxon-name-part></tp:taxon-name></italic> Pearson, 1833<sup>3,5</sup></th><th rowspan="1" colspan="1"><italic><tp:taxon-name><tp:taxon-name-part taxon-name-part-type="genus" reg="Rhiostoma">Rhiostoma</tp:taxon-name-part></tp:taxon-name></italic> Benson, 1860<sup>1,3,5</sup></th><th rowspan="1" colspan="1"><italic><tp:taxon-name><tp:taxon-name-part taxon-name-part-type="genus" reg="Cyclotus">Cyclotus</tp:taxon-name-part></tp:taxon-name></italic> Swainson, 1840<sup>3,5</sup></th><th rowspan="1" colspan="1"><italic><tp:taxon-name><tp:taxon-name-part taxon-name-part-type="genus" reg="Opisthoporus">Opisthoporus</tp:taxon-name-part></tp:taxon-name></italic> Benson in Pfeiffer, 1851<sup>3,4</sup></th><th rowspan="1" colspan="1"><italic><tp:taxon-name><tp:taxon-name-part taxon-name-part-type="genus" reg="Ptychopoma">Ptychopoma</tp:taxon-name-part></tp:taxon-name></italic> Möllendorff, 1885<sup>2,3</sup></th></tr><tr><td rowspan="1" colspan="2">
                  <bold>Type species</bold>
                </td><td rowspan="1" colspan="1"><italic><tp:taxon-name><tp:taxon-name-part taxon-name-part-type="genus" reg="Pterocyclos">Pterocyclos</tp:taxon-name-part><tp:taxon-name-part taxon-name-part-type="species" reg="rupestris">rupestris</tp:taxon-name-part></tp:taxon-name></italic> Benson, 1832</td><td rowspan="1" colspan="1"><italic><tp:taxon-name><tp:taxon-name-part taxon-name-part-type="genus" reg="Spiraculum">Spiraculum</tp:taxon-name-part><tp:taxon-name-part taxon-name-part-type="species" reg="hispidum">hispidum</tp:taxon-name-part></tp:taxon-name></italic> Pearson, 1833</td><td rowspan="1" colspan="1"><italic><tp:taxon-name><tp:taxon-name-part taxon-name-part-type="genus" reg="Rhiostoma">Rhiostoma</tp:taxon-name-part><tp:taxon-name-part taxon-name-part-type="species" reg="haughtoni">haughtoni</tp:taxon-name-part></tp:taxon-name></italic> Benson, 1860</td><td rowspan="1" colspan="1"><italic><tp:taxon-name><tp:taxon-name-part taxon-name-part-type="genus" reg="Cyclotus">Cyclotus</tp:taxon-name-part><tp:taxon-name-part taxon-name-part-type="species" reg="variegatus">variegatus</tp:taxon-name-part></tp:taxon-name></italic> Pearson, 1833</td><td rowspan="1" colspan="1"><italic><tp:taxon-name><tp:taxon-name-part taxon-name-part-type="genus" reg="Cyclostoma">Cyclostoma</tp:taxon-name-part><tp:taxon-name-part taxon-name-part-type="species" reg="taylorianus">taylorianus</tp:taxon-name-part></tp:taxon-name></italic> Pfeiffer, 1851<sup>5</sup></td><td rowspan="1" colspan="1"><italic><tp:taxon-name><tp:taxon-name-part taxon-name-part-type="genus" reg="Cyclophorus">Cyclophorus</tp:taxon-name-part><tp:taxon-name-part taxon-name-part-type="species" reg="chinensis">chinensis</tp:taxon-name-part></tp:taxon-name></italic> Möllendorff, 1874</td></tr><tr><td rowspan="1" colspan="2">
                  <bold>Shell shape</bold>
                </td><td rowspan="1" colspan="1">discoidal</td><td rowspan="1" colspan="1">discoidal</td><td rowspan="1" colspan="1">discoidal</td><td rowspan="1" colspan="1">discoidal to turbinate</td><td rowspan="1" colspan="1">discoidal</td><td rowspan="1" colspan="1">discoidal</td></tr><tr><td rowspan="1" colspan="2">
                  <bold>Periostracum</bold>
                </td><td rowspan="1" colspan="1">thick to thin corneous</td><td rowspan="1" colspan="1">thick corneous and hairy</td><td rowspan="1" colspan="1">thin corneous</td><td rowspan="1" colspan="1">thin corneous</td><td rowspan="1" colspan="1">thick corneous and hairy</td><td rowspan="1" colspan="1">thick corneous</td></tr><tr><td rowspan="1" colspan="2">
                  <bold>Detached whorl</bold>
                </td><td rowspan="1" colspan="1">absent to short</td><td rowspan="1" colspan="1">absent*</td><td rowspan="1" colspan="1">absent to extremely long (curved and descending)</td><td rowspan="1" colspan="1">absent to short</td><td rowspan="1" colspan="1">absent to short</td><td rowspan="1" colspan="1">absent</td></tr><tr><td rowspan="2" colspan="1"><bold>Breathing device</bold>:</td><td rowspan="1" colspan="1">
                  <bold>sutural tube</bold>
                </td><td rowspan="1" colspan="1">absent</td><td rowspan="1" colspan="1">present</td><td rowspan="1" colspan="1">absent</td><td rowspan="1" colspan="1">absent**</td><td rowspan="1" colspan="1">absent</td><td rowspan="1" colspan="1">absent</td></tr><tr><td rowspan="1" colspan="1">
                  <bold>upper junction of peristome</bold>
                </td><td rowspan="1" colspan="1">expanded, thickened and free or attached to preceding whorl</td><td rowspan="1" colspan="1">expanded and attached to preceding whorl</td><td rowspan="1" colspan="1">thickened, free or attached to preceding whorl</td><td rowspan="1" colspan="1">expanded and free or attached to preceding whorl</td><td rowspan="1" colspan="1">expanded and free or attached to preceding whorl</td><td rowspan="1" colspan="1">thickened and attached to preceding whorl</td></tr><tr><td rowspan="1" colspan="2">
                  <bold>Outer peristome</bold>
                </td><td rowspan="1" colspan="1">widely expanded with wing or hood</td><td rowspan="1" colspan="1">expanded with wing or hood</td><td rowspan="1" colspan="1">thickened with knob, notch or tube</td><td rowspan="1" colspan="1">expanded</td><td rowspan="1" colspan="1">expanded with tube located close to lip</td><td rowspan="1" colspan="1">inconspicuous</td></tr><tr><td rowspan="1" colspan="2">
                  <bold>Inner peristome</bold>
                </td><td rowspan="1" colspan="1">shallow to deep incision</td><td rowspan="1" colspan="1">shallow to deep incision</td><td rowspan="1" colspan="1">shallow to deep incision</td><td rowspan="1" colspan="1">shallow incision</td><td rowspan="1" colspan="1">shallow incision</td><td rowspan="1" colspan="1">inconspicuous</td></tr><tr><td rowspan="1" colspan="2">
                  <bold>Operculum</bold>
                </td><td rowspan="1" colspan="1">calcareous (thin), concave to low cup-shaped with elevated lamella, lateral fringe straight</td><td rowspan="1" colspan="1">calcareous (thin), concave to low cup-shaped with elevated lamella, lateral fringe straight</td><td rowspan="1" colspan="1">calcareous (thick), tall to low cup-shaped with elevated lamella, lateral fringe straight</td><td rowspan="1" colspan="1">calcareous, concave without elevated lamella, lateral fringe with deep groove</td><td rowspan="1" colspan="1">calcareous, concave without elevated lamella, lateral fringe with deep groove</td><td rowspan="1" colspan="1">corneous, plate-shaped with low lamella</td></tr><tr><td rowspan="1" colspan="2">
                  <bold>Distribution</bold>
                </td><td rowspan="1" colspan="1">South Asia to southern China and Indochina</td><td rowspan="1" colspan="1">South Asia to Indochina</td><td rowspan="1" colspan="1">principally in Indochina</td><td rowspan="1" colspan="1">Asia to Australia</td><td rowspan="1" colspan="1">principally in Indochina</td><td rowspan="1" colspan="1">Southern China to Japan</td></tr></tbody></table><table-wrap-foot><fn><p>* <italic><tp:taxon-name><tp:taxon-name-part taxon-name-part-type="genus" reg="Spiraculum">Spiraculum</tp:taxon-name-part><tp:taxon-name-part taxon-name-part-type="species" reg="mastersi">mastersi</tp:taxon-name-part></tp:taxon-name></italic> Blanford, 1877 from India have a short, detached whorl (see <xref ref-type="bibr" rid="B160">Sutcharit et al. 2019</xref>: fig. 9a). ** <italic><tp:taxon-name><tp:taxon-name-part taxon-name-part-type="genus" reg="Cyclotus">Cyclotus</tp:taxon-name-part><tp:taxon-name-part taxon-name-part-type="species" reg="birostris">birostris</tp:taxon-name-part></tp:taxon-name></italic> (Pfeiffer, 1855) from Borneo have sutural tube projecting anteriorly (see <xref ref-type="bibr" rid="B160">Sutcharit et al. 2019</xref>: fig. 2j, k).</p></fn></table-wrap-foot></table-wrap></tp:treatment-sec><ref-list><ref id="B135"><mixed-citation xmlns:xlink="http://www.w3.org/1999/xlink" xlink:type="simple"><person-group><name name-style="western"><surname>Pfeiffer</surname><given-names>L</given-names></name></person-group> (<year>1862b</year>) <article-title>Diangoses de neuf espèces nouvelles provenant de Siam.</article-title><source>Journal de Conchyliologie</source><volume>10</volume>: <fpage>39</fpage>–<lpage>46</lpage>.</mixed-citation></ref><ref id="B19"><mixed-citation xmlns:xlink="http://www.w3.org/1999/xlink" xlink:type="simple"><person-group><name name-style="western"><surname>Blanford</surname><given-names>WT</given-names></name></person-group> (<year>1864</year>) On the classification of the <tp:taxon-name><tp:taxon-name-part taxon-name-part-type="superfamily">Cyclostomacea</tp:taxon-name-part></tp:taxon-name> of Eastern Asia. Annals and Magazine of Natural History, Series 3 13(78): 441–465. <ext-link xlink:href="10.1080/00222936408681635" ext-link-type="doi" xlink:type="simple">https://doi.org/10.1080/00222936408681635</ext-link></mixed-citation></ref><ref id="B136"><mixed-citation xmlns:xlink="http://www.w3.org/1999/xlink" xlink:type="simple"><person-group><name name-style="western"><surname>Pfeiffer</surname><given-names>L</given-names></name></person-group> (<year>1865</year>) <source>Monographia Pneumonopomorum viventium.</source><publisher-name>Supplementum Secundum</publisher-name>, <publisher-loc>Volume 3. Cassellis: Theodori Fischeri</publisher-loc>, <size units="page">284 pp</size>. <ext-link xlink:href="10.5962/bhl.title.10621" ext-link-type="doi" xlink:type="simple">https://doi.org/10.5962/bhl.title.10621</ext-link></mixed-citation></ref><ref id="B91"><mixed-citation xmlns:xlink="http://www.w3.org/1999/xlink" xlink:type="simple"><person-group><name name-style="western"><surname>Martens</surname><given-names>E von</given-names></name></person-group> (<year>1867</year>) Die Preussische Expedition nach Ost-Asien. Verlag der Königlichen Geheimen Ober-Hofbuchdruckerei, 477 pp.</mixed-citation></ref><ref id="B71"><mixed-citation xmlns:xlink="http://www.w3.org/1999/xlink" xlink:type="simple"><person-group><name name-style="western"><surname>Kobelt</surname><given-names>W</given-names></name></person-group> (<year>1902</year>) <article-title><tp:taxon-name><tp:taxon-name-part taxon-name-part-type="family">Cyclophoridae</tp:taxon-name-part></tp:taxon-name>.</article-title><source>Das Tierreich</source><volume>16</volume>: <fpage>1</fpage>–<lpage>663</lpage>.</mixed-citation></ref><ref id="B52"><mixed-citation xmlns:xlink="http://www.w3.org/1999/xlink" xlink:type="simple"><person-group><name name-style="western"><surname>Gude</surname><given-names>GK</given-names></name></person-group> (<year>1921</year>) <article-title>Land operculates (<tp:taxon-name><tp:taxon-name-part taxon-name-part-type="family">Cyclophoridae</tp:taxon-name-part></tp:taxon-name>, <tp:taxon-name><tp:taxon-name-part taxon-name-part-type="family">Truncatellidae</tp:taxon-name-part></tp:taxon-name>, <tp:taxon-name><tp:taxon-name-part taxon-name-part-type="family">Assiminidae</tp:taxon-name-part></tp:taxon-name>, <tp:taxon-name><tp:taxon-name-part taxon-name-part-type="family">Helicinidae</tp:taxon-name-part></tp:taxon-name>).</article-title> In: <person-group><name name-style="western"><surname>Shipley</surname><given-names>AS</given-names></name><name name-style="western"><surname>Mashall</surname><given-names>GAK</given-names></name></person-group> (<role>Eds</role>) <issue-title>The Fauna of British India including Ceylon and Burma, Mollusca III.</issue-title><source>Taylor and Francis, Red Lion Court, Fleet, Street, Bombay</source>, <fpage>1</fpage>–<lpage>386</lpage>.</mixed-citation></ref><ref id="B182"><mixed-citation xmlns:xlink="http://www.w3.org/1999/xlink" xlink:type="simple"><person-group><name name-style="western"><surname>Wenz</surname><given-names>W</given-names></name></person-group> (<year>1938</year>) <article-title>Teil 1: Allgemeiner Teil und <tp:taxon-name><tp:taxon-name-part taxon-name-part-type="subclass">Prosobranchia</tp:taxon-name-part></tp:taxon-name>.</article-title> In: <person-group><name name-style="western"><surname>Schindewolf</surname><given-names>OH</given-names></name></person-group> (<role>Ed.</role>) <issue-title>Handbuch Der Paläozoologie.</issue-title><source>Gebrüder Borntraeger, Berlin</source>, <fpage>1</fpage>–<lpage>480</lpage>.</mixed-citation></ref><ref id="B38"><mixed-citation xmlns:xlink="http://www.w3.org/1999/xlink" xlink:type="simple"><person-group><name name-style="western"><surname>Egorov</surname><given-names>R</given-names></name></person-group> (<year>2009</year>) A review of the genera of the recent terrestrial pectinibranch molluscs (synopsis mainly based on published data). <tp:taxon-name><tp:taxon-name-part taxon-name-part-type="order">Littoriniformes</tp:taxon-name-part></tp:taxon-name>: <tp:taxon-name><tp:taxon-name-part taxon-name-part-type="family">Hainesiidae</tp:taxon-name-part></tp:taxon-name>, <tp:taxon-name><tp:taxon-name-part taxon-name-part-type="family">Aciculidae</tp:taxon-name-part></tp:taxon-name>, <tp:taxon-name><tp:taxon-name-part taxon-name-part-type="family">Cyclophoridae</tp:taxon-name-part></tp:taxon-name>, <tp:taxon-name><tp:taxon-name-part taxon-name-part-type="family">Craspedopomatidae</tp:taxon-name-part></tp:taxon-name>. Treasure of Russian Shells (Supplement 3, Part 2): 1–57.</mixed-citation></ref><ref id="B142"><mixed-citation xmlns:xlink="http://www.w3.org/1999/xlink" xlink:type="simple"><person-group><name name-style="western"><surname>Preece</surname><given-names>RC</given-names></name><name name-style="western"><surname>White</surname><given-names>TS</given-names></name><name name-style="western"><surname>Raheem</surname><given-names>DC</given-names></name><name name-style="western"><surname>Ketchum</surname><given-names>H</given-names></name><name name-style="western"><surname>Ablett</surname><given-names>J</given-names></name><name name-style="western"><surname>Taylor</surname><given-names>H</given-names></name><name name-style="western"><surname>Webb</surname><given-names>K</given-names></name><name name-style="western"><surname>Naggs</surname><given-names>F</given-names></name></person-group> (<year>2022</year>) William Benson and the origins of the golden age of malacology in British India: Biography, illustrated catalogue and evaluation of his molluscan types. Tropical Natural History (Supplement 6): 1–434.</mixed-citation></ref><ref id="B114"><mixed-citation xmlns:xlink="http://www.w3.org/1999/xlink" xlink:type="simple"><person-group><name name-style="western"><surname>Nevill</surname><given-names>G</given-names></name></person-group> (<year>1878</year>) <source>Hand list of <tp:taxon-name><tp:taxon-name-part taxon-name-part-type="phylum">Mollusca</tp:taxon-name-part></tp:taxon-name> in the Indian Museum, Calcutta.</source><publisher-name>Calcutta</publisher-name>, <publisher-loc>Trustees</publisher-loc>, <size units="page">338 pp</size>. <ext-link xlink:href="10.5962/bhl.title.11957" ext-link-type="doi" xlink:type="simple">https://doi.org/10.5962/bhl.title.11957</ext-link></mixed-citation></ref><ref id="B14"><mixed-citation xmlns:xlink="http://www.w3.org/1999/xlink" xlink:type="simple"><person-group><name name-style="western"><surname>Benson</surname><given-names>WH</given-names></name></person-group> (<year>1860</year>) On <italic><tp:taxon-name><tp:taxon-name-part taxon-name-part-type="genus">Clostophis</tp:taxon-name-part></tp:taxon-name></italic> and <italic><tp:taxon-name><tp:taxon-name-part taxon-name-part-type="genus">Rhiostoma</tp:taxon-name-part></tp:taxon-name></italic>, new Burmese genera of land shells. Annals and Magazine of Natural History, Series 3 5(26): 95–97. <ext-link xlink:href="10.1080/00222936008697183" ext-link-type="doi" xlink:type="simple">https://doi.org/10.1080/00222936008697183</ext-link></mixed-citation></ref><ref id="B98"><mixed-citation xmlns:xlink="http://www.w3.org/1999/xlink" xlink:type="simple"><person-group><name name-style="western"><surname>Möllendorff</surname><given-names>OF von</given-names></name></person-group> (<year>1894</year>) <article-title>On a collection of land-shells from the Samui Islands, Gulf of Siam.</article-title><source>Proceedings of the Zoological Society of London</source><volume>62</volume>: <fpage>146</fpage>–<lpage>156</lpage>.</mixed-citation></ref><ref id="B3"><mixed-citation xmlns:xlink="http://www.w3.org/1999/xlink" xlink:type="simple"><person-group><name name-style="western"><surname>Ancey</surname><given-names>C-F</given-names></name></person-group> (<year>1898</year>) <article-title>Observations sur les mollusques terrestres et fluviatiles recueillies dans I’Indo-Chine et particulaièrement au Laos, par M. Henri Counillon, accompagnées de remarques sur ďautres mollusques de cette région.</article-title><source>Bulletin du Musée ďHistoire Naturelle de Marseille</source><volume>1</volume>: <fpage>125</fpage>–<lpage>150</lpage>.</mixed-citation></ref><ref id="B20"><mixed-citation xmlns:xlink="http://www.w3.org/1999/xlink" xlink:type="simple"><person-group><name name-style="western"><surname>Blanford</surname><given-names>WT</given-names></name></person-group> (<year>1902</year>) <article-title>On <italic><tp:taxon-name><tp:taxon-name-part taxon-name-part-type="genus">Rhiostoma</tp:taxon-name-part><tp:taxon-name-part taxon-name-part-type="species">dalyi</tp:taxon-name-part></tp:taxon-name></italic> n. sp. and <italic><tp:taxon-name><tp:taxon-name-part taxon-name-part-type="genus">Sesara</tp:taxon-name-part><tp:taxon-name-part taxon-name-part-type="species">megalodon</tp:taxon-name-part></tp:taxon-name></italic> n. sp., obtained by the late Mr. W. M. Daly in Siam.</article-title><source>Proceedings of the Malacological Society of London</source><volume>5</volume>: <fpage>34</fpage>–<lpage>35</lpage>. <ext-link xlink:href="10.1093/oxfordjournals.mollus.a065943" ext-link-type="doi" xlink:type="simple">https://doi.org/10.1093/oxfordjournals.mollus.a065943</ext-link></mixed-citation></ref><ref id="B8"><mixed-citation xmlns:xlink="http://www.w3.org/1999/xlink" xlink:type="simple"><person-group><name name-style="western"><surname>Bavay</surname><given-names>A</given-names></name><name name-style="western"><surname>Dautzenberg</surname><given-names>P</given-names></name></person-group> (<year>1909a</year>) <article-title>Description de coquilles nouvelles de ľIndo-Chine (6<sup>e</sup> suite).</article-title><source>Journal de Conchyliologie</source><volume>57</volume>: <fpage>279</fpage>–<lpage>288</lpage>.</mixed-citation></ref><ref id="B9"><mixed-citation xmlns:xlink="http://www.w3.org/1999/xlink" xlink:type="simple"><person-group><name name-style="western"><surname>Bavay</surname><given-names>A</given-names></name><name name-style="western"><surname>Dautzenberg</surname><given-names>P</given-names></name></person-group> (<year>1909b</year>) <article-title>Molluscorum terrestrum tonkinorum diagnoses.</article-title><source>Journal de Conchyliologie</source><volume>56</volume> [<issue>1908</issue>]: <fpage>229</fpage>–<lpage>251</lpage>. [Published in parts, dates follow Fischer-Piette (1937)]</mixed-citation></ref><ref id="B172"><mixed-citation xmlns:xlink="http://www.w3.org/1999/xlink" xlink:type="simple"><person-group><name name-style="western"><surname>Tomlin</surname><given-names>JR le B</given-names></name></person-group> (<year>1932</year>) <article-title>Two new species of <italic><tp:taxon-name><tp:taxon-name-part taxon-name-part-type="genus">Rhiostoma</tp:taxon-name-part></tp:taxon-name></italic>.</article-title><source>Proceeding of the Malacological Society of London</source><volume>19</volume>: <fpage>227</fpage>–<lpage>228</lpage>. <ext-link xlink:href="10.1093/oxfordjournals.mollus.a064044" ext-link-type="doi" xlink:type="simple">https://doi.org/10.1093/oxfordjournals.mollus.a064044</ext-link></mixed-citation></ref><ref id="B173"><mixed-citation xmlns:xlink="http://www.w3.org/1999/xlink" xlink:type="simple"><person-group><name name-style="western"><surname>Tomlin</surname><given-names>JR le B</given-names></name></person-group> (<year>1938</year>) <article-title>New Malay land shell.</article-title><source>Journal of Conchology</source><volume>21</volume>: <fpage>73</fpage>–<lpage>75</lpage>.</mixed-citation></ref><ref id="B149"><mixed-citation xmlns:xlink="http://www.w3.org/1999/xlink" xlink:type="simple"><person-group><name name-style="western"><surname>Salisbury</surname><given-names>AE</given-names></name></person-group> (<year>1949</year>) <article-title>A new species of <italic><tp:taxon-name><tp:taxon-name-part taxon-name-part-type="genus">Rhiostoma</tp:taxon-name-part></tp:taxon-name></italic>.</article-title><source>Proceedings of the Malacological Society of London</source><volume>28</volume>: <fpage>41</fpage>–<lpage>42</lpage>.</mixed-citation></ref><ref id="B155"><mixed-citation xmlns:xlink="http://www.w3.org/1999/xlink" xlink:type="simple"><person-group><name name-style="western"><surname>Solem</surname><given-names>A</given-names></name></person-group> (<year>1966</year>) <article-title>Some non-marine mollusks from Thailand, with notes on classification of the <tp:taxon-name><tp:taxon-name-part taxon-name-part-type="family">Helicarionidae</tp:taxon-name-part></tp:taxon-name>.</article-title><source>Sapolia Zoologica Musei Hauniensis</source><volume>24</volume>: <fpage>1</fpage>–<lpage>110</lpage>.</mixed-citation></ref><ref id="B23"><mixed-citation xmlns:xlink="http://www.w3.org/1999/xlink" xlink:type="simple"><person-group><name name-style="western"><surname>Bouchet</surname><given-names>P</given-names></name><name name-style="western"><surname>Rocroi</surname><given-names>J-P</given-names></name><name name-style="western"><surname>Hausdorf</surname><given-names>B</given-names></name><name name-style="western"><surname>Kaim</surname><given-names>A</given-names></name><name name-style="western"><surname>Kano</surname><given-names>Y</given-names></name><name name-style="western"><surname>Nützel</surname><given-names>A</given-names></name><name name-style="western"><surname>Parkhaev</surname><given-names>P</given-names></name><name name-style="western"><surname>Schrödl</surname><given-names>M</given-names></name><name name-style="western"><surname>Strong</surname><given-names>EE</given-names></name></person-group> (<year>2017</year>) <article-title>Revised classification, nomenclator and typification of gastropod and monoplacophoran families.</article-title><source>Malacologia</source><volume>61</volume>(<issue>1–2</issue>): <fpage>1</fpage>–<lpage>526</lpage>. <ext-link xlink:href="10.4002/040.061.0201" ext-link-type="doi" xlink:type="simple">https://doi.org/10.4002/040.061.0201</ext-link></mixed-citation></ref><ref id="B95"><mixed-citation xmlns:xlink="http://www.w3.org/1999/xlink" xlink:type="simple"><person-group><name name-style="western"><surname>Möllendorff</surname><given-names>von OF</given-names></name></person-group> (<year>1885</year>) <article-title>Materialien zur fauna von China (Die Auriculaceen, Nachträge und Berichtigungen).</article-title><source>Jahrbücher der Deutschen Malakozoologischen Gesellschaft</source><volume>12</volume>: <fpage>349</fpage>–<lpage>398</lpage>.</mixed-citation></ref><ref id="B187"><mixed-citation xmlns:xlink="http://www.w3.org/1999/xlink" xlink:type="simple"><person-group><name name-style="western"><surname>Yen</surname><given-names>T-C</given-names></name></person-group> (<year>1939</year>) <article-title>Die chinesischen land- und Süßwasser-Gastropoden des Natur-Museums Senckenberg.</article-title><source>Abhandlungen der Senckenbergischen Naturforschenden Gesellschaft</source><volume>444</volume>: <fpage>1</fpage>–<lpage>234</lpage>.</mixed-citation></ref><ref id="B89"><mixed-citation xmlns:xlink="http://www.w3.org/1999/xlink" xlink:type="simple"><person-group><name name-style="western"><surname>Low</surname><given-names>MEY</given-names></name><name name-style="western"><surname>Tan</surname><given-names>SK</given-names></name></person-group> (<year>2017</year>) <article-title>Nomenclature of the genus <italic><tp:taxon-name><tp:taxon-name-part taxon-name-part-type="genus">Opisthoporus</tp:taxon-name-part></tp:taxon-name></italic> Benson in L. Pfeiffer, 1851: The type species of the genus and <italic><tp:taxon-name><tp:taxon-name-part taxon-name-part-type="genus">Opisthoporus</tp:taxon-name-part><tp:taxon-name-part taxon-name-part-type="species">singaporeanus</tp:taxon-name-part></tp:taxon-name></italic> nom. nov. for <italic><tp:taxon-name><tp:taxon-name-part taxon-name-part-type="genus">Cyclostoma</tp:taxon-name-part><tp:taxon-name-part taxon-name-part-type="species">rostellatum</tp:taxon-name-part></tp:taxon-name></italic> L. Pfeiffer, 1851, a junior primary homonym of <italic><tp:taxon-name><tp:taxon-name-part taxon-name-part-type="genus">Cyclostoma</tp:taxon-name-part><tp:taxon-name-part taxon-name-part-type="species">rostellatum</tp:taxon-name-part></tp:taxon-name></italic> Partiot, 1848 (<tp:taxon-name><tp:taxon-name-part taxon-name-part-type="class">Gastropoda</tp:taxon-name-part></tp:taxon-name>: <tp:taxon-name><tp:taxon-name-part taxon-name-part-type="superfamily">Cyclophoroidea</tp:taxon-name-part></tp:taxon-name>: <tp:taxon-name><tp:taxon-name-part taxon-name-part-type="family">Cyclophoridae</tp:taxon-name-part></tp:taxon-name>).</article-title><source>Occasional Molluscan Papers</source><volume>6</volume>: <fpage>15</fpage>–<lpage>17</lpage>.</mixed-citation></ref><ref id="B160"><mixed-citation xmlns:xlink="http://www.w3.org/1999/xlink" xlink:type="simple"><person-group><name name-style="western"><surname>Sutcharit</surname><given-names>C</given-names></name><name name-style="western"><surname>Ablett</surname><given-names>JD</given-names></name><name name-style="western"><surname>Panha</surname><given-names>S</given-names></name></person-group> (<year>2019</year>) <article-title>An annotated type catalogue of seven genera of operculate land snails (<tp:taxon-name><tp:taxon-name-part taxon-name-part-type="subclass">Caenogastropoda</tp:taxon-name-part></tp:taxon-name>, <tp:taxon-name><tp:taxon-name-part taxon-name-part-type="family">Cyclophoridae</tp:taxon-name-part></tp:taxon-name>) in the Natural History Museum, London.</article-title><source>ZooKeys</source><volume>842</volume>: <fpage>1</fpage>–<lpage>65</lpage>. <ext-link xlink:href="10.3897/zookeys.842.29243" ext-link-type="doi" xlink:type="simple">https://doi.org/10.3897/zookeys.842.29243</ext-link></mixed-citation></ref><ref id="B150"><mixed-citation xmlns:xlink="http://www.w3.org/1999/xlink" xlink:type="simple"><person-group><name name-style="western"><surname>Sarasin</surname><given-names>P</given-names></name><name name-style="western"><surname>Sarasin</surname><given-names>F</given-names></name></person-group> (<year>1899</year>) <article-title>Die land-mollusken von Celebes.</article-title><source>Materialien zur Naturgeschichte der Insel Celebes</source><volume>2</volume>: <fpage>1</fpage>–<lpage>248</lpage>. <ext-link xlink:href="https://www.biodiversitylibrary.org/part/171555" ext-link-type="uri" xlink:type="simple">https://www.biodiversitylibrary.org/part/171555</ext-link></mixed-citation></ref><ref id="B181"><mixed-citation xmlns:xlink="http://www.w3.org/1999/xlink" xlink:type="simple"><person-group><name name-style="western"><surname>Weber</surname><given-names>L</given-names></name></person-group> (<year>1925</year>) <article-title>Die mantel- und geschlechtsorgane von <italic><tp:taxon-name><tp:taxon-name-part taxon-name-part-type="genus">Cyclophorus</tp:taxon-name-part><tp:taxon-name-part taxon-name-part-type="species">ceylanicus</tp:taxon-name-part></tp:taxon-name></italic> (Sowerby).</article-title><source>Zoologische Ergebnisse einer Ceylon-Reise</source><volume>2</volume>: <fpage>497</fpage>–<lpage>538</lpage>.</mixed-citation></ref><ref id="B170"><mixed-citation xmlns:xlink="http://www.w3.org/1999/xlink" xlink:type="simple"><person-group><name name-style="western"><surname>Tielecke</surname><given-names>H</given-names></name></person-group> (<year>1940</year>) <article-title>Anatomie, phylogenie und tiergeographie der Cyclophoriden. Archiv für Systematische Zoologie.</article-title><source>Neue Folge</source><volume>9</volume>: <fpage>317</fpage>–<lpage>371</lpage>.</mixed-citation></ref><ref id="B68"><mixed-citation xmlns:xlink="http://www.w3.org/1999/xlink" xlink:type="simple"><person-group><name name-style="western"><surname>Jonges</surname><given-names>K</given-names></name></person-group> (<year>1980</year>) <article-title>Genital ducts in several species of the cyclophorid genus <italic><tp:taxon-name><tp:taxon-name-part taxon-name-part-type="genus">Leptopoma</tp:taxon-name-part></tp:taxon-name></italic> (<tp:taxon-name><tp:taxon-name-part taxon-name-part-type="phylum">Mollusca</tp:taxon-name-part></tp:taxon-name>, <tp:taxon-name><tp:taxon-name-part taxon-name-part-type="order">Mesogastropoda</tp:taxon-name-part></tp:taxon-name>).</article-title><source>Bijdragen tot de Dierkunde</source><volume>50</volume>(<issue>2</issue>): <fpage>292</fpage>–<lpage>302</lpage>. <ext-link xlink:href="10.1163/26660644-05002002" ext-link-type="doi" xlink:type="simple">https://doi.org/10.1163/26660644-05002002</ext-link></mixed-citation></ref><ref id="B77"><mixed-citation xmlns:xlink="http://www.w3.org/1999/xlink" xlink:type="simple"><person-group><name name-style="western"><surname>Kongim</surname><given-names>B</given-names></name><name name-style="western"><surname>Sutcharit</surname><given-names>C</given-names></name><name name-style="western"><surname>Naggs</surname><given-names>F</given-names></name><name name-style="western"><surname>Panha</surname><given-names>S</given-names></name></person-group> (<year>2013a</year>) <article-title>Taxonomic revision of the elephant pupinid snail genus <italic><tp:taxon-name><tp:taxon-name-part taxon-name-part-type="genus">Pollicaria</tp:taxon-name-part></tp:taxon-name></italic> Gould, 1856 (<tp:taxon-name><tp:taxon-name-part taxon-name-part-type="subclass">Prosobranchia</tp:taxon-name-part></tp:taxon-name>, <tp:taxon-name><tp:taxon-name-part taxon-name-part-type="family">Pupinidae</tp:taxon-name-part></tp:taxon-name>).</article-title><source>ZooKeys</source><volume>287</volume>: <fpage>19</fpage>–<lpage>40</lpage>. <ext-link xlink:href="10.3897/zookeys.287.4617" ext-link-type="doi" xlink:type="simple">https://doi.org/10.3897/zookeys.287.4617</ext-link></mixed-citation></ref><ref id="B159"><mixed-citation xmlns:xlink="http://www.w3.org/1999/xlink" xlink:type="simple"><person-group><name name-style="western"><surname>Sutcharit</surname><given-names>C</given-names></name><name name-style="western"><surname>Tongkerd</surname><given-names>P</given-names></name><name name-style="western"><surname>Panha</surname><given-names>S</given-names></name></person-group> (<year>2014</year>) <article-title>The land snail genus <italic><tp:taxon-name><tp:taxon-name-part taxon-name-part-type="genus">Pterocyclos</tp:taxon-name-part></tp:taxon-name></italic> Benson, 1832 (<tp:taxon-name><tp:taxon-name-part taxon-name-part-type="subclass">Caenogastropoda</tp:taxon-name-part></tp:taxon-name>: <tp:taxon-name><tp:taxon-name-part taxon-name-part-type="family">Cyclophoridae</tp:taxon-name-part></tp:taxon-name>) from Thailand and Peninsular Malaysia, with description of two new species.</article-title><source>The Raffles Bulletin of Zoology</source><volume>62</volume>: <fpage>330</fpage>–<lpage>338</lpage>.</mixed-citation></ref><ref id="B123"><mixed-citation xmlns:xlink="http://www.w3.org/1999/xlink" xlink:type="simple"><person-group><name name-style="western"><surname>Páll-Gergely</surname><given-names>B</given-names></name><name name-style="western"><surname>Sajan</surname><given-names>S</given-names></name><name name-style="western"><surname>Tripathy</surname><given-names>B</given-names></name><name name-style="western"><surname>Meng</surname><given-names>K</given-names></name><name name-style="western"><surname>Asami</surname><given-names>T</given-names></name><name name-style="western"><surname>Ablett</surname><given-names>JD</given-names></name></person-group> (<year>2020b</year>) <article-title>Genus-level revision of the <tp:taxon-name><tp:taxon-name-part taxon-name-part-type="family">Alycaeidae</tp:taxon-name-part></tp:taxon-name> (<tp:taxon-name><tp:taxon-name-part taxon-name-part-type="class">Gastropoda</tp:taxon-name-part></tp:taxon-name>, <tp:taxon-name><tp:taxon-name-part taxon-name-part-type="superfamily">Cyclophoroidea</tp:taxon-name-part></tp:taxon-name>), with an annotated species catalogue.</article-title><source>ZooKeys</source><volume>981</volume>: <fpage>1</fpage>–<lpage>220</lpage>. <ext-link xlink:href="10.3897/zookeys.981.53583" ext-link-type="doi" xlink:type="simple">https://doi.org/10.3897/zookeys.981.53583</ext-link></mixed-citation></ref><ref id="B175"><mixed-citation xmlns:xlink="http://www.w3.org/1999/xlink" xlink:type="simple"><person-group><name name-style="western"><surname>Tumpeesuwan</surname><given-names>S</given-names></name></person-group> (<year>2001</year>) <source>Taxonomy of snorkel snails genus <italic><tp:taxon-name><tp:taxon-name-part taxon-name-part-type="genus">Rhiostoma</tp:taxon-name-part></tp:taxon-name></italic> Benson, 1860 in Thailand.</source><publisher-name>Master Thesis</publisher-name>, <publisher-loc>Department of Biology, Faculty of Science, Chulalongkorn University</publisher-loc>, <size units="page">178 pp</size>.</mixed-citation></ref></ref-list></tp:taxon-treatment>
