# Supplementary material for: ﻿Systematic revision of the snorkel snail genus Rhiostoma Benson, 1860 (Gastropoda, Caenogastropoda, Cyclophoridae) with descriptions of new species
Source: Zookeys. 2023 Jan 24;1142:1–144. doi: 10.3897/zookeys.1142.90097 (PMC10208988; doi:10.3897/zookeys.1142.90097)
Supplement: XML Treatment for Rhiostoma samuiense [file zookeys.1142.90097-treatment3.xml]

<!DOCTYPE tp:taxon-treatment
  PUBLIC "-//TaxonX//DTD Taxonomic Treatment Publishing DTD v0 20100105//EN" "tax-treatment-NSO.dtd">
<tp:taxon-treatment xmlns:tp="http://www.plazi.org/taxpub"><tp:treatment-meta><kwd-group><label>Taxon classification</label><kwd>
                <named-content content-type="kingdom">Animalia</named-content>
              </kwd><kwd>
                <named-content content-type="order">Architaenioglossa</named-content>
              </kwd><kwd>
                <named-content content-type="family">Cyclophoridae</named-content>
              </kwd></kwd-group><mixed-citation publication-type="journal"><person-group><name><surname>Tongkerd</surname><given-names>Piyoros</given-names></name><name><surname>Tumpeesuwan</surname><given-names>Sakboworn</given-names></name><name><surname>Inkhavilay</surname><given-names>Khamla</given-names></name><name><surname>Prasankok</surname><given-names>Pongpun</given-names></name><name><surname>Jeratthitikul</surname><given-names>Ekgachai</given-names></name><name><surname>Panha</surname><given-names>Somsak</given-names></name><name><surname>Sutcharit</surname><given-names>Chirasak</given-names></name></person-group><article-title>﻿Systematic revision of the snorkel snail genus <italic><tp:taxon-name><tp:taxon-name-part taxon-name-part-type="genus" reg="Rhiostoma">Rhiostoma</tp:taxon-name-part></tp:taxon-name></italic> Benson, 1860 (<tp:taxon-name><tp:taxon-name-part taxon-name-part-type="class">Gastropoda</tp:taxon-name-part></tp:taxon-name>, <tp:taxon-name><tp:taxon-name-part taxon-name-part-type="subclass">Caenogastropoda</tp:taxon-name-part></tp:taxon-name>, <tp:taxon-name><tp:taxon-name-part taxon-name-part-type="family">Cyclophoridae</tp:taxon-name-part></tp:taxon-name>) with descriptions of new species</article-title><source>Zookeys</source><day>24</day><month>01</month><year>2023</year><volume>1142</volume><fpage>1</fpage><lpage>144</lpage><pub-id pub-id-type="doi">10.3897/zookeys.1142.90097</pub-id></mixed-citation></tp:treatment-meta><tp:nomenclature><label>﻿2.</label><tp:taxon-name>
              <object-id xmlns:xlink="http://www.w3.org/1999/xlink" content-type="arpha" xlink:type="simple">6176E53D-2C8F-53FC-8236-40C7A0A04095</object-id>
              <tp:taxon-name-part taxon-name-part-type="genus" reg="Rhiostoma">Rhiostoma</tp:taxon-name-part>
              <tp:taxon-name-part taxon-name-part-type="species" reg="samuiense">samuiense</tp:taxon-name-part>
            </tp:taxon-name><tp:taxon-authority>Tomlin, 1932</tp:taxon-authority><xref ref-type="fig" rid="F9">Figs 9B–F</xref><xref ref-type="fig" rid="F10">, 10</xref><xref ref-type="fig" rid="F12">, 12</xref><xref ref-type="fig" rid="F13">, 13</xref><xref ref-type="fig" rid="F14">, 14</xref><xref ref-type="fig" rid="F16">, 16B, C</xref><tp:nomenclature-citation-list><tp:nomenclature-citation><tp:taxon-name>
                  <tp:taxon-name-part taxon-name-part-type="genus" reg="Rhiostoma">Rhiostoma</tp:taxon-name-part>
                  <tp:taxon-name-part taxon-name-part-type="species" reg="samuiense">samuiense</tp:taxon-name-part>
                </tp:taxon-name><comment>Tomlin, 1932: 227, 228, pl. 26, with 2 figures. Type locality: Kaw Samui Island in the Gulf of Thailand [Samui Island, Surat Thani, Thailand]. <xref ref-type="bibr" rid="B62">Hemmen et al. 1999</xref>: 15, fig. 17. <xref ref-type="bibr" rid="B125">Patamakanthin 2001</xref>: 222, 223, fig. d1–d3. <xref ref-type="bibr" rid="B175">Tumpeesuwan 2001</xref>: 53–58, figs 4.16–4.18. <xref ref-type="bibr" rid="B78">Kongim et al. 2013b</xref>: 16, fig. 2i.</comment></tp:nomenclature-citation><tp:nomenclature-citation><tp:taxon-name>
                  <tp:taxon-name-part taxon-name-part-type="genus" reg="Rhiostoma">Rhiostoma</tp:taxon-name-part>
                  <tp:taxon-name-part taxon-name-part-type="species" reg="chupingense">chupingense</tp:taxon-name-part>
                </tp:taxon-name><comment>Tomlin, 1938: 73, p1. 2, figs 1, 2. Type locality: Bukit Chuping, Perlis, Malaysia. <xref ref-type="bibr" rid="B17">Berry 1963</xref>: pl. 4, fig. 28. <xref ref-type="bibr" rid="B62">Hemmen et al. 1999</xref>: 26, figs 18.1–18.3. <xref ref-type="bibr" rid="B125">Patamakanthin 2001</xref>: 222, 223, figs b1, b2, c1–c3. <xref ref-type="bibr" rid="B175">Tumpeesuwan 2001</xref>: 29–34, figs 4.4–4.6. <xref ref-type="bibr" rid="B164">Tarruella and Doménech 2010</xref>: 189, fig. 1c. <xref ref-type="bibr" rid="B78">Kongim et al. 2013b</xref>: 16, fig. 2d. <xref ref-type="bibr" rid="B160">Sutcharit et al. 2019</xref>: 19, fig. 4c. New synonym</comment></tp:nomenclature-citation><tp:nomenclature-citation><tp:taxon-name>
                  <tp:taxon-name-part taxon-name-part-type="genus" reg="Rhiostoma">Rhiostoma</tp:taxon-name-part>
                </tp:taxon-name><comment>“spec. 1”—<xref ref-type="bibr" rid="B62">Hemmen et al. 1999</xref>: 12, fig. 12.</comment></tp:nomenclature-citation><tp:nomenclature-citation><tp:taxon-name>
                  <tp:taxon-name-part taxon-name-part-type="genus" reg="Rhiostoma">Rhiostoma</tp:taxon-name-part>
                </tp:taxon-name><comment>“sp. 2”—<xref ref-type="bibr" rid="B62">Hemmen et al. 1999</xref>: 13, 14, figs 13–16.</comment></tp:nomenclature-citation><tp:nomenclature-citation><tp:taxon-name>
                  <tp:taxon-name-part taxon-name-part-type="genus" reg="Rhiostoma">Rhiostoma</tp:taxon-name-part>
                </tp:taxon-name><comment>sp.—<xref ref-type="bibr" rid="B125">Patamakanthin 2001</xref>: 222, 223, figs a1–a4.</comment></tp:nomenclature-citation><tp:nomenclature-citation><tp:taxon-name>
                  <tp:taxon-name-part taxon-name-part-type="genus" reg="Rhiostoma">Rhiostoma</tp:taxon-name-part>
                </tp:taxon-name><comment>sp. 5—<xref ref-type="bibr" rid="B175">Tumpeesuwan 2001</xref>: 82–84, figs 4.31, 4.32.</comment></tp:nomenclature-citation></tp:nomenclature-citation-list></tp:nomenclature><tp:treatment-sec sec-type="type material" id="SECID0ESIBK"><title>Type material.</title><p><xref ref-type="bibr" rid="B172">Tomlin (1932)</xref> had obtained several living specimens, and the original description included <abbrev xmlns:xlink="http://www.w3.org/1999/xlink" xlink:title="anus" id="ABBRID0E3IBK" xlink:type="simple">an</abbrev> illustration and one set of shell measurements. There are two lots from the Melvill-Tomlin collection, which are considered the <bold><italic>syntypes</italic></bold><abbrev xmlns:xlink="http://www.w3.org/1999/xlink" content-type="institution" xlink:title="National Museum of Well, Cardiff" id="ABBRID0EDJBK" xlink:type="simple">NMW</abbrev> 1955.158.01104 (1 shell; Fig. <xref ref-type="fig" rid="F12">12A</xref>) and <abbrev xmlns:xlink="http://www.w3.org/1999/xlink" content-type="institution" xlink:title="National Museum of Well, Cardiff" id="ABBRID0EMJBK" xlink:type="simple">NMW</abbrev> 1955.158.01105 (6 shells; Fig. <xref ref-type="fig" rid="F12">12B</xref>). <bold><italic>Lectotype</italic></bold> (designation in <xref ref-type="bibr" rid="B160">Sutcharit et al. (2019)</xref>) <named-content xmlns:xlink="http://www.w3.org/1999/xlink" content-type="dwc:institutional_code" xlink:title="The Natural History Museum, London" xlink:href="http://grbio.org/institution/natural-history-museum-london" xlink:type="simple">NHMUK</named-content> 1938.10.25.1 (Fig. <xref ref-type="fig" rid="F13">13A</xref>) of <italic><tp:taxon-name><tp:taxon-name-part taxon-name-part-type="genus" reg="Rhiostoma">Rhiostoma</tp:taxon-name-part><tp:taxon-name-part taxon-name-part-type="species" reg="chupingense">chupingense</tp:taxon-name-part></tp:taxon-name></italic> Tomlin, 1938, from Bukit Chuping, Perlis, Malaysia; <bold><italic>paralectotypes</italic></bold><abbrev xmlns:xlink="http://www.w3.org/1999/xlink" content-type="institution" xlink:title="National Museum of Well, Cardiff" id="ABBRID0ETKBK" xlink:type="simple">NMW</abbrev> 1955.158.01101 (3 shells), <abbrev xmlns:xlink="http://www.w3.org/1999/xlink" content-type="institution" xlink:title="National Museum of Well, Cardiff" id="ABBRID0EYKBK" xlink:type="simple">NMW</abbrev> 2.1981.118.02703 (1 shell).</p><fig id="F12" position="float" orientation="portrait"><object-id xmlns:xlink="http://www.w3.org/1999/xlink" content-type="doi" xlink:type="simple">10.3897/zookeys.1142.90097.figure12</object-id><object-id xmlns:xlink="http://www.w3.org/1999/xlink" content-type="arpha" xlink:type="simple">641C2E10-9074-5BD0-B24D-4ECE976019A8</object-id><label>Figure 12.</label><caption><p>Shell of <italic><tp:taxon-name><tp:taxon-name-part taxon-name-part-type="genus" reg="Rhiostoma">Rhiostoma</tp:taxon-name-part><tp:taxon-name-part taxon-name-part-type="species" reg="samuiense">samuiense</tp:taxon-name-part></tp:taxon-name></italic><bold>A</bold> syntype <abbrev xmlns:xlink="http://www.w3.org/1999/xlink" content-type="institution" xlink:title="National Museum of Well, Cardiff" id="ABBRID0E2LBK" xlink:type="simple">NMW</abbrev> 1955.158.1104 from Kaw Samui, Siam <bold>B</bold> syntype <abbrev xmlns:xlink="http://www.w3.org/1999/xlink" content-type="institution" xlink:title="National Museum of Well, Cardiff" id="ABBRID0ELMBK" xlink:type="simple">NMW</abbrev> 1955.158.1105 form type locality <bold>C</bold> specimen <abbrev xmlns:xlink="http://www.w3.org/1999/xlink" content-type="institution" xlink:title="National Museum of Well, Cardiff" id="ABBRID0ESMBK" xlink:type="simple">NMW</abbrev> 2.1981.118.20704 Kaw Samui <bold>D</bold> specimen <named-content xmlns:xlink="http://www.w3.org/1999/xlink" content-type="dwc:institutional_code" xlink:title="Chulalongkorn University, Museum of Zoology, Bangkok" xlink:href="http://grbio.org/institution/chulalongkorn-university-museum-natural-history" xlink:type="simple">CUMZ</named-content> 3989 from Koh Samui, Surat Thani <bold>E, F</bold> specimen from Koh Tan, Surat Thani <bold>E</bold> specimen <named-content xmlns:xlink="http://www.w3.org/1999/xlink" content-type="dwc:institutional_code" xlink:title="Chulalongkorn University, Museum of Zoology, Bangkok" xlink:href="http://grbio.org/institution/chulalongkorn-university-museum-natural-history" xlink:type="simple">CUMZ</named-content> 4791 and <bold>F</bold> specimen <named-content xmlns:xlink="http://www.w3.org/1999/xlink" content-type="dwc:institutional_code" xlink:title="Chulalongkorn University, Museum of Zoology, Bangkok" xlink:href="http://grbio.org/institution/chulalongkorn-university-museum-natural-history" xlink:type="simple">CUMZ</named-content> 4707.</p></caption><graphic xmlns:xlink="http://www.w3.org/1999/xlink" xlink:href="zookeys-1142-001_article-90097__-g012.jpg" position="float" orientation="portrait" xlink:type="simple" id="oo_799870.jpg"><uri content-type="original_file" xlink:type="simple">https://binary.pensoft.net/fig/799870</uri></graphic></fig><fig id="F13" position="float" orientation="portrait"><object-id xmlns:xlink="http://www.w3.org/1999/xlink" content-type="doi" xlink:type="simple">10.3897/zookeys.1142.90097.figure13</object-id><object-id xmlns:xlink="http://www.w3.org/1999/xlink" content-type="arpha" xlink:type="simple">3159301B-0290-5C23-B60A-095B0F3F97E3</object-id><label>Figure 13.</label><caption><p>Shell of <italic><tp:taxon-name><tp:taxon-name-part taxon-name-part-type="genus" reg="Rhiostoma">Rhiostoma</tp:taxon-name-part><tp:taxon-name-part taxon-name-part-type="species" reg="samuiense">samuiense</tp:taxon-name-part></tp:taxon-name></italic><bold>A</bold> lectotype of <italic><tp:taxon-name><tp:taxon-name-part taxon-name-part-type="genus" reg="Rhiostoma">R.</tp:taxon-name-part><tp:taxon-name-part taxon-name-part-type="species" reg="chupingense">chupingense</tp:taxon-name-part></tp:taxon-name></italic><named-content xmlns:xlink="http://www.w3.org/1999/xlink" content-type="dwc:institutional_code" xlink:title="The Natural History Museum, London" xlink:href="http://grbio.org/institution/natural-history-museum-london" xlink:type="simple">NHMUK</named-content> 1938.10.25.1 from Bukit Chuping, Perlis, Malay State <bold>B</bold> specimen <named-content xmlns:xlink="http://www.w3.org/1999/xlink" content-type="dwc:institutional_code" xlink:title="Chulalongkorn University, Museum of Zoology, Bangkok" xlink:href="http://grbio.org/institution/chulalongkorn-university-museum-natural-history" xlink:type="simple">CUMZ</named-content> 3996 from Bukit Chuping, Perlis, Malaysia (topotype) <bold>C</bold> specimen <named-content xmlns:xlink="http://www.w3.org/1999/xlink" content-type="dwc:institutional_code" xlink:title="Chulalongkorn University, Museum of Zoology, Bangkok" xlink:href="http://grbio.org/institution/chulalongkorn-university-museum-natural-history" xlink:type="simple">CUMZ</named-content> 3986 from Bang Saphan, Prachuap Khiri Khan <bold>D</bold> specimen <named-content xmlns:xlink="http://www.w3.org/1999/xlink" content-type="dwc:institutional_code" xlink:title="Chulalongkorn University, Museum of Zoology, Bangkok" xlink:href="http://grbio.org/institution/chulalongkorn-university-museum-natural-history" xlink:type="simple">CUMZ</named-content> 4708 from Khanom, Nakhon Si Thammarat <bold>E</bold> specimen <named-content xmlns:xlink="http://www.w3.org/1999/xlink" content-type="dwc:institutional_code" xlink:title="Chulalongkorn University, Museum of Zoology, Bangkok" xlink:href="http://grbio.org/institution/chulalongkorn-university-museum-natural-history" xlink:type="simple">CUMZ</named-content> 3990 from Tha Chana, Surat Thani <bold>F</bold> specimen <named-content xmlns:xlink="http://www.w3.org/1999/xlink" content-type="dwc:institutional_code" xlink:title="Chulalongkorn University, Museum of Zoology, Bangkok" xlink:href="http://grbio.org/institution/chulalongkorn-university-museum-natural-history" xlink:type="simple">CUMZ</named-content> 3997 from Sungai Jernih, Perlis, Malaysia.</p></caption><graphic xmlns:xlink="http://www.w3.org/1999/xlink" xlink:href="zookeys-1142-001_article-90097__-g013.jpg" position="float" orientation="portrait" xlink:type="simple" id="oo_799871.jpg"><uri content-type="original_file" xlink:type="simple">https://binary.pensoft.net/fig/799871</uri></graphic></fig></tp:treatment-sec><tp:treatment-sec sec-type="material" id="SECID0EAQBK"><title>Other material examined.</title><p><bold>Malaysia</bold>: Bukit Chuping, Kangar, Perlis: <named-content xmlns:xlink="http://www.w3.org/1999/xlink" content-type="dwc:institutional_code" xlink:title="Chulalongkorn University, Museum of Zoology, Bangkok" xlink:href="http://grbio.org/institution/chulalongkorn-university-museum-natural-history" xlink:type="simple">CUMZ</named-content> 3844, 3996 (Figs <xref ref-type="fig" rid="F9">9C</xref>, <xref ref-type="fig" rid="F13">13B</xref>), 4746, 4768. Sungai Jernih Kangar, Kuala Perlis, Perlis: <named-content xmlns:xlink="http://www.w3.org/1999/xlink" content-type="dwc:institutional_code" xlink:title="Chulalongkorn University, Museum of Zoology, Bangkok" xlink:href="http://grbio.org/institution/chulalongkorn-university-museum-natural-history" xlink:type="simple">CUMZ</named-content> 3850, 3997 (Fig. <xref ref-type="fig" rid="F13">13F</xref>), 4832. <bold>Myanmar</bold>: Lampane Cave, Ngawun, Tanintharyi: <named-content xmlns:xlink="http://www.w3.org/1999/xlink" content-type="dwc:institutional_code" xlink:title="Chulalongkorn University, Museum of Zoology, Bangkok" xlink:href="http://grbio.org/institution/chulalongkorn-university-museum-natural-history" xlink:type="simple">CUMZ</named-content> 10214. <bold>Thailand</bold>: Kaw Samui: <abbrev xmlns:xlink="http://www.w3.org/1999/xlink" content-type="institution" xlink:title="National Museum of Well, Cardiff" id="ABBRID0EHRBK" xlink:type="simple">NMW</abbrev> 2.1981.118.20704 ex. T. Pain coll. (Fig. <xref ref-type="fig" rid="F12">12C</xref>). Khao Marong, Bang Sapan, Prachuap Khiri Khan: <named-content xmlns:xlink="http://www.w3.org/1999/xlink" content-type="dwc:institutional_code" xlink:title="Chulalongkorn University, Museum of Zoology, Bangkok" xlink:href="http://grbio.org/institution/chulalongkorn-university-museum-natural-history" xlink:type="simple">CUMZ</named-content> 3865, 3874, 3986 (Fig. <xref ref-type="fig" rid="F13">13C</xref>), 4477, 4739, 4854, 4861, 4900, 10079, 10086, 10089. Ban Na Sarn, Surat Thani: <named-content xmlns:xlink="http://www.w3.org/1999/xlink" content-type="dwc:institutional_code" xlink:title="Chulalongkorn University, Museum of Zoology, Bangkok" xlink:href="http://grbio.org/institution/chulalongkorn-university-museum-natural-history" xlink:type="simple">CUMZ</named-content> 4305, 4395. Khao Chongchang, Ban Na Sarn, Surat Thani: <named-content xmlns:xlink="http://www.w3.org/1999/xlink" content-type="dwc:institutional_code" xlink:title="Chulalongkorn University, Museum of Zoology, Bangkok" xlink:href="http://grbio.org/institution/chulalongkorn-university-museum-natural-history" xlink:type="simple">CUMZ</named-content> 4306. Tham Kha Min, Ban Na Sarn, Surat Thani: <named-content xmlns:xlink="http://www.w3.org/1999/xlink" content-type="dwc:institutional_code" xlink:title="Chulalongkorn University, Museum of Zoology, Bangkok" xlink:href="http://grbio.org/institution/chulalongkorn-university-museum-natural-history" xlink:type="simple">CUMZ</named-content> 4310. Wat Na Sarn, Ban Na Sarn, Surat Thani: <named-content xmlns:xlink="http://www.w3.org/1999/xlink" content-type="dwc:institutional_code" xlink:title="Chulalongkorn University, Museum of Zoology, Bangkok" xlink:href="http://grbio.org/institution/chulalongkorn-university-museum-natural-history" xlink:type="simple">CUMZ</named-content> 3842. Donsak, Surat Thani: <named-content xmlns:xlink="http://www.w3.org/1999/xlink" content-type="dwc:institutional_code" xlink:title="Chulalongkorn University, Museum of Zoology, Bangkok" xlink:href="http://grbio.org/institution/chulalongkorn-university-museum-natural-history" xlink:type="simple">CUMZ</named-content> 4308, 4309. Khao Chang, Donsak, Surat Thani: <named-content xmlns:xlink="http://www.w3.org/1999/xlink" content-type="dwc:institutional_code" xlink:title="Chulalongkorn University, Museum of Zoology, Bangkok" xlink:href="http://grbio.org/institution/chulalongkorn-university-museum-natural-history" xlink:type="simple">CUMZ</named-content> 3866. Khao Pra, Donsak, Surat Thani: <named-content xmlns:xlink="http://www.w3.org/1999/xlink" content-type="dwc:institutional_code" xlink:title="Chulalongkorn University, Museum of Zoology, Bangkok" xlink:href="http://grbio.org/institution/chulalongkorn-university-museum-natural-history" xlink:type="simple">CUMZ</named-content> 4777. Khao Sai, Donsak, Surat Thani: <named-content xmlns:xlink="http://www.w3.org/1999/xlink" content-type="dwc:institutional_code" xlink:title="Chulalongkorn University, Museum of Zoology, Bangkok" xlink:href="http://grbio.org/institution/chulalongkorn-university-museum-natural-history" xlink:type="simple">CUMZ</named-content> 3992, 4759. Km8+500m, Donsak, Surat Thani: <named-content xmlns:xlink="http://www.w3.org/1999/xlink" content-type="dwc:institutional_code" xlink:title="Chulalongkorn University, Museum of Zoology, Bangkok" xlink:href="http://grbio.org/institution/chulalongkorn-university-museum-natural-history" xlink:type="simple">CUMZ</named-content> 10094. Tham Khiriwong, Donsak, Surat Thani: <named-content xmlns:xlink="http://www.w3.org/1999/xlink" content-type="dwc:institutional_code" xlink:title="Chulalongkorn University, Museum of Zoology, Bangkok" xlink:href="http://grbio.org/institution/chulalongkorn-university-museum-natural-history" xlink:type="simple">CUMZ</named-content> 3811, 10078. Wat Tham Po Ngam, Donsak, Surat Thani: <named-content xmlns:xlink="http://www.w3.org/1999/xlink" content-type="dwc:institutional_code" xlink:title="Chulalongkorn University, Museum of Zoology, Bangkok" xlink:href="http://grbio.org/institution/chulalongkorn-university-museum-natural-history" xlink:type="simple">CUMZ</named-content> 3873. Kra Dae, Kanchanadit, Surat Thani: <named-content xmlns:xlink="http://www.w3.org/1999/xlink" content-type="dwc:institutional_code" xlink:title="Chulalongkorn University, Museum of Zoology, Bangkok" xlink:href="http://grbio.org/institution/chulalongkorn-university-museum-natural-history" xlink:type="simple">CUMZ</named-content> 3869, 4790 (Fig. <xref ref-type="fig" rid="F14">14E</xref>). Tham Khuha, Kanchanadit, Surat Thani: <named-content xmlns:xlink="http://www.w3.org/1999/xlink" content-type="dwc:institutional_code" xlink:title="Chulalongkorn University, Museum of Zoology, Bangkok" xlink:href="http://grbio.org/institution/chulalongkorn-university-museum-natural-history" xlink:type="simple">CUMZ</named-content> 4424, 4481. Wat Tham Petpanomwang, Kanchanadit, Surat Thani: <named-content xmlns:xlink="http://www.w3.org/1999/xlink" content-type="dwc:institutional_code" xlink:title="Chulalongkorn University, Museum of Zoology, Bangkok" xlink:href="http://grbio.org/institution/chulalongkorn-university-museum-natural-history" xlink:type="simple">CUMZ</named-content> 3833, 3835, 3895, 3991, 4361, 4362, 4392, 4396, 4398, 4471, 4472, 4473, 4474, 4475, 4712 (Fig. <xref ref-type="fig" rid="F14">14A</xref>), 4713 (Figs <xref ref-type="fig" rid="F7">7C</xref>, <xref ref-type="fig" rid="F9">9D–F</xref>, <xref ref-type="fig" rid="F14">14B–D</xref>), 4721, 4741, 4782, 4785, 4793, 4802, 4812, 4875, 10065, 10066, 10067, 10069. Hin Lad Waterfall, Koh Samui, Surat Thani: <named-content xmlns:xlink="http://www.w3.org/1999/xlink" content-type="dwc:institutional_code" xlink:title="Chulalongkorn University, Museum of Zoology, Bangkok" xlink:href="http://grbio.org/institution/chulalongkorn-university-museum-natural-history" xlink:type="simple">CUMZ</named-content> 3864, 4373, 4413, 4834, 4893. Koh Samui, Surat Thani: <named-content xmlns:xlink="http://www.w3.org/1999/xlink" content-type="dwc:institutional_code" xlink:title="Chulalongkorn University, Museum of Zoology, Bangkok" xlink:href="http://grbio.org/institution/chulalongkorn-university-museum-natural-history" xlink:type="simple">CUMZ</named-content> 4307, 4332, 4333, 4334, 4335, 4397, 10073. Koh Tan, Koh Samui, Surat Thani: <named-content xmlns:xlink="http://www.w3.org/1999/xlink" content-type="dwc:institutional_code" xlink:title="Chulalongkorn University, Museum of Zoology, Bangkok" xlink:href="http://grbio.org/institution/chulalongkorn-university-museum-natural-history" xlink:type="simple">CUMZ</named-content> 3863, 3890, 4382, 4415, 4432, 4707 (Fig. <xref ref-type="fig" rid="F12">12F</xref>), 4791 (Fig. <xref ref-type="fig" rid="F12">12E</xref>), 10070. Koh Wang Nok, Koh Samui, Surat Thani: <named-content xmlns:xlink="http://www.w3.org/1999/xlink" content-type="dwc:institutional_code" xlink:title="Chulalongkorn University, Museum of Zoology, Bangkok" xlink:href="http://grbio.org/institution/chulalongkorn-university-museum-natural-history" xlink:type="simple">CUMZ</named-content> 3385, 3891. Na Muang Waterfall, Koh Samui, Surat Thani: <named-content xmlns:xlink="http://www.w3.org/1999/xlink" content-type="dwc:institutional_code" xlink:title="Chulalongkorn University, Museum of Zoology, Bangkok" xlink:href="http://grbio.org/institution/chulalongkorn-university-museum-natural-history" xlink:type="simple">CUMZ</named-content> 4800, 3862, 3989 (Figs <xref ref-type="fig" rid="F9">9B</xref>, <xref ref-type="fig" rid="F12">12D</xref>, <xref ref-type="fig" rid="F16">16B</xref>), 4780. Wat Tham Yai, Tha Cha Na, Surat Thani: <named-content xmlns:xlink="http://www.w3.org/1999/xlink" content-type="dwc:institutional_code" xlink:title="Chulalongkorn University, Museum of Zoology, Bangkok" xlink:href="http://grbio.org/institution/chulalongkorn-university-museum-natural-history" xlink:type="simple">CUMZ</named-content> 3990 (Fig. <xref ref-type="fig" rid="F13">13E</xref>), 4476, 4722, 4769, 4787, 4857, 4863, 4891, 4896, 10084, 10093, 10095. Wat Wichit Dittharam, Tha Cha Na, Surat Thani: <named-content xmlns:xlink="http://www.w3.org/1999/xlink" content-type="dwc:institutional_code" xlink:title="Chulalongkorn University, Museum of Zoology, Bangkok" xlink:href="http://grbio.org/institution/chulalongkorn-university-museum-natural-history" xlink:type="simple">CUMZ</named-content> 10085. Wat Khao Hauy Hang, Hauy Yod, Trang: <named-content xmlns:xlink="http://www.w3.org/1999/xlink" content-type="dwc:institutional_code" xlink:title="Chulalongkorn University, Museum of Zoology, Bangkok" xlink:href="http://grbio.org/institution/chulalongkorn-university-museum-natural-history" xlink:type="simple">CUMZ</named-content> 3840, 3846, 3945, 3993, 4774. Samet Chun Waterfall, Kanom, Nakhon Si Thammarat: <named-content xmlns:xlink="http://www.w3.org/1999/xlink" content-type="dwc:institutional_code" xlink:title="Chulalongkorn University, Museum of Zoology, Bangkok" xlink:href="http://grbio.org/institution/chulalongkorn-university-museum-natural-history" xlink:type="simple">CUMZ</named-content> 4773. Tham Khao Krot, Kanom, Nakhon Si Thammarat: <named-content xmlns:xlink="http://www.w3.org/1999/xlink" content-type="dwc:institutional_code" xlink:title="Chulalongkorn University, Museum of Zoology, Bangkok" xlink:href="http://grbio.org/institution/chulalongkorn-university-museum-natural-history" xlink:type="simple">CUMZ</named-content> 3944, 4000, 10087, 10092. Tham Wang Thong, Kanom, Nakhon Si Thammarat: <named-content xmlns:xlink="http://www.w3.org/1999/xlink" content-type="dwc:institutional_code" xlink:title="Chulalongkorn University, Museum of Zoology, Bangkok" xlink:href="http://grbio.org/institution/chulalongkorn-university-museum-natural-history" xlink:type="simple">CUMZ</named-content> 3820, 4311, 4388, 4708 (Fig. <xref ref-type="fig" rid="F13">13D</xref>), 4781, 10091. Thongnian, Kanom, Nakhon Si Thammarat: <named-content xmlns:xlink="http://www.w3.org/1999/xlink" content-type="dwc:institutional_code" xlink:title="Chulalongkorn University, Museum of Zoology, Bangkok" xlink:href="http://grbio.org/institution/chulalongkorn-university-museum-natural-history" xlink:type="simple">CUMZ</named-content> 10090. Wat Ao Sadet, Kanom, Nakhon Si Thammarat: <named-content xmlns:xlink="http://www.w3.org/1999/xlink" content-type="dwc:institutional_code" xlink:title="Chulalongkorn University, Museum of Zoology, Bangkok" xlink:href="http://grbio.org/institution/chulalongkorn-university-museum-natural-history" xlink:type="simple">CUMZ</named-content> 10088. Tham Nam Wang Srithammasokkarach, Lan Saka, Nakhon Si Thammarat: <named-content xmlns:xlink="http://www.w3.org/1999/xlink" content-type="dwc:institutional_code" xlink:title="Chulalongkorn University, Museum of Zoology, Bangkok" xlink:href="http://grbio.org/institution/chulalongkorn-university-museum-natural-history" xlink:type="simple">CUMZ</named-content> 4855. Wat Tham Khao Dang, Ron Phiboon, Nakhon Si Thammarat: <named-content xmlns:xlink="http://www.w3.org/1999/xlink" content-type="dwc:institutional_code" xlink:title="Chulalongkorn University, Museum of Zoology, Bangkok" xlink:href="http://grbio.org/institution/chulalongkorn-university-museum-natural-history" xlink:type="simple">CUMZ</named-content> 10068. Wat Tham Khao Dang, Hintok, Ron Phiboon, Nakhon Si Thammarat: <named-content xmlns:xlink="http://www.w3.org/1999/xlink" content-type="dwc:institutional_code" xlink:title="Chulalongkorn University, Museum of Zoology, Bangkok" xlink:href="http://grbio.org/institution/chulalongkorn-university-museum-natural-history" xlink:type="simple">CUMZ</named-content> 3838. Khao Chang (Sikeed), Sichon, Nakhon Si Thammarat: <named-content xmlns:xlink="http://www.w3.org/1999/xlink" content-type="dwc:institutional_code" xlink:title="Chulalongkorn University, Museum of Zoology, Bangkok" xlink:href="http://grbio.org/institution/chulalongkorn-university-museum-natural-history" xlink:type="simple">CUMZ</named-content> 3894, 3999, 4786 (Fig. <xref ref-type="fig" rid="F14">14F</xref>). Khao Hu Thu, Khao Noi, Sichon, Nakhon Si Thammarat: <named-content xmlns:xlink="http://www.w3.org/1999/xlink" content-type="dwc:institutional_code" xlink:title="Chulalongkorn University, Museum of Zoology, Bangkok" xlink:href="http://grbio.org/institution/chulalongkorn-university-museum-natural-history" xlink:type="simple">CUMZ</named-content> 3871. Khao Nam Lark (Sikeed), Sichon, Nakhon Si Thammarat: <named-content xmlns:xlink="http://www.w3.org/1999/xlink" content-type="dwc:institutional_code" xlink:title="Chulalongkorn University, Museum of Zoology, Bangkok" xlink:href="http://grbio.org/institution/chulalongkorn-university-museum-natural-history" xlink:type="simple">CUMZ</named-content> 3893, 3898, 4757. Wat Tham Pra Chaison, Khao Chaison, Patthalung: <named-content xmlns:xlink="http://www.w3.org/1999/xlink" content-type="dwc:institutional_code" xlink:title="Chulalongkorn University, Museum of Zoology, Bangkok" xlink:href="http://grbio.org/institution/chulalongkorn-university-museum-natural-history" xlink:type="simple">CUMZ</named-content> 10096. Khao Pu-Khao Ya, Si Banphot, Patthalung: <named-content xmlns:xlink="http://www.w3.org/1999/xlink" content-type="dwc:institutional_code" xlink:title="Chulalongkorn University, Museum of Zoology, Bangkok" xlink:href="http://grbio.org/institution/chulalongkorn-university-museum-natural-history" xlink:type="simple">CUMZ</named-content> 3995, 4304, 4375, 4399, 4811, 10076, 10077. Khao Roop Chang, Padang Besa, Songkhla: <named-content xmlns:xlink="http://www.w3.org/1999/xlink" content-type="dwc:institutional_code" xlink:title="Chulalongkorn University, Museum of Zoology, Bangkok" xlink:href="http://grbio.org/institution/chulalongkorn-university-museum-natural-history" xlink:type="simple">CUMZ</named-content> 3849, 4479, 10097. Tham Srikaesorn, Rattaphum, Songkhla: <named-content xmlns:xlink="http://www.w3.org/1999/xlink" content-type="dwc:institutional_code" xlink:title="Chulalongkorn University, Museum of Zoology, Bangkok" xlink:href="http://grbio.org/institution/chulalongkorn-university-museum-natural-history" xlink:type="simple">CUMZ</named-content> 4488.</p><fig id="F14" position="float" orientation="portrait"><object-id xmlns:xlink="http://www.w3.org/1999/xlink" content-type="doi" xlink:type="simple">10.3897/zookeys.1142.90097.figure14</object-id><object-id xmlns:xlink="http://www.w3.org/1999/xlink" content-type="arpha" xlink:type="simple">64C2354F-A61A-59DB-8B68-4B654CB1BEEB</object-id><label>Figure 14.</label><caption><p>Shell of <italic><tp:taxon-name><tp:taxon-name-part taxon-name-part-type="genus" reg="Rhiostoma">Rhiostoma</tp:taxon-name-part><tp:taxon-name-part taxon-name-part-type="species" reg="samuiense">samuiense</tp:taxon-name-part></tp:taxon-name></italic> of “proboscis” morphotype <bold>A</bold> specimen <named-content xmlns:xlink="http://www.w3.org/1999/xlink" content-type="dwc:institutional_code" xlink:title="Chulalongkorn University, Museum of Zoology, Bangkok" xlink:href="http://grbio.org/institution/chulalongkorn-university-museum-natural-history" xlink:type="simple">CUMZ</named-content> 4712 from Kanchanadit, Surat Thani <bold>B–D</bold> specimens <named-content xmlns:xlink="http://www.w3.org/1999/xlink" content-type="dwc:institutional_code" xlink:title="Chulalongkorn University, Museum of Zoology, Bangkok" xlink:href="http://grbio.org/institution/chulalongkorn-university-museum-natural-history" xlink:type="simple">CUMZ</named-content> 4713 from Kanchanadit, Surat Thani <bold>E</bold> specimen <named-content xmlns:xlink="http://www.w3.org/1999/xlink" content-type="dwc:institutional_code" xlink:title="Chulalongkorn University, Museum of Zoology, Bangkok" xlink:href="http://grbio.org/institution/chulalongkorn-university-museum-natural-history" xlink:type="simple">CUMZ</named-content> 4790 from Kanchanadit, Surat Thani <bold>F</bold> specimen <named-content xmlns:xlink="http://www.w3.org/1999/xlink" content-type="dwc:institutional_code" xlink:title="Chulalongkorn University, Museum of Zoology, Bangkok" xlink:href="http://grbio.org/institution/chulalongkorn-university-museum-natural-history" xlink:type="simple">CUMZ</named-content> 4786 from Sichon, Nakhon Si Thammarat.</p></caption><graphic xmlns:xlink="http://www.w3.org/1999/xlink" xlink:href="zookeys-1142-001_article-90097__-g014.jpg" position="float" orientation="portrait" xlink:type="simple" id="oo_799872.jpg"><uri content-type="original_file" xlink:type="simple">https://binary.pensoft.net/fig/799872</uri></graphic></fig></tp:treatment-sec><tp:treatment-sec sec-type="diagnosis" id="SECID0E11BK"><title>Diagnosis.</title><p>Shell thick and nearly flattened. Detached whorl medium to long in length, curved, descending, and twisted. Breathing device knob-shaped. Shell colour uniformly brown to purplish or sometimes with brownish zigzag pattern. Operculum calcareous, and tall cup-shaped.</p></tp:treatment-sec><tp:treatment-sec sec-type="Differential diagnosis" id="SECID0E61BK"><title>Differential diagnosis.</title><p><italic><tp:taxon-name><tp:taxon-name-part taxon-name-part-type="genus" reg="Riostoma">Riostoma</tp:taxon-name-part><tp:taxon-name-part taxon-name-part-type="species" reg="samuiense">samuiense</tp:taxon-name-part></tp:taxon-name></italic> can be distinguished from <italic><tp:taxon-name><tp:taxon-name-part taxon-name-part-type="genus" reg="Rhiostoma">R.</tp:taxon-name-part><tp:taxon-name-part taxon-name-part-type="species" reg="haughtoni">haughtoni</tp:taxon-name-part></tp:taxon-name></italic> in having a brown to purplish shell, knob-shaped breathing device, and medium detached-whorl length. In comparison, <italic><tp:taxon-name><tp:taxon-name-part taxon-name-part-type="genus" reg="Rhiostoma">R.</tp:taxon-name-part><tp:taxon-name-part taxon-name-part-type="species" reg="haughtoni">haughtoni</tp:taxon-name-part></tp:taxon-name></italic> has a smaller shell, brown to whitish shell colour, a short detached whorl, and notch-shaped breathing device.</p></tp:treatment-sec><tp:treatment-sec sec-type="description" id="SECID0EG3BK"><title>Description.</title><p><bold><italic>Shell</italic>.</bold> Shell small, <abbrev xmlns:xlink="http://www.w3.org/1999/xlink" xlink:title="maximum dimension of coiled-whorl width perpendicular to the columellar axis" id="ABBRID0ER3BK" xlink:type="simple">cW</abbrev> 15.1–18.9 mm, <abbrev xmlns:xlink="http://www.w3.org/1999/xlink" xlink:title="maximum dimension of coiled-whorl height parallel to the columellar axis" id="ABBRID0EV3BK" xlink:type="simple">cH</abbrev> 8.1–10.7 mm, thick, and nearly flattened to sub-discoidal shape; detached-whorl length 3.5–14.5 mm. Apex acute with dark colouration. Whorls 4 to 5, convex, increasing regularly; suture wide and shallow; last whorl rounded and slender. Shell surface with fine growth lines. Periostracum thick, corneous, dark brown, and usually worn down on ventral surface. Shell colour uniformly brown to purplish (sometimes with brownish zigzag pattern); peripheral band usually absent (rarely present). Detached whorl medium to long, ~ 2× apertural width, curved, descending, and sometimes twisted. Peristome circular and double; lip thickened, expanded, and multi-layered. Aperture opened sub-laterally to ventrally. Breathing device knob-shaped; outer lip protruding, with small knob; inner lip with indistinct incision. Umbilicus widely opened and deep. Operculum calcareous, tall cup-shaped, and multispiral (Figs <xref ref-type="fig" rid="F12">12</xref>–<xref ref-type="fig" rid="F14">14</xref>).</p><p><bold><italic>Radula</italic>.</bold> Teeth arrangement and shape are very similar to <italic><tp:taxon-name><tp:taxon-name-part taxon-name-part-type="genus" reg="Rhiostoma">R.</tp:taxon-name-part><tp:taxon-name-part taxon-name-part-type="species" reg="haughtoni">haughtoni</tp:taxon-name-part></tp:taxon-name></italic>. Central tooth with large central cusp and two lateral cusps on each side. Lateral teeth composed of three to four cusps. Marginal teeth each composed of three cusps (Fig. <xref ref-type="fig" rid="F16">16B, C</xref>).</p></tp:treatment-sec><tp:treatment-sec sec-type="distribution" id="SECID0EO5BK"><title>Distribution.</title><p>The previous records of this species range from the type locality in Samui Island, Gulf of Thailand, to the northern part of peninsular Malaysia, and the southern part of Thailand (<xref ref-type="bibr" rid="B173">Tomlin 1938</xref>; <xref ref-type="bibr" rid="B125">Patamakanthin 2001</xref>). The northern limit is around Bang Sapan, Prachuapkhirikhan, extending southward along the east coast of the Gulf of Thailand to northern peninsular Malaysia (Fig. <xref ref-type="fig" rid="F10">10</xref>).</p></tp:treatment-sec><tp:treatment-sec sec-type="remarks" id="SECID0EA6BK"><title>Remarks.</title><p>The previous records of both <italic><tp:taxon-name><tp:taxon-name-part taxon-name-part-type="genus" reg="Rhiostoma">R.</tp:taxon-name-part><tp:taxon-name-part taxon-name-part-type="species" reg="samuiense">samuiense</tp:taxon-name-part></tp:taxon-name></italic> and <italic><tp:taxon-name><tp:taxon-name-part taxon-name-part-type="genus" reg="Rhiostoma">R.</tp:taxon-name-part><tp:taxon-name-part taxon-name-part-type="species" reg="asiphon">asiphon</tp:taxon-name-part></tp:taxon-name></italic> from “Samui Islands” were inaccurate (see <xref ref-type="bibr" rid="B97">Möllendorff 1893</xref>, <xref ref-type="bibr" rid="B98">1894</xref>; <xref ref-type="bibr" rid="B172">Tomlin 1932</xref>). This study surveyed entire ranges of the Samui Islands area and found these two species to be allopatric. <italic><tp:taxon-name><tp:taxon-name-part taxon-name-part-type="genus" reg="Rhiostoma">Rhiostoma</tp:taxon-name-part><tp:taxon-name-part taxon-name-part-type="species" reg="asiphon">asiphon</tp:taxon-name-part></tp:taxon-name></italic> has a distribution restricted to the Angthong Islands (probably the exact type locality), which are the limestone islands ~ 30 km northwest of Samui Island. In contrast, <italic><tp:taxon-name><tp:taxon-name-part taxon-name-part-type="genus" reg="Rhiostoma">R.</tp:taxon-name-part><tp:taxon-name-part taxon-name-part-type="species" reg="samuiense">samuiense</tp:taxon-name-part></tp:taxon-name></italic> has a narrow range only on the granitic Samui Island (type locality) and its surrounding satellite islands.</p><p>Previously, <italic><tp:taxon-name><tp:taxon-name-part taxon-name-part-type="genus" reg="Rhiostoma">R.</tp:taxon-name-part><tp:taxon-name-part taxon-name-part-type="species" reg="chupingense">chupingense</tp:taxon-name-part></tp:taxon-name></italic> Tomlin, 1938, had long been recognised as a distinct species mainly distributed in northern peninsular Malaysia and southern Thailand (<xref ref-type="bibr" rid="B17">Berry 1963</xref>; <xref ref-type="bibr" rid="B160">Sutcharit et al. 2019</xref>). The <abbrev xmlns:xlink="http://www.w3.org/1999/xlink" xlink:title="cytochrome c oxidase subunit I" id="ABBRID0ETBCK" xlink:type="simple">COI</abbrev> barcoding of the topotype of <italic><tp:taxon-name><tp:taxon-name-part taxon-name-part-type="genus" reg="Rhiostoma">R.</tp:taxon-name-part><tp:taxon-name-part taxon-name-part-type="species" reg="chupingense">chupingense</tp:taxon-name-part></tp:taxon-name></italic> together with other populations from southern Thailand and the topotype of <italic><tp:taxon-name><tp:taxon-name-part taxon-name-part-type="genus" reg="Rhiostoma">R.</tp:taxon-name-part><tp:taxon-name-part taxon-name-part-type="species" reg="samuiense">samuiense</tp:taxon-name-part></tp:taxon-name></italic> indicate these specimens cluster in a monophyletic clade and with low genetic distance (Figs <xref ref-type="fig" rid="F3">3</xref>, <xref ref-type="fig" rid="F4">4</xref>; Appendix <xref ref-type="app" rid="app1">1</xref>: Table <xref ref-type="table" rid="T3">A1</xref>). Therefore, we consider <italic><tp:taxon-name><tp:taxon-name-part taxon-name-part-type="genus" reg="Rhiostoma">R.</tp:taxon-name-part><tp:taxon-name-part taxon-name-part-type="species" reg="chupingense">chupingense</tp:taxon-name-part></tp:taxon-name></italic> Tomlin, 1938 as a junior subjective synonym of <italic><tp:taxon-name><tp:taxon-name-part taxon-name-part-type="genus" reg="Rhiostoma">R.</tp:taxon-name-part><tp:taxon-name-part taxon-name-part-type="species" reg="samuiense">samuiense</tp:taxon-name-part></tp:taxon-name></italic>. This new assignment has made the distribution range of <italic><tp:taxon-name><tp:taxon-name-part taxon-name-part-type="genus" reg="Rhiostoma">R.</tp:taxon-name-part><tp:taxon-name-part taxon-name-part-type="species" reg="samuiense">samuiense</tp:taxon-name-part></tp:taxon-name></italic> much broader on the Malay Peninsula.</p><p>Morphological variation occurs in <italic><tp:taxon-name><tp:taxon-name-part taxon-name-part-type="genus" reg="Rhiostoma">R.</tp:taxon-name-part><tp:taxon-name-part taxon-name-part-type="species" reg="samuiense">samuiense</tp:taxon-name-part></tp:taxon-name></italic>, especially in the length of the detached whorl, which can be divided into three morphotypes:</p><list list-type="order"><list-item><p>The “typical” morphotype tends to have medium detached-whorl length, approximately the same as apertural width. The specimens tend to have thickened and brownish periostracum. Currently, this typical morphotype occurs only from the type locality.
</p></list-item><list-item><p>The “
                                <italic>chupingense</italic>” morphotype is similar to the “typical” but has a long detached whorl (~ 2× longer than aperture width; detached-whorl length 11.0–18.0 mm, aperture width 6.1–8.1 mm) that is curved, descending and turned so that aperture opens sub-laterally. Some populations tend to have obvious brownish zigzag colour patterns. This morphotype has a wide distribution ranging from Perlis, Malaysia, to the southern part of Thailand and one locality in Myanmar.
                            </p></list-item><list-item><p>The “proboscis” morphotype exhibits a markedly long detached whorl (~ 3× longer than aperture width; detached-whorl length 16.0–24.0 mm, aperture width 7.3–8.4 mm) that is curved, descending, and twisted, which turns the aperture to open ventrally. This morphotype is restricted to a few localities in the northern part of the Khao Luang Mountains.
</p></list-item></list></tp:treatment-sec><tp:treatment-sec><!--Section generated to contain objects referenced in tp:taxon-treatment.--><fig id="F9" position="float" orientation="portrait"><object-id xmlns:xlink="http://www.w3.org/1999/xlink" content-type="doi" xlink:type="simple">10.3897/zookeys.1142.90097.figure9</object-id><object-id xmlns:xlink="http://www.w3.org/1999/xlink" content-type="arpha" xlink:type="simple">9D63B98A-107B-5831-ACD5-1E699A91A4E4</object-id><label>Figure 9.</label><caption><p>Live snails of the species group I <bold>A</bold><italic><tp:taxon-name><tp:taxon-name-part taxon-name-part-type="genus" reg="Rhiostoma">Rhiostoma</tp:taxon-name-part><tp:taxon-name-part taxon-name-part-type="species" reg="haughtoni">haughtoni</tp:taxon-name-part></tp:taxon-name></italic> specimen <named-content xmlns:xlink="http://www.w3.org/1999/xlink" content-type="dwc:institutional_code" xlink:title="Chulalongkorn University, Museum of Zoology, Bangkok" xlink:href="http://grbio.org/institution/chulalongkorn-university-museum-natural-history" xlink:type="simple">CUMZ</named-content> 10048/2 from Dhammathat Cave, Myanmar <bold>B–D</bold><italic><tp:taxon-name><tp:taxon-name-part taxon-name-part-type="genus" reg="Rhiostoma">Rhiostoma</tp:taxon-name-part><tp:taxon-name-part taxon-name-part-type="species" reg="samuiense">samuiense</tp:taxon-name-part></tp:taxon-name></italic><bold>B</bold> specimen <named-content xmlns:xlink="http://www.w3.org/1999/xlink" content-type="dwc:institutional_code" xlink:title="Chulalongkorn University, Museum of Zoology, Bangkok" xlink:href="http://grbio.org/institution/chulalongkorn-university-museum-natural-history" xlink:type="simple">CUMZ</named-content> 3989 from Samui Island, Surat Thani <bold>C</bold> specimen <named-content xmlns:xlink="http://www.w3.org/1999/xlink" content-type="dwc:institutional_code" xlink:title="Chulalongkorn University, Museum of Zoology, Bangkok" xlink:href="http://grbio.org/institution/chulalongkorn-university-museum-natural-history" xlink:type="simple">CUMZ</named-content> 3996 from Perlis, Malaysia (topotype of <italic><tp:taxon-name><tp:taxon-name-part taxon-name-part-type="genus" reg="Rhiostoma">Rhiostoma</tp:taxon-name-part><tp:taxon-name-part taxon-name-part-type="species" reg="chupingense">chupingense</tp:taxon-name-part></tp:taxon-name></italic>) <bold>D</bold> specimen <named-content xmlns:xlink="http://www.w3.org/1999/xlink" content-type="dwc:institutional_code" xlink:title="Chulalongkorn University, Museum of Zoology, Bangkok" xlink:href="http://grbio.org/institution/chulalongkorn-university-museum-natural-history" xlink:type="simple">CUMZ</named-content> 4713 of “proboscis” morphotype from Surat Thani <bold>E, F</bold> copulation pair of <italic><tp:taxon-name><tp:taxon-name-part taxon-name-part-type="genus" reg="Rhiostoma">Rhiostoma</tp:taxon-name-part><tp:taxon-name-part taxon-name-part-type="species" reg="samuiense">samuiense</tp:taxon-name-part></tp:taxon-name></italic> specimen <named-content xmlns:xlink="http://www.w3.org/1999/xlink" content-type="dwc:institutional_code" xlink:title="Chulalongkorn University, Museum of Zoology, Bangkok" xlink:href="http://grbio.org/institution/chulalongkorn-university-museum-natural-history" xlink:type="simple">CUMZ</named-content> 4713 from Surat Thani shows unsuccessfully transferred spermatophore (female on the right in <bold>E</bold> and on the left in <bold>F</bold>), and the red arrows indicate a spermatophore illustrated in Fig. <xref ref-type="fig" rid="F7">7D</xref>. All figures are not to scale.</p></caption><graphic xmlns:xlink="http://www.w3.org/1999/xlink" xlink:href="zookeys-1142-001_article-90097__-g009.jpg" position="float" orientation="portrait" xlink:type="simple" id="oo_799867.jpg"><uri content-type="original_file" xlink:type="simple">https://binary.pensoft.net/fig/799867</uri></graphic></fig><fig id="F7" position="float" orientation="portrait"><object-id xmlns:xlink="http://www.w3.org/1999/xlink" content-type="doi" xlink:type="simple">10.3897/zookeys.1142.90097.figure7</object-id><object-id xmlns:xlink="http://www.w3.org/1999/xlink" content-type="arpha" xlink:type="simple">37CD43C3-C03F-53E1-9FDC-8ABDC1B970C8</object-id><label>Figure 7.</label><caption><p><bold>A–C</bold> Internal anatomy of <italic><tp:taxon-name><tp:taxon-name-part taxon-name-part-type="genus" reg="Rhiostoma">Rhiostoma</tp:taxon-name-part><tp:taxon-name-part taxon-name-part-type="species" reg="housei">housei</tp:taxon-name-part></tp:taxon-name></italic> specimen <named-content xmlns:xlink="http://www.w3.org/1999/xlink" content-type="dwc:institutional_code" xlink:title="Chulalongkorn University, Museum of Zoology, Bangkok" xlink:href="http://grbio.org/institution/chulalongkorn-university-museum-natural-history" xlink:type="simple">CUMZ</named-content> 3982 from Tham Sriwilai, Saraburi, <bold>A</bold> inside view of lung cavity shows <abbrev xmlns:xlink="http://www.w3.org/1999/xlink" xlink:title="anus" id="ABBRID0EWLDI" xlink:type="simple">an</abbrev> arrangement of the kidney, circulatory system and the terminal part of the digestive tract <bold>B</bold> male genitalia and <bold>C</bold> female genitalia <bold>D</bold> spermatophore of <italic><tp:taxon-name><tp:taxon-name-part taxon-name-part-type="genus" reg="Rhiostoma">Rhiostoma</tp:taxon-name-part><tp:taxon-name-part taxon-name-part-type="species" reg="samuiense">samuiense</tp:taxon-name-part></tp:taxon-name></italic> specimen <named-content xmlns:xlink="http://www.w3.org/1999/xlink" content-type="dwc:institutional_code" xlink:title="Chulalongkorn University, Museum of Zoology, Bangkok" xlink:href="http://grbio.org/institution/chulalongkorn-university-museum-natural-history" xlink:type="simple">CUMZ</named-content> 4713 from Kanchanadit, Surat Thani with its cross sections showing spermatophore shape in each position. Abbreviations: <bold><abbrev xmlns:xlink="http://www.w3.org/1999/xlink" xlink:title="anus" id="ABBRID0E1MDI" xlink:type="simple">an</abbrev></bold>, anus; <bold><abbrev xmlns:xlink="http://www.w3.org/1999/xlink" xlink:title="bursa copulatrix" id="ABBRID0E6MDI" xlink:type="simple">bc</abbrev></bold>, bursa copulatrix; <bold><abbrev xmlns:xlink="http://www.w3.org/1999/xlink" xlink:title="faeces" id="ABBRID0EENDI" xlink:type="simple">fc</abbrev></bold>, faeces; <bold><abbrev xmlns:xlink="http://www.w3.org/1999/xlink" xlink:title="genital opening" id="ABBRID0EJNDI" xlink:type="simple">go</abbrev></bold>, genital opening; <bold>h</bold>, heart; <bold><abbrev xmlns:xlink="http://www.w3.org/1999/xlink" xlink:title="kidney" id="ABBRID0EQNDI" xlink:type="simple">kd</abbrev></bold>, kidney; <bold><abbrev xmlns:xlink="http://www.w3.org/1999/xlink" xlink:title="mantle collar" id="ABBRID0EVNDI" xlink:type="simple">mc</abbrev></bold>, mantle collar; <bold><abbrev xmlns:xlink="http://www.w3.org/1999/xlink" xlink:title="oviduct" id="ABBRID0E1NDI" xlink:type="simple">od</abbrev></bold>, oviduct; <bold><abbrev xmlns:xlink="http://www.w3.org/1999/xlink" xlink:title="prostate gland" id="ABBRID0E6NDI" xlink:type="simple">pg</abbrev></bold>, prostate gland; <bold><abbrev xmlns:xlink="http://www.w3.org/1999/xlink" xlink:title="rectum" id="ABBRID0EEODI" xlink:type="simple">re</abbrev></bold>, rectum; <bold><abbrev xmlns:xlink="http://www.w3.org/1999/xlink" xlink:title="seminal receptacle" id="ABBRID0EJODI" xlink:type="simple">sr</abbrev></bold>, seminal receptacle; <bold><abbrev xmlns:xlink="http://www.w3.org/1999/xlink" xlink:title="uterus" id="ABBRID0EOODI" xlink:type="simple">ut</abbrev></bold>, uterus; <bold>v</bold>, vein; <bold><abbrev xmlns:xlink="http://www.w3.org/1999/xlink" xlink:title="vas deferens" id="ABBRID0EVODI" xlink:type="simple">vd</abbrev></bold>, vas deferens.</p></caption><graphic xmlns:xlink="http://www.w3.org/1999/xlink" xlink:href="zookeys-1142-001_article-90097__-g007.jpg" position="float" orientation="portrait" xlink:type="simple" id="oo_799865.jpg"><uri content-type="original_file" xlink:type="simple">https://binary.pensoft.net/fig/799865</uri></graphic></fig><fig id="F10" position="float" orientation="portrait"><object-id xmlns:xlink="http://www.w3.org/1999/xlink" content-type="doi" xlink:type="simple">10.3897/zookeys.1142.90097.figure10</object-id><object-id xmlns:xlink="http://www.w3.org/1999/xlink" content-type="arpha" xlink:type="simple">959A0B32-9075-501E-BBBC-460477090CDF</object-id><label>Figure 10.</label><caption><p>Distribution map of <italic><tp:taxon-name><tp:taxon-name-part taxon-name-part-type="genus" reg="Rhiostoma">Rhiostoma</tp:taxon-name-part><tp:taxon-name-part taxon-name-part-type="species" reg="haughtoni">haughtoni</tp:taxon-name-part></tp:taxon-name></italic>–species group.</p></caption><graphic xmlns:xlink="http://www.w3.org/1999/xlink" xlink:href="zookeys-1142-001_article-90097__-g010.jpg" position="float" orientation="portrait" xlink:type="simple" id="oo_799868.jpg"><uri content-type="original_file" xlink:type="simple">https://binary.pensoft.net/fig/799868</uri></graphic></fig><fig id="F16" position="float" orientation="portrait"><object-id xmlns:xlink="http://www.w3.org/1999/xlink" content-type="doi" xlink:type="simple">10.3897/zookeys.1142.90097.figure16</object-id><object-id xmlns:xlink="http://www.w3.org/1999/xlink" content-type="arpha" xlink:type="simple">2D72B67F-66BB-554B-B994-8AD2D8C61A88</object-id><label>Figure 16.</label><caption><p>
                  Radula morphology <bold>A</bold><italic><tp:taxon-name><tp:taxon-name-part taxon-name-part-type="genus" reg="Rhiostoma">Rhiostoma</tp:taxon-name-part><tp:taxon-name-part taxon-name-part-type="species" reg="haughtoni">haughtoni</tp:taxon-name-part></tp:taxon-name></italic> specimen <named-content xmlns:xlink="http://www.w3.org/1999/xlink" content-type="dwc:institutional_code" xlink:title="Chulalongkorn University, Museum of Zoology, Bangkok" xlink:href="http://grbio.org/institution/chulalongkorn-university-museum-natural-history" xlink:type="simple">CUMZ</named-content> 10048/2 from Dhammatat Cave, Mon, Myanmar <bold>B, C</bold><italic><tp:taxon-name><tp:taxon-name-part taxon-name-part-type="genus" reg="Rhiostoma">Rhiostoma</tp:taxon-name-part><tp:taxon-name-part taxon-name-part-type="species" reg="samuiense">samuiense</tp:taxon-name-part></tp:taxon-name></italic><bold>B</bold> specimen <named-content xmlns:xlink="http://www.w3.org/1999/xlink" content-type="dwc:institutional_code" xlink:title="Chulalongkorn University, Museum of Zoology, Bangkok" xlink:href="http://grbio.org/institution/chulalongkorn-university-museum-natural-history" xlink:type="simple">CUMZ</named-content> 3989 from Samui Island, Surat Thani and <bold>C</bold> specimen <named-content xmlns:xlink="http://www.w3.org/1999/xlink" content-type="dwc:institutional_code" xlink:title="Chulalongkorn University, Museum of Zoology, Bangkok" xlink:href="http://grbio.org/institution/chulalongkorn-university-museum-natural-history" xlink:type="simple">CUMZ</named-content> 3996 from Bukit Chuping, Perlis, Malaysia <bold>D</bold><italic><tp:taxon-name><tp:taxon-name-part taxon-name-part-type="genus" reg="Rhiostoma">Rhiostoma</tp:taxon-name-part><tp:taxon-name-part taxon-name-part-type="species" reg="rhothonotaphrosa">rhothonotaphrosa</tp:taxon-name-part></tp:taxon-name></italic> sp. nov. paratype <named-content xmlns:xlink="http://www.w3.org/1999/xlink" content-type="dwc:institutional_code" xlink:title="Chulalongkorn University, Museum of Zoology, Bangkok" xlink:href="http://grbio.org/institution/chulalongkorn-university-museum-natural-history" xlink:type="simple">CUMZ</named-content> 4710 from Klong Had, Srakeo.</p></caption><graphic xmlns:xlink="http://www.w3.org/1999/xlink" xlink:href="zookeys-1142-001_article-90097__-g016.jpg" position="float" orientation="portrait" xlink:type="simple" id="oo_799874.jpg"><uri content-type="original_file" xlink:type="simple">https://binary.pensoft.net/fig/799874</uri></graphic></fig><fig id="F3" position="float" orientation="portrait"><object-id xmlns:xlink="http://www.w3.org/1999/xlink" content-type="doi" xlink:type="simple">10.3897/zookeys.1142.90097.figure3</object-id><object-id xmlns:xlink="http://www.w3.org/1999/xlink" content-type="arpha" xlink:type="simple">F204B6AB-6C9F-5B3E-A1A5-58057A3BEF8D</object-id><label>Figure 3.</label><caption><p>Maximum likelihood (<abbrev xmlns:xlink="http://www.w3.org/1999/xlink" xlink:title="maximum likelihood" id="ABBRID0EMJCI" xlink:type="simple">ML</abbrev>) tree showing the relationships among <italic><tp:taxon-name><tp:taxon-name-part taxon-name-part-type="genus" reg="Rhiostoma">Rhiostoma</tp:taxon-name-part></tp:taxon-name></italic> species based on 660 bp of the mitochondrial <abbrev xmlns:xlink="http://www.w3.org/1999/xlink" xlink:title="cytochrome c oxidase subunit I" id="ABBRID0EXJCI" xlink:type="simple">COI</abbrev> gene sequence. The major nodes are indicated by numbers as the Maximum likelihood (<abbrev xmlns:xlink="http://www.w3.org/1999/xlink" xlink:title="maximum likelihood" id="ABBRID0E2JCI" xlink:type="simple">ML</abbrev>) bootstrap values and Bayesian posterior probabilities of Bayesian inference (<abbrev xmlns:xlink="http://www.w3.org/1999/xlink" xlink:title="Bayesian inference" id="ABBRID0E6JCI" xlink:type="simple">BI</abbrev>), respectively. Nodes with sufficient support by both <abbrev xmlns:xlink="http://www.w3.org/1999/xlink" xlink:title="maximum likelihood" id="ABBRID0EDKCI" xlink:type="simple">ML</abbrev> and <abbrev xmlns:xlink="http://www.w3.org/1999/xlink" xlink:title="Bayesian inference" id="ABBRID0EHKCI" xlink:type="simple">BI</abbrev> are indicated by black circles, and nodes with partial support by only <abbrev xmlns:xlink="http://www.w3.org/1999/xlink" xlink:title="maximum likelihood" id="ABBRID0ELKCI" xlink:type="simple">ML</abbrev> are indicated by grey circles, and only <abbrev xmlns:xlink="http://www.w3.org/1999/xlink" xlink:title="Bayesian inference" id="ABBRID0EPKCI" xlink:type="simple">BI</abbrev> by white circles. Newly described species in this study are highlighted in blue.</p></caption><graphic xmlns:xlink="http://www.w3.org/1999/xlink" xlink:href="zookeys-1142-001_article-90097__-g003.jpg" position="float" orientation="portrait" xlink:type="simple" id="oo_799861.jpg"><uri content-type="original_file" xlink:type="simple">https://binary.pensoft.net/fig/799861</uri></graphic></fig><fig id="F4" position="float" orientation="portrait"><object-id xmlns:xlink="http://www.w3.org/1999/xlink" content-type="doi" xlink:type="simple">10.3897/zookeys.1142.90097.figure4</object-id><object-id xmlns:xlink="http://www.w3.org/1999/xlink" content-type="arpha" xlink:type="simple">4AEAAC9B-3F6C-5E3F-8D9F-D40EF2B07B7F</object-id><label>Figure 4.</label><caption><p>A heat map of average interspecific pairwise p-distance based on 660-bp <abbrev xmlns:xlink="http://www.w3.org/1999/xlink" xlink:title="cytochrome c oxidase subunit I" id="ABBRID0E2WCI" xlink:type="simple">COI</abbrev> gene fragment sequences between <italic><tp:taxon-name><tp:taxon-name-part taxon-name-part-type="genus" reg="Rhiostoma">Rhiostoma</tp:taxon-name-part></tp:taxon-name></italic> species. The simplified phylogenetic tree was generated from the Maximum likelihood tree.</p></caption><graphic xmlns:xlink="http://www.w3.org/1999/xlink" xlink:href="zookeys-1142-001_article-90097__-g004.jpg" position="float" orientation="portrait" xlink:type="simple" id="oo_799862.jpg"><uri content-type="original_file" xlink:type="simple">https://binary.pensoft.net/fig/799862</uri></graphic></fig><app id="app1"><title>﻿Appendix 1</title><table-wrap id="T3" position="float" orientation="portrait"><label>Table A1.</label><caption><p>Average interspecific genetic divergence (uncorrected p-distance: % ± S.E.) between <italic><tp:taxon-name><tp:taxon-name-part taxon-name-part-type="genus" reg="Rhiostoma">Rhiostoma</tp:taxon-name-part></tp:taxon-name></italic> species (below diagonal) calculated from 660-bp <italic><abbrev xmlns:xlink="http://www.w3.org/1999/xlink" xlink:title="cytochrome c oxidase subunit I" id="ABBRID0EOGDO" xlink:type="simple">COI</abbrev></italic> gene fragment sequences. Average intraspecific distances within each species are shown in bold.</p></caption><table id="TID0ET1DM" rules="all"><tbody><tr><th rowspan="1" colspan="1">Taxa</th><th rowspan="1" colspan="1">1.</th><th rowspan="1" colspan="1">2.</th><th rowspan="1" colspan="1">3.</th><th rowspan="1" colspan="1">4.</th><th rowspan="1" colspan="1">5.</th><th rowspan="1" colspan="1">6.</th><th rowspan="1" colspan="1">7.</th><th rowspan="1" colspan="1">8.</th><th rowspan="1" colspan="1">9.</th><th rowspan="1" colspan="1">10.</th><th rowspan="1" colspan="1">11.</th><th rowspan="1" colspan="1">12.</th><th rowspan="1" colspan="1">13.</th><th rowspan="1" colspan="1">14.</th><th rowspan="1" colspan="1">15.</th><th rowspan="1" colspan="1">16.</th><th rowspan="1" colspan="1">17.</th><th rowspan="1" colspan="1">18.</th></tr><tr><td rowspan="1" colspan="1">1. <italic><tp:taxon-name><tp:taxon-name-part taxon-name-part-type="genus" reg="Rhiostoma">R.</tp:taxon-name-part><tp:taxon-name-part taxon-name-part-type="species" reg="cheliopegma">cheliopegma</tp:taxon-name-part></tp:taxon-name></italic> sp. nov.</td><td rowspan="1" colspan="1"><bold>3.17</bold> ± <bold>0.46</bold></td><td rowspan="1" colspan="1"/><td rowspan="1" colspan="1"/><td rowspan="1" colspan="1"/><td rowspan="1" colspan="1"/><td rowspan="1" colspan="1"/><td rowspan="1" colspan="1"/><td rowspan="1" colspan="1"/><td rowspan="1" colspan="1"/><td rowspan="1" colspan="1"/><td rowspan="1" colspan="1"/><td rowspan="1" colspan="1"/><td rowspan="1" colspan="1"/><td rowspan="1" colspan="1"/><td rowspan="1" colspan="1"/><td rowspan="1" colspan="1"/><td rowspan="1" colspan="1"/><td rowspan="1" colspan="1"/></tr><tr><td rowspan="1" colspan="1">2. <italic><tp:taxon-name><tp:taxon-name-part taxon-name-part-type="genus" reg="Rhiostoma">R.</tp:taxon-name-part><tp:taxon-name-part taxon-name-part-type="species" reg="housei">housei</tp:taxon-name-part></tp:taxon-name></italic></td><td rowspan="1" colspan="1">11.51 ± 1.01</td><td rowspan="1" colspan="1"><bold>3.67</bold> ± <bold>0.47</bold></td><td rowspan="1" colspan="1"/><td rowspan="1" colspan="1"/><td rowspan="1" colspan="1"/><td rowspan="1" colspan="1"/><td rowspan="1" colspan="1"/><td rowspan="1" colspan="1"/><td rowspan="1" colspan="1"/><td rowspan="1" colspan="1"/><td rowspan="1" colspan="1"/><td rowspan="1" colspan="1"/><td rowspan="1" colspan="1"/><td rowspan="1" colspan="1"/><td rowspan="1" colspan="1"/><td rowspan="1" colspan="1"/><td rowspan="1" colspan="1"/><td rowspan="1" colspan="1"/></tr><tr><td rowspan="1" colspan="1">3. <italic><tp:taxon-name><tp:taxon-name-part taxon-name-part-type="genus" reg="Rhiostoma">R.</tp:taxon-name-part><tp:taxon-name-part taxon-name-part-type="species" reg="breviocollar">breviocollar</tp:taxon-name-part></tp:taxon-name></italic> sp. nov.</td><td rowspan="1" colspan="1">12.61 ± 1.15</td><td rowspan="1" colspan="1">8.58 ± 0.92</td><td rowspan="1" colspan="1"><bold>0.15</bold> ± <bold>0.15</bold></td><td rowspan="1" colspan="1"/><td rowspan="1" colspan="1"/><td rowspan="1" colspan="1"/><td rowspan="1" colspan="1"/><td rowspan="1" colspan="1"/><td rowspan="1" colspan="1"/><td rowspan="1" colspan="1"/><td rowspan="1" colspan="1"/><td rowspan="1" colspan="1"/><td rowspan="1" colspan="1"/><td rowspan="1" colspan="1"/><td rowspan="1" colspan="1"/><td rowspan="1" colspan="1"/><td rowspan="1" colspan="1"/><td rowspan="1" colspan="1"/></tr><tr><td rowspan="1" colspan="1">4. <italic><tp:taxon-name><tp:taxon-name-part taxon-name-part-type="genus" reg="Rhiostoma">R.</tp:taxon-name-part><tp:taxon-name-part taxon-name-part-type="species" reg="furfurosum">furfurosum</tp:taxon-name-part></tp:taxon-name></italic> sp. nov.</td><td rowspan="1" colspan="1">13.67 ± 1.15</td><td rowspan="1" colspan="1">13.26 ± 1.16</td><td rowspan="1" colspan="1">14.03 ± 1.29</td><td rowspan="1" colspan="1"><bold>1.25</bold> ± <bold>0.27</bold></td><td rowspan="1" colspan="1"/><td rowspan="1" colspan="1"/><td rowspan="1" colspan="1"/><td rowspan="1" colspan="1"/><td rowspan="1" colspan="1"/><td rowspan="1" colspan="1"/><td rowspan="1" colspan="1"/><td rowspan="1" colspan="1"/><td rowspan="1" colspan="1"/><td rowspan="1" colspan="1"/><td rowspan="1" colspan="1"/><td rowspan="1" colspan="1"/><td rowspan="1" colspan="1"/><td rowspan="1" colspan="1"/></tr><tr><td rowspan="1" colspan="1">5. <italic><tp:taxon-name><tp:taxon-name-part taxon-name-part-type="genus" reg="Rhiostoma">R.</tp:taxon-name-part><tp:taxon-name-part taxon-name-part-type="species" reg="samuiense">samuiense</tp:taxon-name-part></tp:taxon-name></italic></td><td rowspan="1" colspan="1">16.21 ± 1.27</td><td rowspan="1" colspan="1">17.82 ± 1.28</td><td rowspan="1" colspan="1">18.56 ± 1.38</td><td rowspan="1" colspan="1">16.85 ± 1.30</td><td rowspan="1" colspan="1"><bold>1.78</bold> ± <bold>0.32</bold></td><td rowspan="1" colspan="1"/><td rowspan="1" colspan="1"/><td rowspan="1" colspan="1"/><td rowspan="1" colspan="1"/><td rowspan="1" colspan="1"/><td rowspan="1" colspan="1"/><td rowspan="1" colspan="1"/><td rowspan="1" colspan="1"/><td rowspan="1" colspan="1"/><td rowspan="1" colspan="1"/><td rowspan="1" colspan="1"/><td rowspan="1" colspan="1"/><td rowspan="1" colspan="1"/></tr><tr><td rowspan="1" colspan="1">6. <italic><tp:taxon-name><tp:taxon-name-part taxon-name-part-type="genus" reg="Rhiostoma">R.</tp:taxon-name-part><tp:taxon-name-part taxon-name-part-type="species" reg="asiphon">asiphon</tp:taxon-name-part></tp:taxon-name></italic></td><td rowspan="1" colspan="1">17.28 ± 1.31</td><td rowspan="1" colspan="1">18.02 ± 1.36</td><td rowspan="1" colspan="1">17.54 ± 1.36</td><td rowspan="1" colspan="1">16.95 ± 1.34</td><td rowspan="1" colspan="1">3.81 ± 0.63</td><td rowspan="1" colspan="1"><bold>0.72</bold> ± <bold>0.25</bold></td><td rowspan="1" colspan="1"/><td rowspan="1" colspan="1"/><td rowspan="1" colspan="1"/><td rowspan="1" colspan="1"/><td rowspan="1" colspan="1"/><td rowspan="1" colspan="1"/><td rowspan="1" colspan="1"/><td rowspan="1" colspan="1"/><td rowspan="1" colspan="1"/><td rowspan="1" colspan="1"/><td rowspan="1" colspan="1"/><td rowspan="1" colspan="1"/></tr><tr><td rowspan="1" colspan="1">7. <italic><tp:taxon-name><tp:taxon-name-part taxon-name-part-type="genus" reg="Rhiostoma">R.</tp:taxon-name-part><tp:taxon-name-part taxon-name-part-type="species" reg="rhothonotaphrosa">rhothonotaphrosa</tp:taxon-name-part></tp:taxon-name></italic> sp. nov.</td><td rowspan="1" colspan="1">17.20 ± 1.30</td><td rowspan="1" colspan="1">18.03 ± 1.31</td><td rowspan="1" colspan="1">17.85 ± 1.35</td><td rowspan="1" colspan="1">17.56 ± 1.37</td><td rowspan="1" colspan="1">3.39 ± 0.57</td><td rowspan="1" colspan="1">3.30 ± 0.61</td><td rowspan="1" colspan="1"><bold>0.93</bold> ± <bold>0.30</bold></td><td rowspan="1" colspan="1"/><td rowspan="1" colspan="1"/><td rowspan="1" colspan="1"/><td rowspan="1" colspan="1"/><td rowspan="1" colspan="1"/><td rowspan="1" colspan="1"/><td rowspan="1" colspan="1"/><td rowspan="1" colspan="1"/><td rowspan="1" colspan="1"/><td rowspan="1" colspan="1"/><td rowspan="1" colspan="1"/></tr><tr><td rowspan="1" colspan="1">8. <italic><tp:taxon-name><tp:taxon-name-part taxon-name-part-type="genus" reg="Rhiostoma">R.</tp:taxon-name-part><tp:taxon-name-part taxon-name-part-type="species" reg="hainesi">hainesi</tp:taxon-name-part></tp:taxon-name></italic></td><td rowspan="1" colspan="1">15.95 ± 1.30</td><td rowspan="1" colspan="1">17.84 ± 1.35</td><td rowspan="1" colspan="1">17.39 ± 1.36</td><td rowspan="1" colspan="1">16.46 ± 1.34</td><td rowspan="1" colspan="1">3.58 ± 0.62</td><td rowspan="1" colspan="1">3.50 ± 0.67</td><td rowspan="1" colspan="1">3.32 ± 0.65</td><td rowspan="1" colspan="1"><bold>0.62</bold> ± <bold>0.30</bold></td><td rowspan="1" colspan="1"/><td rowspan="1" colspan="1"/><td rowspan="1" colspan="1"/><td rowspan="1" colspan="1"/><td rowspan="1" colspan="1"/><td rowspan="1" colspan="1"/><td rowspan="1" colspan="1"/><td rowspan="1" colspan="1"/><td rowspan="1" colspan="1"/><td rowspan="1" colspan="1"/></tr><tr><td rowspan="1" colspan="1">9. <italic><tp:taxon-name><tp:taxon-name-part taxon-name-part-type="genus" reg="Rhiostoma">R.</tp:taxon-name-part><tp:taxon-name-part taxon-name-part-type="species" reg="jalorensis">jalorensis</tp:taxon-name-part></tp:taxon-name></italic></td><td rowspan="1" colspan="1">15.02 ± 1.12</td><td rowspan="1" colspan="1">14.81 ± 1.14</td><td rowspan="1" colspan="1">15.27 ± 1.22</td><td rowspan="1" colspan="1">15.19 ± 1.12</td><td rowspan="1" colspan="1">13.67 ± 1.04</td><td rowspan="1" colspan="1">13.67 ± 1.06</td><td rowspan="1" colspan="1">14.22 ± 1.07</td><td rowspan="1" colspan="1">13.45 ± 1.04</td><td rowspan="1" colspan="1"><bold>6.69</bold> ± <bold>0.55</bold></td><td rowspan="1" colspan="1"/><td rowspan="1" colspan="1"/><td rowspan="1" colspan="1"/><td rowspan="1" colspan="1"/><td rowspan="1" colspan="1"/><td rowspan="1" colspan="1"/><td rowspan="1" colspan="1"/><td rowspan="1" colspan="1"/><td rowspan="1" colspan="1"/></tr><tr><td rowspan="1" colspan="1">10. <italic><tp:taxon-name><tp:taxon-name-part taxon-name-part-type="genus" reg="Rhiostoma">R.</tp:taxon-name-part><tp:taxon-name-part taxon-name-part-type="species" reg="platymorpha">platymorpha</tp:taxon-name-part></tp:taxon-name></italic> sp. nov.</td><td rowspan="1" colspan="1">17.27 ± 1.30</td><td rowspan="1" colspan="1">17.94 ± 1.31</td><td rowspan="1" colspan="1">16.06 ± 1.34</td><td rowspan="1" colspan="1">16.18 ± 1.32</td><td rowspan="1" colspan="1">17.17 ± 1.40</td><td rowspan="1" colspan="1">17.48 ± 1.43</td><td rowspan="1" colspan="1">17.17 ± 1.38</td><td rowspan="1" colspan="1">16.75 ± 1.41</td><td rowspan="1" colspan="1">14.74 ± 1.17</td><td rowspan="1" colspan="1"><bold>0.19</bold> ± <bold>0.10</bold></td><td rowspan="1" colspan="1"/><td rowspan="1" colspan="1"/><td rowspan="1" colspan="1"/><td rowspan="1" colspan="1"/><td rowspan="1" colspan="1"/><td rowspan="1" colspan="1"/><td rowspan="1" colspan="1"/><td rowspan="1" colspan="1"/></tr><tr><td rowspan="1" colspan="1">11. <italic><tp:taxon-name><tp:taxon-name-part taxon-name-part-type="genus" reg="Rhiostoma">R.</tp:taxon-name-part><tp:taxon-name-part taxon-name-part-type="species" reg="tigrina">tigrina</tp:taxon-name-part></tp:taxon-name></italic> sp. nov.</td><td rowspan="1" colspan="1">16.90 ± 1.29</td><td rowspan="1" colspan="1">17.64 ± 1.29</td><td rowspan="1" colspan="1">16.87 ± 1.35</td><td rowspan="1" colspan="1">16.83 ± 1.29</td><td rowspan="1" colspan="1">17.24 ± 1.34</td><td rowspan="1" colspan="1">17.41 ± 1.34</td><td rowspan="1" colspan="1">17.00 ± 1.31</td><td rowspan="1" colspan="1">16.77 ± 1.35</td><td rowspan="1" colspan="1">16.26 ± 1.21</td><td rowspan="1" colspan="1">6.02 ± 0.87</td><td rowspan="1" colspan="1"><bold>1.03</bold> ± <bold>0.31</bold></td><td rowspan="1" colspan="1"/><td rowspan="1" colspan="1"/><td rowspan="1" colspan="1"/><td rowspan="1" colspan="1"/><td rowspan="1" colspan="1"/><td rowspan="1" colspan="1"/><td rowspan="1" colspan="1"/></tr><tr><td rowspan="1" colspan="1">12. <italic><tp:taxon-name><tp:taxon-name-part taxon-name-part-type="genus" reg="Rhiostoma">R.</tp:taxon-name-part><tp:taxon-name-part taxon-name-part-type="species" reg="haughtoni">haughtoni</tp:taxon-name-part></tp:taxon-name></italic></td><td rowspan="1" colspan="1">15.92 ± 1.30</td><td rowspan="1" colspan="1">15.81 ± 1.29</td><td rowspan="1" colspan="1">16.46 ± 1.35</td><td rowspan="1" colspan="1">17.35 ± 1.33</td><td rowspan="1" colspan="1">19.32 ± 1.31</td><td rowspan="1" colspan="1">19.06 ± 1.33</td><td rowspan="1" colspan="1">19.01 ± 1.35</td><td rowspan="1" colspan="1">18.01 ± 1.35</td><td rowspan="1" colspan="1">17.07 ± 1.24</td><td rowspan="1" colspan="1">13.97 ± 1.30</td><td rowspan="1" colspan="1">13.96 ± 1.26</td><td rowspan="1" colspan="1">
                  <bold>n/c</bold>
                </td><td rowspan="1" colspan="1"/><td rowspan="1" colspan="1"/><td rowspan="1" colspan="1"/><td rowspan="1" colspan="1"/><td rowspan="1" colspan="1"/><td rowspan="1" colspan="1"/></tr><tr><td rowspan="1" colspan="1">13. <italic><tp:taxon-name><tp:taxon-name-part taxon-name-part-type="genus" reg="Rhiostoma">R.</tp:taxon-name-part><tp:taxon-name-part taxon-name-part-type="species" reg="dalyi">dalyi</tp:taxon-name-part></tp:taxon-name></italic></td><td rowspan="1" colspan="1">14.64 ± 1.22</td><td rowspan="1" colspan="1">15.43 ± 1.25</td><td rowspan="1" colspan="1">16.00 ± 1.35</td><td rowspan="1" colspan="1">15.88 ± 1.28</td><td rowspan="1" colspan="1">18.13 ± 1.30</td><td rowspan="1" colspan="1">18.70 ± 1.38</td><td rowspan="1" colspan="1">18.70 ± 1.32</td><td rowspan="1" colspan="1">18.01 ± 1.36</td><td rowspan="1" colspan="1">15.79 ± 1.17</td><td rowspan="1" colspan="1">14.93 ± 1.25</td><td rowspan="1" colspan="1">16.13 ± 1.27</td><td rowspan="1" colspan="1">15.30 ± 1.31</td><td rowspan="1" colspan="1"><bold>0.00</bold> ± <bold>0.00</bold></td><td rowspan="1" colspan="1"/><td rowspan="1" colspan="1"/><td rowspan="1" colspan="1"/><td rowspan="1" colspan="1"/><td rowspan="1" colspan="1"/></tr><tr><td rowspan="1" colspan="1">14. <italic><tp:taxon-name><tp:taxon-name-part taxon-name-part-type="genus" reg="Rhiostoma">R.</tp:taxon-name-part><tp:taxon-name-part taxon-name-part-type="species" reg="lannaense">lannaense</tp:taxon-name-part></tp:taxon-name></italic> sp. nov.</td><td rowspan="1" colspan="1">16.14 ± 1.26</td><td rowspan="1" colspan="1">16.45 ± 1.28</td><td rowspan="1" colspan="1">15.79 ± 1.35</td><td rowspan="1" colspan="1">17.26 ± 1.30</td><td rowspan="1" colspan="1">16.70 ± 1.26</td><td rowspan="1" colspan="1">16.88 ± 1.28</td><td rowspan="1" colspan="1">16.54 ± 1.28</td><td rowspan="1" colspan="1">16.20 ± 1.27</td><td rowspan="1" colspan="1">16.14 ± 1.14</td><td rowspan="1" colspan="1">16.17 ± 1.31</td><td rowspan="1" colspan="1">15.99 ± 1.32</td><td rowspan="1" colspan="1">14.35 ± 1.30</td><td rowspan="1" colspan="1">14.63 ± 1.23</td><td rowspan="1" colspan="1"><bold>1.59</bold> ± <bold>0.30</bold></td><td rowspan="1" colspan="1"/><td rowspan="1" colspan="1"/><td rowspan="1" colspan="1"/><td rowspan="1" colspan="1"/></tr><tr><td rowspan="1" colspan="1">15. <italic><tp:taxon-name><tp:taxon-name-part taxon-name-part-type="genus" reg="Rhiostoma">R.</tp:taxon-name-part><tp:taxon-name-part taxon-name-part-type="species" reg="abletti">abletti</tp:taxon-name-part></tp:taxon-name></italic></td><td rowspan="1" colspan="1">14.36 ± 1.15</td><td rowspan="1" colspan="1">16.59 ± 1.31</td><td rowspan="1" colspan="1">17.18 ± 1.38</td><td rowspan="1" colspan="1">15.89 ± 1.25</td><td rowspan="1" colspan="1">16.82 ± 1.28</td><td rowspan="1" colspan="1">17.29 ± 1.32</td><td rowspan="1" colspan="1">17.33 ± 1.31</td><td rowspan="1" colspan="1">15.46 ± 1.26</td><td rowspan="1" colspan="1">15.77 ± 1.15</td><td rowspan="1" colspan="1">15.55 ± 1.38</td><td rowspan="1" colspan="1">15.52 ± 1.30</td><td rowspan="1" colspan="1">15.97 ± 1.38</td><td rowspan="1" colspan="1">14.73 ± 1.25</td><td rowspan="1" colspan="1">15.42 ± 1.25</td><td rowspan="1" colspan="1"><bold>1.85</bold> ± <bold>0.42</bold></td><td rowspan="1" colspan="1"/><td rowspan="1" colspan="1"/><td rowspan="1" colspan="1"/></tr><tr><td rowspan="1" colspan="1">16. <italic><tp:taxon-name><tp:taxon-name-part taxon-name-part-type="genus" reg="Rhiostoma">R.</tp:taxon-name-part><tp:taxon-name-part taxon-name-part-type="species" reg="simplicilabre">simplicilabre</tp:taxon-name-part></tp:taxon-name></italic></td><td rowspan="1" colspan="1">14.59 ± 1.20</td><td rowspan="1" colspan="1">16.69 ± 1.31</td><td rowspan="1" colspan="1">16.15 ± 1.36</td><td rowspan="1" colspan="1">17.43 ± 1.36</td><td rowspan="1" colspan="1">16.78 ± 1.32</td><td rowspan="1" colspan="1">17.36 ± 1.35</td><td rowspan="1" colspan="1">17.16 ± 1.32</td><td rowspan="1" colspan="1">15.77 ± 1.33</td><td rowspan="1" colspan="1">16.07 ± 1.17</td><td rowspan="1" colspan="1">16.48 ± 1.37</td><td rowspan="1" colspan="1">17.00 ± 1.31</td><td rowspan="1" colspan="1">16.07 ± 1.38</td><td rowspan="1" colspan="1">14.99 ± 1.29</td><td rowspan="1" colspan="1">16.31 ± 1.30</td><td rowspan="1" colspan="1">4.84 ± 0.73</td><td rowspan="1" colspan="1"><bold>0.00</bold> ± <bold>0.00</bold></td><td rowspan="1" colspan="1"/><td rowspan="1" colspan="1"/></tr><tr><td rowspan="1" colspan="1">17. <italic><tp:taxon-name><tp:taxon-name-part taxon-name-part-type="genus" reg="Rhiostoma">R.</tp:taxon-name-part><tp:taxon-name-part taxon-name-part-type="species" reg="morleti">morleti</tp:taxon-name-part></tp:taxon-name></italic></td><td rowspan="1" colspan="1">14.84 ± 1.16</td><td rowspan="1" colspan="1">16.50 ± 1.23</td><td rowspan="1" colspan="1">16.38 ± 1.34</td><td rowspan="1" colspan="1">17.00 ± 1.31</td><td rowspan="1" colspan="1">15.97 ± 1.29</td><td rowspan="1" colspan="1">17.18 ± 1.34</td><td rowspan="1" colspan="1">16.77 ± 1.32</td><td rowspan="1" colspan="1">15.84 ± 1.31</td><td rowspan="1" colspan="1">17.10 ± 1.23</td><td rowspan="1" colspan="1">16.86 ± 1.38</td><td rowspan="1" colspan="1">16.82 ± 1.32</td><td rowspan="1" colspan="1">16.77 ± 1.36</td><td rowspan="1" colspan="1">13.68 ± 1.18</td><td rowspan="1" colspan="1">14.91 ± 1.26</td><td rowspan="1" colspan="1">6.77 ± 0.90</td><td rowspan="1" colspan="1">7.03 ± 0.92</td><td rowspan="1" colspan="1"><bold>0.46</bold> ± <bold>0.26</bold></td><td rowspan="1" colspan="1"/></tr><tr><td rowspan="1" colspan="1">18. <italic><tp:taxon-name><tp:taxon-name-part taxon-name-part-type="genus" reg="Rhiostoma">R.</tp:taxon-name-part><tp:taxon-name-part taxon-name-part-type="species" reg="cambodjense">cambodjense</tp:taxon-name-part></tp:taxon-name></italic></td><td rowspan="1" colspan="1">13.63 ± 1.20</td><td rowspan="1" colspan="1">15.19 ± 1.27</td><td rowspan="1" colspan="1">14.49 ± 1.29</td><td rowspan="1" colspan="1">14.99 ± 1.28</td><td rowspan="1" colspan="1">16.16 ± 1.31</td><td rowspan="1" colspan="1">15.96 ± 1.33</td><td rowspan="1" colspan="1">15.80 ± 1.27</td><td rowspan="1" colspan="1">15.57 ± 1.30</td><td rowspan="1" colspan="1">14.37 ± 1.15</td><td rowspan="1" colspan="1">15.09 ± 1.35</td><td rowspan="1" colspan="1">15.65 ± 1.34</td><td rowspan="1" colspan="1">14.72 ± 1.27</td><td rowspan="1" colspan="1">14.26 ± 1.24</td><td rowspan="1" colspan="1">15.42 ± 1.26</td><td rowspan="1" colspan="1">15.60 ± 1.28</td><td rowspan="1" colspan="1">16.58 ± 1.30</td><td rowspan="1" colspan="1">15.42 ± 1.28</td><td rowspan="1" colspan="1"><bold>0.15</bold> ± <bold>0.10</bold></td></tr></tbody></table></table-wrap></app><table-wrap id="T3" position="float" orientation="portrait"><label>Table A1.</label><caption><p>Average interspecific genetic divergence (uncorrected p-distance: % ± S.E.) between <italic><tp:taxon-name><tp:taxon-name-part taxon-name-part-type="genus" reg="Rhiostoma">Rhiostoma</tp:taxon-name-part></tp:taxon-name></italic> species (below diagonal) calculated from 660-bp <italic><abbrev xmlns:xlink="http://www.w3.org/1999/xlink" xlink:title="cytochrome c oxidase subunit I" id="ABBRID0EOGDO" xlink:type="simple">COI</abbrev></italic> gene fragment sequences. Average intraspecific distances within each species are shown in bold.</p></caption><table id="TID0ET1DM" rules="all"><tbody><tr><th rowspan="1" colspan="1">Taxa</th><th rowspan="1" colspan="1">1.</th><th rowspan="1" colspan="1">2.</th><th rowspan="1" colspan="1">3.</th><th rowspan="1" colspan="1">4.</th><th rowspan="1" colspan="1">5.</th><th rowspan="1" colspan="1">6.</th><th rowspan="1" colspan="1">7.</th><th rowspan="1" colspan="1">8.</th><th rowspan="1" colspan="1">9.</th><th rowspan="1" colspan="1">10.</th><th rowspan="1" colspan="1">11.</th><th rowspan="1" colspan="1">12.</th><th rowspan="1" colspan="1">13.</th><th rowspan="1" colspan="1">14.</th><th rowspan="1" colspan="1">15.</th><th rowspan="1" colspan="1">16.</th><th rowspan="1" colspan="1">17.</th><th rowspan="1" colspan="1">18.</th></tr><tr><td rowspan="1" colspan="1">1. <italic><tp:taxon-name><tp:taxon-name-part taxon-name-part-type="genus" reg="Rhiostoma">R.</tp:taxon-name-part><tp:taxon-name-part taxon-name-part-type="species" reg="cheliopegma">cheliopegma</tp:taxon-name-part></tp:taxon-name></italic> sp. nov.</td><td rowspan="1" colspan="1"><bold>3.17</bold> ± <bold>0.46</bold></td><td rowspan="1" colspan="1"/><td rowspan="1" colspan="1"/><td rowspan="1" colspan="1"/><td rowspan="1" colspan="1"/><td rowspan="1" colspan="1"/><td rowspan="1" colspan="1"/><td rowspan="1" colspan="1"/><td rowspan="1" colspan="1"/><td rowspan="1" colspan="1"/><td rowspan="1" colspan="1"/><td rowspan="1" colspan="1"/><td rowspan="1" colspan="1"/><td rowspan="1" colspan="1"/><td rowspan="1" colspan="1"/><td rowspan="1" colspan="1"/><td rowspan="1" colspan="1"/><td rowspan="1" colspan="1"/></tr><tr><td rowspan="1" colspan="1">2. <italic><tp:taxon-name><tp:taxon-name-part taxon-name-part-type="genus" reg="Rhiostoma">R.</tp:taxon-name-part><tp:taxon-name-part taxon-name-part-type="species" reg="housei">housei</tp:taxon-name-part></tp:taxon-name></italic></td><td rowspan="1" colspan="1">11.51 ± 1.01</td><td rowspan="1" colspan="1"><bold>3.67</bold> ± <bold>0.47</bold></td><td rowspan="1" colspan="1"/><td rowspan="1" colspan="1"/><td rowspan="1" colspan="1"/><td rowspan="1" colspan="1"/><td rowspan="1" colspan="1"/><td rowspan="1" colspan="1"/><td rowspan="1" colspan="1"/><td rowspan="1" colspan="1"/><td rowspan="1" colspan="1"/><td rowspan="1" colspan="1"/><td rowspan="1" colspan="1"/><td rowspan="1" colspan="1"/><td rowspan="1" colspan="1"/><td rowspan="1" colspan="1"/><td rowspan="1" colspan="1"/><td rowspan="1" colspan="1"/></tr><tr><td rowspan="1" colspan="1">3. <italic><tp:taxon-name><tp:taxon-name-part taxon-name-part-type="genus" reg="Rhiostoma">R.</tp:taxon-name-part><tp:taxon-name-part taxon-name-part-type="species" reg="breviocollar">breviocollar</tp:taxon-name-part></tp:taxon-name></italic> sp. nov.</td><td rowspan="1" colspan="1">12.61 ± 1.15</td><td rowspan="1" colspan="1">8.58 ± 0.92</td><td rowspan="1" colspan="1"><bold>0.15</bold> ± <bold>0.15</bold></td><td rowspan="1" colspan="1"/><td rowspan="1" colspan="1"/><td rowspan="1" colspan="1"/><td rowspan="1" colspan="1"/><td rowspan="1" colspan="1"/><td rowspan="1" colspan="1"/><td rowspan="1" colspan="1"/><td rowspan="1" colspan="1"/><td rowspan="1" colspan="1"/><td rowspan="1" colspan="1"/><td rowspan="1" colspan="1"/><td rowspan="1" colspan="1"/><td rowspan="1" colspan="1"/><td rowspan="1" colspan="1"/><td rowspan="1" colspan="1"/></tr><tr><td rowspan="1" colspan="1">4. <italic><tp:taxon-name><tp:taxon-name-part taxon-name-part-type="genus" reg="Rhiostoma">R.</tp:taxon-name-part><tp:taxon-name-part taxon-name-part-type="species" reg="furfurosum">furfurosum</tp:taxon-name-part></tp:taxon-name></italic> sp. nov.</td><td rowspan="1" colspan="1">13.67 ± 1.15</td><td rowspan="1" colspan="1">13.26 ± 1.16</td><td rowspan="1" colspan="1">14.03 ± 1.29</td><td rowspan="1" colspan="1"><bold>1.25</bold> ± <bold>0.27</bold></td><td rowspan="1" colspan="1"/><td rowspan="1" colspan="1"/><td rowspan="1" colspan="1"/><td rowspan="1" colspan="1"/><td rowspan="1" colspan="1"/><td rowspan="1" colspan="1"/><td rowspan="1" colspan="1"/><td rowspan="1" colspan="1"/><td rowspan="1" colspan="1"/><td rowspan="1" colspan="1"/><td rowspan="1" colspan="1"/><td rowspan="1" colspan="1"/><td rowspan="1" colspan="1"/><td rowspan="1" colspan="1"/></tr><tr><td rowspan="1" colspan="1">5. <italic><tp:taxon-name><tp:taxon-name-part taxon-name-part-type="genus" reg="Rhiostoma">R.</tp:taxon-name-part><tp:taxon-name-part taxon-name-part-type="species" reg="samuiense">samuiense</tp:taxon-name-part></tp:taxon-name></italic></td><td rowspan="1" colspan="1">16.21 ± 1.27</td><td rowspan="1" colspan="1">17.82 ± 1.28</td><td rowspan="1" colspan="1">18.56 ± 1.38</td><td rowspan="1" colspan="1">16.85 ± 1.30</td><td rowspan="1" colspan="1"><bold>1.78</bold> ± <bold>0.32</bold></td><td rowspan="1" colspan="1"/><td rowspan="1" colspan="1"/><td rowspan="1" colspan="1"/><td rowspan="1" colspan="1"/><td rowspan="1" colspan="1"/><td rowspan="1" colspan="1"/><td rowspan="1" colspan="1"/><td rowspan="1" colspan="1"/><td rowspan="1" colspan="1"/><td rowspan="1" colspan="1"/><td rowspan="1" colspan="1"/><td rowspan="1" colspan="1"/><td rowspan="1" colspan="1"/></tr><tr><td rowspan="1" colspan="1">6. <italic><tp:taxon-name><tp:taxon-name-part taxon-name-part-type="genus" reg="Rhiostoma">R.</tp:taxon-name-part><tp:taxon-name-part taxon-name-part-type="species" reg="asiphon">asiphon</tp:taxon-name-part></tp:taxon-name></italic></td><td rowspan="1" colspan="1">17.28 ± 1.31</td><td rowspan="1" colspan="1">18.02 ± 1.36</td><td rowspan="1" colspan="1">17.54 ± 1.36</td><td rowspan="1" colspan="1">16.95 ± 1.34</td><td rowspan="1" colspan="1">3.81 ± 0.63</td><td rowspan="1" colspan="1"><bold>0.72</bold> ± <bold>0.25</bold></td><td rowspan="1" colspan="1"/><td rowspan="1" colspan="1"/><td rowspan="1" colspan="1"/><td rowspan="1" colspan="1"/><td rowspan="1" colspan="1"/><td rowspan="1" colspan="1"/><td rowspan="1" colspan="1"/><td rowspan="1" colspan="1"/><td rowspan="1" colspan="1"/><td rowspan="1" colspan="1"/><td rowspan="1" colspan="1"/><td rowspan="1" colspan="1"/></tr><tr><td rowspan="1" colspan="1">7. <italic><tp:taxon-name><tp:taxon-name-part taxon-name-part-type="genus" reg="Rhiostoma">R.</tp:taxon-name-part><tp:taxon-name-part taxon-name-part-type="species" reg="rhothonotaphrosa">rhothonotaphrosa</tp:taxon-name-part></tp:taxon-name></italic> sp. nov.</td><td rowspan="1" colspan="1">17.20 ± 1.30</td><td rowspan="1" colspan="1">18.03 ± 1.31</td><td rowspan="1" colspan="1">17.85 ± 1.35</td><td rowspan="1" colspan="1">17.56 ± 1.37</td><td rowspan="1" colspan="1">3.39 ± 0.57</td><td rowspan="1" colspan="1">3.30 ± 0.61</td><td rowspan="1" colspan="1"><bold>0.93</bold> ± <bold>0.30</bold></td><td rowspan="1" colspan="1"/><td rowspan="1" colspan="1"/><td rowspan="1" colspan="1"/><td rowspan="1" colspan="1"/><td rowspan="1" colspan="1"/><td rowspan="1" colspan="1"/><td rowspan="1" colspan="1"/><td rowspan="1" colspan="1"/><td rowspan="1" colspan="1"/><td rowspan="1" colspan="1"/><td rowspan="1" colspan="1"/></tr><tr><td rowspan="1" colspan="1">8. <italic><tp:taxon-name><tp:taxon-name-part taxon-name-part-type="genus" reg="Rhiostoma">R.</tp:taxon-name-part><tp:taxon-name-part taxon-name-part-type="species" reg="hainesi">hainesi</tp:taxon-name-part></tp:taxon-name></italic></td><td rowspan="1" colspan="1">15.95 ± 1.30</td><td rowspan="1" colspan="1">17.84 ± 1.35</td><td rowspan="1" colspan="1">17.39 ± 1.36</td><td rowspan="1" colspan="1">16.46 ± 1.34</td><td rowspan="1" colspan="1">3.58 ± 0.62</td><td rowspan="1" colspan="1">3.50 ± 0.67</td><td rowspan="1" colspan="1">3.32 ± 0.65</td><td rowspan="1" colspan="1"><bold>0.62</bold> ± <bold>0.30</bold></td><td rowspan="1" colspan="1"/><td rowspan="1" colspan="1"/><td rowspan="1" colspan="1"/><td rowspan="1" colspan="1"/><td rowspan="1" colspan="1"/><td rowspan="1" colspan="1"/><td rowspan="1" colspan="1"/><td rowspan="1" colspan="1"/><td rowspan="1" colspan="1"/><td rowspan="1" colspan="1"/></tr><tr><td rowspan="1" colspan="1">9. <italic><tp:taxon-name><tp:taxon-name-part taxon-name-part-type="genus" reg="Rhiostoma">R.</tp:taxon-name-part><tp:taxon-name-part taxon-name-part-type="species" reg="jalorensis">jalorensis</tp:taxon-name-part></tp:taxon-name></italic></td><td rowspan="1" colspan="1">15.02 ± 1.12</td><td rowspan="1" colspan="1">14.81 ± 1.14</td><td rowspan="1" colspan="1">15.27 ± 1.22</td><td rowspan="1" colspan="1">15.19 ± 1.12</td><td rowspan="1" colspan="1">13.67 ± 1.04</td><td rowspan="1" colspan="1">13.67 ± 1.06</td><td rowspan="1" colspan="1">14.22 ± 1.07</td><td rowspan="1" colspan="1">13.45 ± 1.04</td><td rowspan="1" colspan="1"><bold>6.69</bold> ± <bold>0.55</bold></td><td rowspan="1" colspan="1"/><td rowspan="1" colspan="1"/><td rowspan="1" colspan="1"/><td rowspan="1" colspan="1"/><td rowspan="1" colspan="1"/><td rowspan="1" colspan="1"/><td rowspan="1" colspan="1"/><td rowspan="1" colspan="1"/><td rowspan="1" colspan="1"/></tr><tr><td rowspan="1" colspan="1">10. <italic><tp:taxon-name><tp:taxon-name-part taxon-name-part-type="genus" reg="Rhiostoma">R.</tp:taxon-name-part><tp:taxon-name-part taxon-name-part-type="species" reg="platymorpha">platymorpha</tp:taxon-name-part></tp:taxon-name></italic> sp. nov.</td><td rowspan="1" colspan="1">17.27 ± 1.30</td><td rowspan="1" colspan="1">17.94 ± 1.31</td><td rowspan="1" colspan="1">16.06 ± 1.34</td><td rowspan="1" colspan="1">16.18 ± 1.32</td><td rowspan="1" colspan="1">17.17 ± 1.40</td><td rowspan="1" colspan="1">17.48 ± 1.43</td><td rowspan="1" colspan="1">17.17 ± 1.38</td><td rowspan="1" colspan="1">16.75 ± 1.41</td><td rowspan="1" colspan="1">14.74 ± 1.17</td><td rowspan="1" colspan="1"><bold>0.19</bold> ± <bold>0.10</bold></td><td rowspan="1" colspan="1"/><td rowspan="1" colspan="1"/><td rowspan="1" colspan="1"/><td rowspan="1" colspan="1"/><td rowspan="1" colspan="1"/><td rowspan="1" colspan="1"/><td rowspan="1" colspan="1"/><td rowspan="1" colspan="1"/></tr><tr><td rowspan="1" colspan="1">11. <italic><tp:taxon-name><tp:taxon-name-part taxon-name-part-type="genus" reg="Rhiostoma">R.</tp:taxon-name-part><tp:taxon-name-part taxon-name-part-type="species" reg="tigrina">tigrina</tp:taxon-name-part></tp:taxon-name></italic> sp. nov.</td><td rowspan="1" colspan="1">16.90 ± 1.29</td><td rowspan="1" colspan="1">17.64 ± 1.29</td><td rowspan="1" colspan="1">16.87 ± 1.35</td><td rowspan="1" colspan="1">16.83 ± 1.29</td><td rowspan="1" colspan="1">17.24 ± 1.34</td><td rowspan="1" colspan="1">17.41 ± 1.34</td><td rowspan="1" colspan="1">17.00 ± 1.31</td><td rowspan="1" colspan="1">16.77 ± 1.35</td><td rowspan="1" colspan="1">16.26 ± 1.21</td><td rowspan="1" colspan="1">6.02 ± 0.87</td><td rowspan="1" colspan="1"><bold>1.03</bold> ± <bold>0.31</bold></td><td rowspan="1" colspan="1"/><td rowspan="1" colspan="1"/><td rowspan="1" colspan="1"/><td rowspan="1" colspan="1"/><td rowspan="1" colspan="1"/><td rowspan="1" colspan="1"/><td rowspan="1" colspan="1"/></tr><tr><td rowspan="1" colspan="1">12. <italic><tp:taxon-name><tp:taxon-name-part taxon-name-part-type="genus" reg="Rhiostoma">R.</tp:taxon-name-part><tp:taxon-name-part taxon-name-part-type="species" reg="haughtoni">haughtoni</tp:taxon-name-part></tp:taxon-name></italic></td><td rowspan="1" colspan="1">15.92 ± 1.30</td><td rowspan="1" colspan="1">15.81 ± 1.29</td><td rowspan="1" colspan="1">16.46 ± 1.35</td><td rowspan="1" colspan="1">17.35 ± 1.33</td><td rowspan="1" colspan="1">19.32 ± 1.31</td><td rowspan="1" colspan="1">19.06 ± 1.33</td><td rowspan="1" colspan="1">19.01 ± 1.35</td><td rowspan="1" colspan="1">18.01 ± 1.35</td><td rowspan="1" colspan="1">17.07 ± 1.24</td><td rowspan="1" colspan="1">13.97 ± 1.30</td><td rowspan="1" colspan="1">13.96 ± 1.26</td><td rowspan="1" colspan="1">
                  <bold>n/c</bold>
                </td><td rowspan="1" colspan="1"/><td rowspan="1" colspan="1"/><td rowspan="1" colspan="1"/><td rowspan="1" colspan="1"/><td rowspan="1" colspan="1"/><td rowspan="1" colspan="1"/></tr><tr><td rowspan="1" colspan="1">13. <italic><tp:taxon-name><tp:taxon-name-part taxon-name-part-type="genus" reg="Rhiostoma">R.</tp:taxon-name-part><tp:taxon-name-part taxon-name-part-type="species" reg="dalyi">dalyi</tp:taxon-name-part></tp:taxon-name></italic></td><td rowspan="1" colspan="1">14.64 ± 1.22</td><td rowspan="1" colspan="1">15.43 ± 1.25</td><td rowspan="1" colspan="1">16.00 ± 1.35</td><td rowspan="1" colspan="1">15.88 ± 1.28</td><td rowspan="1" colspan="1">18.13 ± 1.30</td><td rowspan="1" colspan="1">18.70 ± 1.38</td><td rowspan="1" colspan="1">18.70 ± 1.32</td><td rowspan="1" colspan="1">18.01 ± 1.36</td><td rowspan="1" colspan="1">15.79 ± 1.17</td><td rowspan="1" colspan="1">14.93 ± 1.25</td><td rowspan="1" colspan="1">16.13 ± 1.27</td><td rowspan="1" colspan="1">15.30 ± 1.31</td><td rowspan="1" colspan="1"><bold>0.00</bold> ± <bold>0.00</bold></td><td rowspan="1" colspan="1"/><td rowspan="1" colspan="1"/><td rowspan="1" colspan="1"/><td rowspan="1" colspan="1"/><td rowspan="1" colspan="1"/></tr><tr><td rowspan="1" colspan="1">14. <italic><tp:taxon-name><tp:taxon-name-part taxon-name-part-type="genus" reg="Rhiostoma">R.</tp:taxon-name-part><tp:taxon-name-part taxon-name-part-type="species" reg="lannaense">lannaense</tp:taxon-name-part></tp:taxon-name></italic> sp. nov.</td><td rowspan="1" colspan="1">16.14 ± 1.26</td><td rowspan="1" colspan="1">16.45 ± 1.28</td><td rowspan="1" colspan="1">15.79 ± 1.35</td><td rowspan="1" colspan="1">17.26 ± 1.30</td><td rowspan="1" colspan="1">16.70 ± 1.26</td><td rowspan="1" colspan="1">16.88 ± 1.28</td><td rowspan="1" colspan="1">16.54 ± 1.28</td><td rowspan="1" colspan="1">16.20 ± 1.27</td><td rowspan="1" colspan="1">16.14 ± 1.14</td><td rowspan="1" colspan="1">16.17 ± 1.31</td><td rowspan="1" colspan="1">15.99 ± 1.32</td><td rowspan="1" colspan="1">14.35 ± 1.30</td><td rowspan="1" colspan="1">14.63 ± 1.23</td><td rowspan="1" colspan="1"><bold>1.59</bold> ± <bold>0.30</bold></td><td rowspan="1" colspan="1"/><td rowspan="1" colspan="1"/><td rowspan="1" colspan="1"/><td rowspan="1" colspan="1"/></tr><tr><td rowspan="1" colspan="1">15. <italic><tp:taxon-name><tp:taxon-name-part taxon-name-part-type="genus" reg="Rhiostoma">R.</tp:taxon-name-part><tp:taxon-name-part taxon-name-part-type="species" reg="abletti">abletti</tp:taxon-name-part></tp:taxon-name></italic></td><td rowspan="1" colspan="1">14.36 ± 1.15</td><td rowspan="1" colspan="1">16.59 ± 1.31</td><td rowspan="1" colspan="1">17.18 ± 1.38</td><td rowspan="1" colspan="1">15.89 ± 1.25</td><td rowspan="1" colspan="1">16.82 ± 1.28</td><td rowspan="1" colspan="1">17.29 ± 1.32</td><td rowspan="1" colspan="1">17.33 ± 1.31</td><td rowspan="1" colspan="1">15.46 ± 1.26</td><td rowspan="1" colspan="1">15.77 ± 1.15</td><td rowspan="1" colspan="1">15.55 ± 1.38</td><td rowspan="1" colspan="1">15.52 ± 1.30</td><td rowspan="1" colspan="1">15.97 ± 1.38</td><td rowspan="1" colspan="1">14.73 ± 1.25</td><td rowspan="1" colspan="1">15.42 ± 1.25</td><td rowspan="1" colspan="1"><bold>1.85</bold> ± <bold>0.42</bold></td><td rowspan="1" colspan="1"/><td rowspan="1" colspan="1"/><td rowspan="1" colspan="1"/></tr><tr><td rowspan="1" colspan="1">16. <italic><tp:taxon-name><tp:taxon-name-part taxon-name-part-type="genus" reg="Rhiostoma">R.</tp:taxon-name-part><tp:taxon-name-part taxon-name-part-type="species" reg="simplicilabre">simplicilabre</tp:taxon-name-part></tp:taxon-name></italic></td><td rowspan="1" colspan="1">14.59 ± 1.20</td><td rowspan="1" colspan="1">16.69 ± 1.31</td><td rowspan="1" colspan="1">16.15 ± 1.36</td><td rowspan="1" colspan="1">17.43 ± 1.36</td><td rowspan="1" colspan="1">16.78 ± 1.32</td><td rowspan="1" colspan="1">17.36 ± 1.35</td><td rowspan="1" colspan="1">17.16 ± 1.32</td><td rowspan="1" colspan="1">15.77 ± 1.33</td><td rowspan="1" colspan="1">16.07 ± 1.17</td><td rowspan="1" colspan="1">16.48 ± 1.37</td><td rowspan="1" colspan="1">17.00 ± 1.31</td><td rowspan="1" colspan="1">16.07 ± 1.38</td><td rowspan="1" colspan="1">14.99 ± 1.29</td><td rowspan="1" colspan="1">16.31 ± 1.30</td><td rowspan="1" colspan="1">4.84 ± 0.73</td><td rowspan="1" colspan="1"><bold>0.00</bold> ± <bold>0.00</bold></td><td rowspan="1" colspan="1"/><td rowspan="1" colspan="1"/></tr><tr><td rowspan="1" colspan="1">17. <italic><tp:taxon-name><tp:taxon-name-part taxon-name-part-type="genus" reg="Rhiostoma">R.</tp:taxon-name-part><tp:taxon-name-part taxon-name-part-type="species" reg="morleti">morleti</tp:taxon-name-part></tp:taxon-name></italic></td><td rowspan="1" colspan="1">14.84 ± 1.16</td><td rowspan="1" colspan="1">16.50 ± 1.23</td><td rowspan="1" colspan="1">16.38 ± 1.34</td><td rowspan="1" colspan="1">17.00 ± 1.31</td><td rowspan="1" colspan="1">15.97 ± 1.29</td><td rowspan="1" colspan="1">17.18 ± 1.34</td><td rowspan="1" colspan="1">16.77 ± 1.32</td><td rowspan="1" colspan="1">15.84 ± 1.31</td><td rowspan="1" colspan="1">17.10 ± 1.23</td><td rowspan="1" colspan="1">16.86 ± 1.38</td><td rowspan="1" colspan="1">16.82 ± 1.32</td><td rowspan="1" colspan="1">16.77 ± 1.36</td><td rowspan="1" colspan="1">13.68 ± 1.18</td><td rowspan="1" colspan="1">14.91 ± 1.26</td><td rowspan="1" colspan="1">6.77 ± 0.90</td><td rowspan="1" colspan="1">7.03 ± 0.92</td><td rowspan="1" colspan="1"><bold>0.46</bold> ± <bold>0.26</bold></td><td rowspan="1" colspan="1"/></tr><tr><td rowspan="1" colspan="1">18. <italic><tp:taxon-name><tp:taxon-name-part taxon-name-part-type="genus" reg="Rhiostoma">R.</tp:taxon-name-part><tp:taxon-name-part taxon-name-part-type="species" reg="cambodjense">cambodjense</tp:taxon-name-part></tp:taxon-name></italic></td><td rowspan="1" colspan="1">13.63 ± 1.20</td><td rowspan="1" colspan="1">15.19 ± 1.27</td><td rowspan="1" colspan="1">14.49 ± 1.29</td><td rowspan="1" colspan="1">14.99 ± 1.28</td><td rowspan="1" colspan="1">16.16 ± 1.31</td><td rowspan="1" colspan="1">15.96 ± 1.33</td><td rowspan="1" colspan="1">15.80 ± 1.27</td><td rowspan="1" colspan="1">15.57 ± 1.30</td><td rowspan="1" colspan="1">14.37 ± 1.15</td><td rowspan="1" colspan="1">15.09 ± 1.35</td><td rowspan="1" colspan="1">15.65 ± 1.34</td><td rowspan="1" colspan="1">14.72 ± 1.27</td><td rowspan="1" colspan="1">14.26 ± 1.24</td><td rowspan="1" colspan="1">15.42 ± 1.26</td><td rowspan="1" colspan="1">15.60 ± 1.28</td><td rowspan="1" colspan="1">16.58 ± 1.30</td><td rowspan="1" colspan="1">15.42 ± 1.28</td><td rowspan="1" colspan="1"><bold>0.15</bold> ± <bold>0.10</bold></td></tr></tbody></table></table-wrap></tp:treatment-sec><ref-list><ref id="B62"><mixed-citation xmlns:xlink="http://www.w3.org/1999/xlink" xlink:type="simple"><person-group><name name-style="western"><surname>Hemmen</surname><given-names>J</given-names></name><name name-style="western"><surname>Hemmen</surname><given-names>C</given-names></name><name name-style="western"><surname>Patamakanthin</surname><given-names>S</given-names></name></person-group> (<year>1999</year>) <article-title><italic><tp:taxon-name><tp:taxon-name-part taxon-name-part-type="genus">Rhiostoma</tp:taxon-name-part></tp:taxon-name></italic> (Fam. <tp:taxon-name><tp:taxon-name-part taxon-name-part-type="family">Cyclophoridae</tp:taxon-name-part></tp:taxon-name>).</article-title><source>La Conchiglia</source><volume>31</volume>: <fpage>1</fpage>–<lpage>26</lpage>.</mixed-citation></ref><ref id="B125"><mixed-citation xmlns:xlink="http://www.w3.org/1999/xlink" xlink:type="simple"><person-group><name name-style="western"><surname>Patamakanthin</surname><given-names>S</given-names></name></person-group> (<year>2001</year>) <italic><tp:taxon-name><tp:taxon-name-part taxon-name-part-type="genus">Rhiostoma</tp:taxon-name-part></tp:taxon-name></italic> from Thailand and Malaysia. Of Sea and Shore 23: 222, 223.</mixed-citation></ref><ref id="B175"><mixed-citation xmlns:xlink="http://www.w3.org/1999/xlink" xlink:type="simple"><person-group><name name-style="western"><surname>Tumpeesuwan</surname><given-names>S</given-names></name></person-group> (<year>2001</year>) <source>Taxonomy of snorkel snails genus <italic><tp:taxon-name><tp:taxon-name-part taxon-name-part-type="genus">Rhiostoma</tp:taxon-name-part></tp:taxon-name></italic> Benson, 1860 in Thailand.</source><publisher-name>Master Thesis</publisher-name>, <publisher-loc>Department of Biology, Faculty of Science, Chulalongkorn University</publisher-loc>, <size units="page">178 pp</size>.</mixed-citation></ref><ref id="B78"><mixed-citation xmlns:xlink="http://www.w3.org/1999/xlink" xlink:type="simple"><person-group><name name-style="western"><surname>Kongim</surname><given-names>B</given-names></name><name name-style="western"><surname>Sutcharit</surname><given-names>C</given-names></name><name name-style="western"><surname>Tongkerd</surname><given-names>P</given-names></name><name name-style="western"><surname>Panha</surname><given-names>S</given-names></name></person-group> (<year>2013b</year>) <article-title>Karyotype of the snorkel snails genera <italic><tp:taxon-name><tp:taxon-name-part taxon-name-part-type="genus">Pterocyclos</tp:taxon-name-part></tp:taxon-name></italic> and <italic><tp:taxon-name><tp:taxon-name-part taxon-name-part-type="genus">Rhiostoma</tp:taxon-name-part></tp:taxon-name></italic> (<tp:taxon-name><tp:taxon-name-part taxon-name-part-type="subclass">Prosobranchia</tp:taxon-name-part></tp:taxon-name>: <tp:taxon-name><tp:taxon-name-part taxon-name-part-type="family">Cyclophoridae</tp:taxon-name-part></tp:taxon-name>).</article-title><source>The Raffles Bulletin of Zoology</source><volume>61</volume>: <fpage>13</fpage>–<lpage>20</lpage>.</mixed-citation></ref><ref id="B17"><mixed-citation xmlns:xlink="http://www.w3.org/1999/xlink" xlink:type="simple"><person-group><name name-style="western"><surname>Berry</surname><given-names>AJ</given-names></name></person-group> (<year>1963</year>) <article-title>An introduction to the non-marine molluscs of Malaya.</article-title><source>Malayan Nature Journal</source><volume>17</volume>: <fpage>1</fpage>–<lpage>18</lpage>.</mixed-citation></ref><ref id="B164"><mixed-citation xmlns:xlink="http://www.w3.org/1999/xlink" xlink:type="simple"><person-group><name name-style="western"><surname>Tarruella</surname><given-names>A</given-names></name><name name-style="western"><surname>Doménech</surname><given-names>JL</given-names></name></person-group> (<year>2010</year>) <article-title>Listado taxonómico ilustrado de la familia <tp:taxon-name><tp:taxon-name-part taxon-name-part-type="family">Cyclophoridae</tp:taxon-name-part></tp:taxon-name> J.E. Gray, 1847 (<tp:taxon-name><tp:taxon-name-part taxon-name-part-type="phylum">Mollusca</tp:taxon-name-part></tp:taxon-name>: <tp:taxon-name><tp:taxon-name-part taxon-name-part-type="class">Gastropoda</tp:taxon-name-part></tp:taxon-name>): Parte 1. El género <italic><tp:taxon-name><tp:taxon-name-part taxon-name-part-type="genus">Rhiostoma</tp:taxon-name-part></tp:taxon-name></italic> Benson, 1860.</article-title><source>Spira</source><volume>3</volume>: <fpage>187</fpage>–<lpage>192</lpage>.</mixed-citation></ref><ref id="B160"><mixed-citation xmlns:xlink="http://www.w3.org/1999/xlink" xlink:type="simple"><person-group><name name-style="western"><surname>Sutcharit</surname><given-names>C</given-names></name><name name-style="western"><surname>Ablett</surname><given-names>JD</given-names></name><name name-style="western"><surname>Panha</surname><given-names>S</given-names></name></person-group> (<year>2019</year>) <article-title>An annotated type catalogue of seven genera of operculate land snails (<tp:taxon-name><tp:taxon-name-part taxon-name-part-type="subclass">Caenogastropoda</tp:taxon-name-part></tp:taxon-name>, <tp:taxon-name><tp:taxon-name-part taxon-name-part-type="family">Cyclophoridae</tp:taxon-name-part></tp:taxon-name>) in the Natural History Museum, London.</article-title><source>ZooKeys</source><volume>842</volume>: <fpage>1</fpage>–<lpage>65</lpage>. <ext-link xlink:href="10.3897/zookeys.842.29243" ext-link-type="doi" xlink:type="simple">https://doi.org/10.3897/zookeys.842.29243</ext-link></mixed-citation></ref><ref id="B172"><mixed-citation xmlns:xlink="http://www.w3.org/1999/xlink" xlink:type="simple"><person-group><name name-style="western"><surname>Tomlin</surname><given-names>JR le B</given-names></name></person-group> (<year>1932</year>) <article-title>Two new species of <italic><tp:taxon-name><tp:taxon-name-part taxon-name-part-type="genus">Rhiostoma</tp:taxon-name-part></tp:taxon-name></italic>.</article-title><source>Proceeding of the Malacological Society of London</source><volume>19</volume>: <fpage>227</fpage>–<lpage>228</lpage>. <ext-link xlink:href="10.1093/oxfordjournals.mollus.a064044" ext-link-type="doi" xlink:type="simple">https://doi.org/10.1093/oxfordjournals.mollus.a064044</ext-link></mixed-citation></ref><ref id="B173"><mixed-citation xmlns:xlink="http://www.w3.org/1999/xlink" xlink:type="simple"><person-group><name name-style="western"><surname>Tomlin</surname><given-names>JR le B</given-names></name></person-group> (<year>1938</year>) <article-title>New Malay land shell.</article-title><source>Journal of Conchology</source><volume>21</volume>: <fpage>73</fpage>–<lpage>75</lpage>.</mixed-citation></ref><ref id="B97"><mixed-citation xmlns:xlink="http://www.w3.org/1999/xlink" xlink:type="simple"><person-group><name name-style="western"><surname>Möllendorff</surname><given-names>OF von</given-names></name></person-group> (<year>1893</year>) <article-title>Ueber den werth des deckels für die systematik.</article-title><source>Nachrichtsblatt der Deutschen Malakozoologischen Gesellschaft</source><volume>25</volume>: <fpage>137</fpage>–<lpage>147</lpage>.</mixed-citation></ref><ref id="B98"><mixed-citation xmlns:xlink="http://www.w3.org/1999/xlink" xlink:type="simple"><person-group><name name-style="western"><surname>Möllendorff</surname><given-names>OF von</given-names></name></person-group> (<year>1894</year>) <article-title>On a collection of land-shells from the Samui Islands, Gulf of Siam.</article-title><source>Proceedings of the Zoological Society of London</source><volume>62</volume>: <fpage>146</fpage>–<lpage>156</lpage>.</mixed-citation></ref></ref-list></tp:taxon-treatment>
