# Supplementary material for: ﻿Systematic revision of the snorkel snail genus Rhiostoma Benson, 1860 (Gastropoda, Caenogastropoda, Cyclophoridae) with descriptions of new species
Source: Zookeys. 2023 Jan 24;1142:1–144. doi: 10.3897/zookeys.1142.90097 (PMC10208988; doi:10.3897/zookeys.1142.90097)
Supplement: XML Treatment for Rhiostoma rhothonotaphrosa [file zookeys.1142.90097-treatment4.xml]

<!DOCTYPE tp:taxon-treatment
  PUBLIC "-//TaxonX//DTD Taxonomic Treatment Publishing DTD v0 20100105//EN" "tax-treatment-NSO.dtd">
<tp:taxon-treatment xmlns:tp="http://www.plazi.org/taxpub"><tp:treatment-meta><kwd-group><label>Taxon classification</label><kwd>
                <named-content content-type="kingdom">Animalia</named-content>
              </kwd><kwd>
                <named-content content-type="order">Architaenioglossa</named-content>
              </kwd><kwd>
                <named-content content-type="family">Cyclophoridae</named-content>
              </kwd></kwd-group><mixed-citation publication-type="journal"><person-group><name><surname>Tongkerd</surname><given-names>Piyoros</given-names></name><name><surname>Tumpeesuwan</surname><given-names>Sakboworn</given-names></name><name><surname>Inkhavilay</surname><given-names>Khamla</given-names></name><name><surname>Prasankok</surname><given-names>Pongpun</given-names></name><name><surname>Jeratthitikul</surname><given-names>Ekgachai</given-names></name><name><surname>Panha</surname><given-names>Somsak</given-names></name><name><surname>Sutcharit</surname><given-names>Chirasak</given-names></name></person-group><article-title>﻿Systematic revision of the snorkel snail genus <italic><tp:taxon-name><tp:taxon-name-part taxon-name-part-type="genus" reg="Rhiostoma">Rhiostoma</tp:taxon-name-part></tp:taxon-name></italic> Benson, 1860 (<tp:taxon-name><tp:taxon-name-part taxon-name-part-type="class">Gastropoda</tp:taxon-name-part></tp:taxon-name>, <tp:taxon-name><tp:taxon-name-part taxon-name-part-type="subclass">Caenogastropoda</tp:taxon-name-part></tp:taxon-name>, <tp:taxon-name><tp:taxon-name-part taxon-name-part-type="family">Cyclophoridae</tp:taxon-name-part></tp:taxon-name>) with descriptions of new species</article-title><source>Zookeys</source><day>24</day><month>01</month><year>2023</year><volume>1142</volume><fpage>1</fpage><lpage>144</lpage><pub-id pub-id-type="doi">10.3897/zookeys.1142.90097</pub-id></mixed-citation></tp:treatment-meta><tp:nomenclature><label>﻿3.</label><tp:taxon-name>
              <object-id xmlns:xlink="http://www.w3.org/1999/xlink" content-type="arpha" xlink:type="simple">31284397-670B-522A-8FF1-97FBD4A20EEF</object-id>
              <tp:taxon-name-part taxon-name-part-type="genus" reg="Rhiostoma">Rhiostoma</tp:taxon-name-part>
              <tp:taxon-name-part taxon-name-part-type="species" reg="rhothonotaphrosa">rhothonotaphrosa</tp:taxon-name-part>
              <object-id xmlns:xlink="http://www.w3.org/1999/xlink" content-type="zoobank" xlink:type="simple">https://zoobank.org/547E244E-54FE-41D3-A990-B7B87BC30947</object-id>
            </tp:taxon-name><tp:taxon-authority>Tongkerd &amp; Panha</tp:taxon-authority><tp:taxon-status xmlns:xlink="http://www.w3.org/1999/xlink" xlink:type="simple">sp. nov.</tp:taxon-status><xref ref-type="fig" rid="F10">Figs 10</xref><xref ref-type="fig" rid="F15">, 15</xref><xref ref-type="fig" rid="F16">, 16D</xref><tp:nomenclature-citation-list><tp:nomenclature-citation><tp:taxon-name>
                  <tp:taxon-name-part taxon-name-part-type="genus" reg="Rhiostoma">Rhiostoma</tp:taxon-name-part>
                </tp:taxon-name><comment>sp. 6 —<xref ref-type="bibr" rid="B175">Tumpeesuwan 2001</xref>: 85–89, figs 4.33–4.35.</comment></tp:nomenclature-citation><tp:nomenclature-citation><tp:taxon-name>
                  <tp:taxon-name-part taxon-name-part-type="genus" reg="Rhiostoma">Rhiostoma</tp:taxon-name-part>
                </tp:taxon-name><comment>sp. 9 —<xref ref-type="bibr" rid="B175">Tumpeesuwan 2001</xref>: 96–99, figs 4.40, 4.41.</comment></tp:nomenclature-citation></tp:nomenclature-citation-list></tp:nomenclature><tp:treatment-sec sec-type="type material" id="SECID0EGHCK"><title>Type material.</title><p><bold><italic>Holotype</italic></bold><named-content xmlns:xlink="http://www.w3.org/1999/xlink" content-type="dwc:institutional_code" xlink:title="Chulalongkorn University, Museum of Zoology, Bangkok" xlink:href="http://grbio.org/institution/chulalongkorn-university-museum-natural-history" xlink:type="simple">CUMZ</named-content> 4709 (<abbrev xmlns:xlink="http://www.w3.org/1999/xlink" xlink:title="maximum dimension of coiled-whorl width perpendicular to the columellar axis" id="ABBRID0EWHCK" xlink:type="simple">cW</abbrev> 21.0 mm, <abbrev xmlns:xlink="http://www.w3.org/1999/xlink" xlink:title="maximum dimension of coiled-whorl height parallel to the columellar axis" id="ABBRID0E1HCK" xlink:type="simple">cH</abbrev> 11.8 mm, <abbrev xmlns:xlink="http://www.w3.org/1999/xlink" xlink:title="detached-whorl length" id="ABBRID0E5HCK" xlink:type="simple">dL</abbrev> 22.7 mm; Fig. <xref ref-type="fig" rid="F15">15A</xref>). <bold><italic>Paratypes</italic></bold><named-content xmlns:xlink="http://www.w3.org/1999/xlink" content-type="dwc:institutional_code" xlink:title="Chulalongkorn University, Museum of Zoology, Bangkok" xlink:href="http://grbio.org/institution/chulalongkorn-university-museum-natural-history" xlink:type="simple">CUMZ</named-content> 3858 (25 adults + 12 juveniles), <named-content xmlns:xlink="http://www.w3.org/1999/xlink" content-type="dwc:institutional_code" xlink:title="Chulalongkorn University, Museum of Zoology, Bangkok" xlink:href="http://grbio.org/institution/chulalongkorn-university-museum-natural-history" xlink:type="simple">CUMZ</named-content> 4710 (2 shells; Figs <xref ref-type="fig" rid="F15">15B, C</xref>, <xref ref-type="fig" rid="F16">16D</xref>), <named-content xmlns:xlink="http://www.w3.org/1999/xlink" content-type="dwc:institutional_code" xlink:title="Chulalongkorn University, Museum of Zoology, Bangkok" xlink:href="http://grbio.org/institution/chulalongkorn-university-museum-natural-history" xlink:type="simple">CUMZ</named-content> 4823 (5 shells), <named-content xmlns:xlink="http://www.w3.org/1999/xlink" content-type="dwc:institutional_code" xlink:title="The Natural History Museum, London" xlink:href="http://grbio.org/institution/natural-history-museum-london" xlink:type="simple">NHMUK</named-content> 20220438 (5 shells), and <named-content xmlns:xlink="http://www.w3.org/1999/xlink" content-type="dwc:institutional_code" xlink:title="Forschungsinstitut und Naturmuseum Senckenberg, Frankfurt, a.m." xlink:href="http://grbio.org/institution/forschungsinstitut-und-natur-museum-senckenberg" xlink:type="simple">SMF</named-content> 368673 (5 shells). All paratypes are from the type locality.</p><fig id="F15" position="float" orientation="portrait"><object-id xmlns:xlink="http://www.w3.org/1999/xlink" content-type="doi" xlink:type="simple">10.3897/zookeys.1142.90097.figure15</object-id><object-id xmlns:xlink="http://www.w3.org/1999/xlink" content-type="arpha" xlink:type="simple">EF452636-8E9A-546D-AD54-6F95B799EE37</object-id><label>Figure 15.</label><caption><p>Shell of <italic><tp:taxon-name><tp:taxon-name-part taxon-name-part-type="genus" reg="Rhiostoma">Rhiostoma</tp:taxon-name-part><tp:taxon-name-part taxon-name-part-type="species" reg="rhothonotaphrosa">rhothonotaphrosa</tp:taxon-name-part></tp:taxon-name></italic> sp. nov. <bold>A</bold> holotype <named-content xmlns:xlink="http://www.w3.org/1999/xlink" content-type="dwc:institutional_code" xlink:title="Chulalongkorn University, Museum of Zoology, Bangkok" xlink:href="http://grbio.org/institution/chulalongkorn-university-museum-natural-history" xlink:type="simple">CUMZ</named-content> 4709 from Klong Had, Srakeo <bold>B, C</bold> paratypes <named-content xmlns:xlink="http://www.w3.org/1999/xlink" content-type="dwc:institutional_code" xlink:title="Chulalongkorn University, Museum of Zoology, Bangkok" xlink:href="http://grbio.org/institution/chulalongkorn-university-museum-natural-history" xlink:type="simple">CUMZ</named-content> 4710 from type locality <bold>D, E</bold> specimens <named-content xmlns:xlink="http://www.w3.org/1999/xlink" content-type="dwc:institutional_code" xlink:title="Chulalongkorn University, Museum of Zoology, Bangkok" xlink:href="http://grbio.org/institution/chulalongkorn-university-museum-natural-history" xlink:type="simple">CUMZ</named-content> 4711 from Khao Chamao, Rayong <bold>F</bold> specimen <named-content xmlns:xlink="http://www.w3.org/1999/xlink" content-type="dwc:institutional_code" xlink:title="Chulalongkorn University, Museum of Zoology, Bangkok" xlink:href="http://grbio.org/institution/chulalongkorn-university-museum-natural-history" xlink:type="simple">CUMZ</named-content> 4895 from Khao Chakan (north site), Srakeo.</p></caption><graphic xmlns:xlink="http://www.w3.org/1999/xlink" xlink:href="zookeys-1142-001_article-90097__-g015.jpg" position="float" orientation="portrait" xlink:type="simple" id="oo_799873.jpg"><uri content-type="original_file" xlink:type="simple">https://binary.pensoft.net/fig/799873</uri></graphic></fig><fig id="F16" position="float" orientation="portrait"><object-id xmlns:xlink="http://www.w3.org/1999/xlink" content-type="doi" xlink:type="simple">10.3897/zookeys.1142.90097.figure16</object-id><object-id xmlns:xlink="http://www.w3.org/1999/xlink" content-type="arpha" xlink:type="simple">2D72B67F-66BB-554B-B994-8AD2D8C61A88</object-id><label>Figure 16.</label><caption><p>
                  Radula morphology <bold>A</bold><italic><tp:taxon-name><tp:taxon-name-part taxon-name-part-type="genus" reg="Rhiostoma">Rhiostoma</tp:taxon-name-part><tp:taxon-name-part taxon-name-part-type="species" reg="haughtoni">haughtoni</tp:taxon-name-part></tp:taxon-name></italic> specimen <named-content xmlns:xlink="http://www.w3.org/1999/xlink" content-type="dwc:institutional_code" xlink:title="Chulalongkorn University, Museum of Zoology, Bangkok" xlink:href="http://grbio.org/institution/chulalongkorn-university-museum-natural-history" xlink:type="simple">CUMZ</named-content> 10048/2 from Dhammatat Cave, Mon, Myanmar <bold>B, C</bold><italic><tp:taxon-name><tp:taxon-name-part taxon-name-part-type="genus" reg="Rhiostoma">Rhiostoma</tp:taxon-name-part><tp:taxon-name-part taxon-name-part-type="species" reg="samuiense">samuiense</tp:taxon-name-part></tp:taxon-name></italic><bold>B</bold> specimen <named-content xmlns:xlink="http://www.w3.org/1999/xlink" content-type="dwc:institutional_code" xlink:title="Chulalongkorn University, Museum of Zoology, Bangkok" xlink:href="http://grbio.org/institution/chulalongkorn-university-museum-natural-history" xlink:type="simple">CUMZ</named-content> 3989 from Samui Island, Surat Thani and <bold>C</bold> specimen <named-content xmlns:xlink="http://www.w3.org/1999/xlink" content-type="dwc:institutional_code" xlink:title="Chulalongkorn University, Museum of Zoology, Bangkok" xlink:href="http://grbio.org/institution/chulalongkorn-university-museum-natural-history" xlink:type="simple">CUMZ</named-content> 3996 from Bukit Chuping, Perlis, Malaysia <bold>D</bold><italic><tp:taxon-name><tp:taxon-name-part taxon-name-part-type="genus" reg="Rhiostoma">Rhiostoma</tp:taxon-name-part><tp:taxon-name-part taxon-name-part-type="species" reg="rhothonotaphrosa">rhothonotaphrosa</tp:taxon-name-part></tp:taxon-name></italic> sp. nov. paratype <named-content xmlns:xlink="http://www.w3.org/1999/xlink" content-type="dwc:institutional_code" xlink:title="Chulalongkorn University, Museum of Zoology, Bangkok" xlink:href="http://grbio.org/institution/chulalongkorn-university-museum-natural-history" xlink:type="simple">CUMZ</named-content> 4710 from Klong Had, Srakeo.</p></caption><graphic xmlns:xlink="http://www.w3.org/1999/xlink" xlink:href="zookeys-1142-001_article-90097__-g016.jpg" position="float" orientation="portrait" xlink:type="simple" id="oo_799874.jpg"><uri content-type="original_file" xlink:type="simple">https://binary.pensoft.net/fig/799874</uri></graphic></fig></tp:treatment-sec><tp:treatment-sec sec-type="type locality" id="SECID0EQNCK"><title>Type locality.</title><p>Tham Sri Thong, Khlong Had District, Srakeo Province, Thailand (<named-content xmlns:xlink="http://www.w3.org/1999/xlink" content-type="dwc:verbatimCoordinates" xlink:type="simple"><named-content content-type="geo-json" specific-use="{&#34;type&#34;:&#34;Point&#34;,&#34;coordinates&#34;:[102.281611,13.478778]}" id="NCID0EZNCK" xlink:type="simple">13°28'43.6"N, 102°16'53.8"E</named-content></named-content>). Limestone outcrop with dry deciduous forest, surrounded by sugarcane and tapioca farms.</p></tp:treatment-sec><tp:treatment-sec sec-type="material" id="SECID0E5NCK"><title>Other material examined.</title><p><bold>Thailand</bold>: Khao Wong Kot, Kaeng Hang Maeo, Chanthaburi: <named-content xmlns:xlink="http://www.w3.org/1999/xlink" content-type="dwc:institutional_code" xlink:title="Chulalongkorn University, Museum of Zoology, Bangkok" xlink:href="http://grbio.org/institution/chulalongkorn-university-museum-natural-history" xlink:type="simple">CUMZ</named-content> 4852, 4874, 4877, 10174, 10176. Khao Cha Ang Oun, Bo Thong, Chonburi: <named-content xmlns:xlink="http://www.w3.org/1999/xlink" content-type="dwc:institutional_code" xlink:title="Chulalongkorn University, Museum of Zoology, Bangkok" xlink:href="http://grbio.org/institution/chulalongkorn-university-museum-natural-history" xlink:type="simple">CUMZ</named-content> 4363, 4364. Khao Chamao-Khao Wong, Khao Chamao, Rayong: <named-content xmlns:xlink="http://www.w3.org/1999/xlink" content-type="dwc:institutional_code" xlink:title="Chulalongkorn University, Museum of Zoology, Bangkok" xlink:href="http://grbio.org/institution/chulalongkorn-university-museum-natural-history" xlink:type="simple">CUMZ</named-content> 3808, 3857, 3923, 4337, 4368, 4711 (Fig. <xref ref-type="fig" rid="F15">15D, E</xref>), 10177, 10178. Khao Wong, Khao Chamao, Rayong: <named-content xmlns:xlink="http://www.w3.org/1999/xlink" content-type="dwc:institutional_code" xlink:title="Chulalongkorn University, Museum of Zoology, Bangkok" xlink:href="http://grbio.org/institution/chulalongkorn-university-museum-natural-history" xlink:type="simple">CUMZ</named-content> 4725. Limestone near Khao Chamao Khao Wong, Khao Chamao, Rayong: <named-content xmlns:xlink="http://www.w3.org/1999/xlink" content-type="dwc:institutional_code" xlink:title="Chulalongkorn University, Museum of Zoology, Bangkok" xlink:href="http://grbio.org/institution/chulalongkorn-university-museum-natural-history" xlink:type="simple">CUMZ</named-content> 3851. Khao Chakan, Khao Chakan, Srakeo: <named-content xmlns:xlink="http://www.w3.org/1999/xlink" content-type="dwc:institutional_code" xlink:title="Chulalongkorn University, Museum of Zoology, Bangkok" xlink:href="http://grbio.org/institution/chulalongkorn-university-museum-natural-history" xlink:type="simple">CUMZ</named-content> 3806, 4369, 4370, 4735, 4820, 4829, 4882, 4895 (Fig. <xref ref-type="fig" rid="F15">15F</xref>), 4898, 10173, 10179. Tham Mahasombat, Khao Chakan, Srakeo: <named-content xmlns:xlink="http://www.w3.org/1999/xlink" content-type="dwc:institutional_code" xlink:title="Chulalongkorn University, Museum of Zoology, Bangkok" xlink:href="http://grbio.org/institution/chulalongkorn-university-museum-natural-history" xlink:type="simple">CUMZ</named-content> 3830. Khao Siwa, Khlong Had, Srakeo: <named-content xmlns:xlink="http://www.w3.org/1999/xlink" content-type="dwc:institutional_code" xlink:title="Chulalongkorn University, Museum of Zoology, Bangkok" xlink:href="http://grbio.org/institution/chulalongkorn-university-museum-natural-history" xlink:type="simple">CUMZ</named-content> 4371. Tham Leam, Khlong Had, Srakeo: <named-content xmlns:xlink="http://www.w3.org/1999/xlink" content-type="dwc:institutional_code" xlink:title="Chulalongkorn University, Museum of Zoology, Bangkok" xlink:href="http://grbio.org/institution/chulalongkorn-university-museum-natural-history" xlink:type="simple">CUMZ</named-content> 3852. Tham Phet Po Thong, Khlong Had, Srakeo: <named-content xmlns:xlink="http://www.w3.org/1999/xlink" content-type="dwc:institutional_code" xlink:title="Chulalongkorn University, Museum of Zoology, Bangkok" xlink:href="http://grbio.org/institution/chulalongkorn-university-museum-natural-history" xlink:type="simple">CUMZ</named-content> 4856, 4878, 10172. Wat Khao Pha Pheung, Khlong Had, Srakeo: <named-content xmlns:xlink="http://www.w3.org/1999/xlink" content-type="dwc:institutional_code" xlink:title="Chulalongkorn University, Museum of Zoology, Bangkok" xlink:href="http://grbio.org/institution/chulalongkorn-university-museum-natural-history" xlink:type="simple">CUMZ</named-content> 10180. Ta Phraya, Srakeo: <named-content xmlns:xlink="http://www.w3.org/1999/xlink" content-type="dwc:institutional_code" xlink:title="Chulalongkorn University, Museum of Zoology, Bangkok" xlink:href="http://grbio.org/institution/chulalongkorn-university-museum-natural-history" xlink:type="simple">CUMZ</named-content> 4862. Tham Khao Phlapphueng Thong, Wang Som Bun, Srakeo: <named-content xmlns:xlink="http://www.w3.org/1999/xlink" content-type="dwc:institutional_code" xlink:title="Chulalongkorn University, Museum of Zoology, Bangkok" xlink:href="http://grbio.org/institution/chulalongkorn-university-museum-natural-history" xlink:type="simple">CUMZ</named-content> 10175.</p></tp:treatment-sec><tp:treatment-sec sec-type="diagnosis" id="SECID0EPQCK"><title>Diagnosis.</title><p>Shell thick and flattened. Detached whorl long, curved, and descending. Breathing device notch-shaped. Shell colour whitish with brownish zigzag pattern. Operculum calcareous, tall and cup shaped.</p></tp:treatment-sec><tp:treatment-sec sec-type="Differential diagnosis" id="SECID0EUQCK"><title>Differential diagnosis.</title><p>This new species differs from <italic><tp:taxon-name><tp:taxon-name-part taxon-name-part-type="genus" reg="Rhiostoma">R.</tp:taxon-name-part><tp:taxon-name-part taxon-name-part-type="species" reg="samuiense">samuiense</tp:taxon-name-part></tp:taxon-name></italic> from peninsular Thailand by having a notch-shaped breathing device and white shell with brownish zigzag colour pattern. In contrast, <italic><tp:taxon-name><tp:taxon-name-part taxon-name-part-type="genus" reg="Rhiostoma">R.</tp:taxon-name-part><tp:taxon-name-part taxon-name-part-type="species" reg="samuiense">samuiense</tp:taxon-name-part></tp:taxon-name></italic> has a knob-shaped breathing device and generally monochrome brown to purplish shell. Although this new species has a notch-shaped breathing device similar to <italic><tp:taxon-name><tp:taxon-name-part taxon-name-part-type="genus" reg="Rhiostoma">R.</tp:taxon-name-part><tp:taxon-name-part taxon-name-part-type="species" reg="haughtoni">haughtoni</tp:taxon-name-part></tp:taxon-name></italic>, the distinct characters are longer detached whorl and dark apex, while <italic><tp:taxon-name><tp:taxon-name-part taxon-name-part-type="genus" reg="Rhiostoma">R.</tp:taxon-name-part><tp:taxon-name-part taxon-name-part-type="species" reg="haughtoni">haughtoni</tp:taxon-name-part></tp:taxon-name></italic> has a shorter detached whorl and without dark colour on apex. In addition, <italic><tp:taxon-name><tp:taxon-name-part taxon-name-part-type="genus" reg="Rhiostoma">R.</tp:taxon-name-part><tp:taxon-name-part taxon-name-part-type="species" reg="rhothonotaphrosa">rhothonotaphrosa</tp:taxon-name-part></tp:taxon-name></italic> sp. nov. differs from <italic><tp:taxon-name><tp:taxon-name-part taxon-name-part-type="genus" reg="Rhiostoma">R.</tp:taxon-name-part><tp:taxon-name-part taxon-name-part-type="species" reg="housei">housei</tp:taxon-name-part></tp:taxon-name></italic> and <italic><tp:taxon-name><tp:taxon-name-part taxon-name-part-type="genus" reg="Rhiostoma">R.</tp:taxon-name-part><tp:taxon-name-part taxon-name-part-type="species" reg="simplicilabre">simplicilabre</tp:taxon-name-part></tp:taxon-name></italic> by having a notch-shaped breathing device and relatively longer and descending detached whorl. In contrast, these two species possess tubular breathing devices and a relatively shorter detached whorl.</p></tp:treatment-sec><tp:treatment-sec sec-type="description" id="SECID0EHTCK"><title>Description.</title><p><bold><italic>Shell</italic>.</bold> Shell medium, <abbrev xmlns:xlink="http://www.w3.org/1999/xlink" xlink:title="maximum dimension of coiled-whorl width perpendicular to the columellar axis" id="ABBRID0ESTCK" xlink:type="simple">cW</abbrev> 19.8–24.9 mm, <abbrev xmlns:xlink="http://www.w3.org/1999/xlink" xlink:title="maximum dimension of coiled-whorl height parallel to the columellar axis" id="ABBRID0EWTCK" xlink:type="simple">cH</abbrev> 9.7–12.5 mm, detached-whorl length 10.0–18.5 mm, thick, and sub-discoidal shape. Apex acute with dark colouration; spire slightly convex. Whorls 5 to 6, convex, increasing regularly; suture depressed and deep; last whorl rounded and slender. Shell surface with fine growth lines. Periostracum thick and brown. Shell with brownish zigzag pattern or sometimes with uniformly brownish colour; ventral surface with paler colour; with narrow dark brown spiral band on periphery. Detached whorl long, nearly 2× longer than apertural width, curved and descending. Peristome circular and double; lip thickened, slightly expanded, and multi-layered. Aperture opened sub-ventrally. Breathing device notch-shaped; outer lip protruding, with narrow groove; inner lip with shallow to deep incision. Umbilicus widely opened and deep. Operculum calcareous, tall cup-shaped, and multispiral (Fig. <xref ref-type="fig" rid="F15">15</xref>).</p><p><bold><italic>Radula</italic>.</bold> Teeth arrangement and shape are almost identical to <italic><tp:taxon-name><tp:taxon-name-part taxon-name-part-type="genus" reg="Rhiostoma">R.</tp:taxon-name-part><tp:taxon-name-part taxon-name-part-type="species" reg="haughtoni">haughtoni</tp:taxon-name-part></tp:taxon-name></italic>. Central tooth with large central cusp and two lateral cusps on each side. Lateral teeth composed of three or four cusps. Marginal teeth each composed of three cusps (Fig. <xref ref-type="fig" rid="F16">16D</xref>).</p></tp:treatment-sec><tp:treatment-sec sec-type="etymology" id="SECID0ELVCK"><title>Etymology.</title><p>The specific name <italic>rhothonotaphrosa</italic> comes from two Greek words, <italic>rhothon</italic> meaning nose and <italic>taphros</italic> meaning ditch or trench. It refers to the notch-shaped breathing device of this new species.</p></tp:treatment-sec><tp:treatment-sec sec-type="distribution" id="SECID0E6VCK"><title>Distribution.</title><p>This new species is known from several localities in eastern Thailand near the Cambodia border in Srakeo, Chanthaburi, Rayong, and Chonburi provinces.</p></tp:treatment-sec><tp:treatment-sec sec-type="remarks" id="SECID0EEWCK"><title>Remarks.</title><p>Four species, <italic><tp:taxon-name><tp:taxon-name-part taxon-name-part-type="genus" reg="Rhiostoma">R.</tp:taxon-name-part><tp:taxon-name-part taxon-name-part-type="species" reg="hainesi">hainesi</tp:taxon-name-part></tp:taxon-name></italic>, <italic><tp:taxon-name><tp:taxon-name-part taxon-name-part-type="genus" reg="Rhiostoma">R.</tp:taxon-name-part><tp:taxon-name-part taxon-name-part-type="species" reg="cambodjense">cambodjense</tp:taxon-name-part></tp:taxon-name></italic>, <italic><tp:taxon-name><tp:taxon-name-part taxon-name-part-type="genus" reg="Rhiostoma">R.</tp:taxon-name-part><tp:taxon-name-part taxon-name-part-type="species" reg="rhothonotaphrosa">rhothonotaphrosa</tp:taxon-name-part></tp:taxon-name></italic> sp. nov., and <italic><tp:taxon-name><tp:taxon-name-part taxon-name-part-type="genus" reg="Rhiostoma">R.</tp:taxon-name-part><tp:taxon-name-part taxon-name-part-type="species" reg="cheliopegma">cheliopegma</tp:taxon-name-part></tp:taxon-name></italic> sp. nov., are distributed in eastern Thailand. Our survey throughout their distribution ranges revealed no sympatric populations except for a single locality with adjacent populations of <italic><tp:taxon-name><tp:taxon-name-part taxon-name-part-type="genus" reg="Rhiostoma">R.</tp:taxon-name-part><tp:taxon-name-part taxon-name-part-type="species" reg="cambodjense">cambodjense</tp:taxon-name-part></tp:taxon-name></italic> and <italic><tp:taxon-name><tp:taxon-name-part taxon-name-part-type="genus" reg="Rhiostoma">R.</tp:taxon-name-part><tp:taxon-name-part taxon-name-part-type="species" reg="rhothonotaphrosa">rhothonotaphrosa</tp:taxon-name-part></tp:taxon-name></italic> sp. nov. These two species inhabit a small limestone outcrop of Khao Chakan, Srakeo Province; the outcrop is ~ 1 km long, 0.5 km wide, and oriented east-west. The new species occupies the northern side of the outcrop, while <italic><tp:taxon-name><tp:taxon-name-part taxon-name-part-type="genus" reg="Rhiostoma">R.</tp:taxon-name-part><tp:taxon-name-part taxon-name-part-type="species" reg="cambodjense">cambodjense</tp:taxon-name-part></tp:taxon-name></italic> commonly occurs on the southern flank of the same mountain. However, these two species are totally different in shell morphology, and their <abbrev xmlns:xlink="http://www.w3.org/1999/xlink" xlink:title="cytochrome c oxidase subunit I" id="ABBRID0EXYCK" xlink:type="simple">COI</abbrev> barcoding suggests they are not closely related taxa (Fig. <xref ref-type="fig" rid="F3">3</xref>).</p></tp:treatment-sec><tp:treatment-sec><!--Section generated to contain objects referenced in tp:taxon-treatment.--><fig id="F10" position="float" orientation="portrait"><object-id xmlns:xlink="http://www.w3.org/1999/xlink" content-type="doi" xlink:type="simple">10.3897/zookeys.1142.90097.figure10</object-id><object-id xmlns:xlink="http://www.w3.org/1999/xlink" content-type="arpha" xlink:type="simple">959A0B32-9075-501E-BBBC-460477090CDF</object-id><label>Figure 10.</label><caption><p>Distribution map of <italic><tp:taxon-name><tp:taxon-name-part taxon-name-part-type="genus" reg="Rhiostoma">Rhiostoma</tp:taxon-name-part><tp:taxon-name-part taxon-name-part-type="species" reg="haughtoni">haughtoni</tp:taxon-name-part></tp:taxon-name></italic>–species group.</p></caption><graphic xmlns:xlink="http://www.w3.org/1999/xlink" xlink:href="zookeys-1142-001_article-90097__-g010.jpg" position="float" orientation="portrait" xlink:type="simple" id="oo_799868.jpg"><uri content-type="original_file" xlink:type="simple">https://binary.pensoft.net/fig/799868</uri></graphic></fig><fig id="F3" position="float" orientation="portrait"><object-id xmlns:xlink="http://www.w3.org/1999/xlink" content-type="doi" xlink:type="simple">10.3897/zookeys.1142.90097.figure3</object-id><object-id xmlns:xlink="http://www.w3.org/1999/xlink" content-type="arpha" xlink:type="simple">F204B6AB-6C9F-5B3E-A1A5-58057A3BEF8D</object-id><label>Figure 3.</label><caption><p>Maximum likelihood (<abbrev xmlns:xlink="http://www.w3.org/1999/xlink" xlink:title="maximum likelihood" id="ABBRID0EMJCI" xlink:type="simple">ML</abbrev>) tree showing the relationships among <italic><tp:taxon-name><tp:taxon-name-part taxon-name-part-type="genus" reg="Rhiostoma">Rhiostoma</tp:taxon-name-part></tp:taxon-name></italic> species based on 660 bp of the mitochondrial <abbrev xmlns:xlink="http://www.w3.org/1999/xlink" xlink:title="cytochrome c oxidase subunit I" id="ABBRID0EXJCI" xlink:type="simple">COI</abbrev> gene sequence. The major nodes are indicated by numbers as the Maximum likelihood (<abbrev xmlns:xlink="http://www.w3.org/1999/xlink" xlink:title="maximum likelihood" id="ABBRID0E2JCI" xlink:type="simple">ML</abbrev>) bootstrap values and Bayesian posterior probabilities of Bayesian inference (<abbrev xmlns:xlink="http://www.w3.org/1999/xlink" xlink:title="Bayesian inference" id="ABBRID0E6JCI" xlink:type="simple">BI</abbrev>), respectively. Nodes with sufficient support by both <abbrev xmlns:xlink="http://www.w3.org/1999/xlink" xlink:title="maximum likelihood" id="ABBRID0EDKCI" xlink:type="simple">ML</abbrev> and <abbrev xmlns:xlink="http://www.w3.org/1999/xlink" xlink:title="Bayesian inference" id="ABBRID0EHKCI" xlink:type="simple">BI</abbrev> are indicated by black circles, and nodes with partial support by only <abbrev xmlns:xlink="http://www.w3.org/1999/xlink" xlink:title="maximum likelihood" id="ABBRID0ELKCI" xlink:type="simple">ML</abbrev> are indicated by grey circles, and only <abbrev xmlns:xlink="http://www.w3.org/1999/xlink" xlink:title="Bayesian inference" id="ABBRID0EPKCI" xlink:type="simple">BI</abbrev> by white circles. Newly described species in this study are highlighted in blue.</p></caption><graphic xmlns:xlink="http://www.w3.org/1999/xlink" xlink:href="zookeys-1142-001_article-90097__-g003.jpg" position="float" orientation="portrait" xlink:type="simple" id="oo_799861.jpg"><uri content-type="original_file" xlink:type="simple">https://binary.pensoft.net/fig/799861</uri></graphic></fig></tp:treatment-sec><ref-list><ref id="B175"><mixed-citation xmlns:xlink="http://www.w3.org/1999/xlink" xlink:type="simple"><person-group><name name-style="western"><surname>Tumpeesuwan</surname><given-names>S</given-names></name></person-group> (<year>2001</year>) <source>Taxonomy of snorkel snails genus <italic><tp:taxon-name><tp:taxon-name-part taxon-name-part-type="genus">Rhiostoma</tp:taxon-name-part></tp:taxon-name></italic> Benson, 1860 in Thailand.</source><publisher-name>Master Thesis</publisher-name>, <publisher-loc>Department of Biology, Faculty of Science, Chulalongkorn University</publisher-loc>, <size units="page">178 pp</size>.</mixed-citation></ref></ref-list></tp:taxon-treatment>
