# Supplementary material for: ﻿Systematic revision of the snorkel snail genus Rhiostoma Benson, 1860 (Gastropoda, Caenogastropoda, Cyclophoridae) with descriptions of new species
Source: Zookeys. 2023 Jan 24;1142:1–144. doi: 10.3897/zookeys.1142.90097 (PMC10208988; doi:10.3897/zookeys.1142.90097)
Supplement: XML Treatment for Rhiostoma housei [file zookeys.1142.90097-treatment5.xml]

<!DOCTYPE tp:taxon-treatment
  PUBLIC "-//TaxonX//DTD Taxonomic Treatment Publishing DTD v0 20100105//EN" "tax-treatment-NSO.dtd">
<tp:taxon-treatment xmlns:tp="http://www.plazi.org/taxpub"><tp:treatment-meta><kwd-group><label>Taxon classification</label><kwd>
                <named-content content-type="kingdom">Animalia</named-content>
              </kwd><kwd>
                <named-content content-type="order">Architaenioglossa</named-content>
              </kwd><kwd>
                <named-content content-type="family">Cyclophoridae</named-content>
              </kwd></kwd-group><mixed-citation publication-type="journal"><person-group><name><surname>Tongkerd</surname><given-names>Piyoros</given-names></name><name><surname>Tumpeesuwan</surname><given-names>Sakboworn</given-names></name><name><surname>Inkhavilay</surname><given-names>Khamla</given-names></name><name><surname>Prasankok</surname><given-names>Pongpun</given-names></name><name><surname>Jeratthitikul</surname><given-names>Ekgachai</given-names></name><name><surname>Panha</surname><given-names>Somsak</given-names></name><name><surname>Sutcharit</surname><given-names>Chirasak</given-names></name></person-group><article-title>﻿Systematic revision of the snorkel snail genus <italic><tp:taxon-name><tp:taxon-name-part taxon-name-part-type="genus" reg="Rhiostoma">Rhiostoma</tp:taxon-name-part></tp:taxon-name></italic> Benson, 1860 (<tp:taxon-name><tp:taxon-name-part taxon-name-part-type="class">Gastropoda</tp:taxon-name-part></tp:taxon-name>, <tp:taxon-name><tp:taxon-name-part taxon-name-part-type="subclass">Caenogastropoda</tp:taxon-name-part></tp:taxon-name>, <tp:taxon-name><tp:taxon-name-part taxon-name-part-type="family">Cyclophoridae</tp:taxon-name-part></tp:taxon-name>) with descriptions of new species</article-title><source>Zookeys</source><day>24</day><month>01</month><year>2023</year><volume>1142</volume><fpage>1</fpage><lpage>144</lpage><pub-id pub-id-type="doi">10.3897/zookeys.1142.90097</pub-id></mixed-citation></tp:treatment-meta><tp:nomenclature><label>﻿4.</label><tp:taxon-name>
              <object-id xmlns:xlink="http://www.w3.org/1999/xlink" content-type="arpha" xlink:type="simple">03122B5F-ADC5-5EFE-8BC5-CF4838D12522</object-id>
              <tp:taxon-name-part taxon-name-part-type="genus" reg="Rhiostoma">Rhiostoma</tp:taxon-name-part>
              <tp:taxon-name-part taxon-name-part-type="species" reg="housei">housei</tp:taxon-name-part>
            </tp:taxon-name><tp:taxon-authority>(Haines, 1855)</tp:taxon-authority><xref ref-type="fig" rid="F17">Figs 17A</xref><xref ref-type="fig" rid="F18">, 18</xref><xref ref-type="fig" rid="F19">, 19</xref><xref ref-type="fig" rid="F20">, 20</xref><xref ref-type="fig" rid="F32">, 32A</xref><tp:nomenclature-citation-list><tp:nomenclature-citation><tp:taxon-name>
                  <tp:taxon-name-part taxon-name-part-type="genus" reg="Cyclostoma">Cyclostoma</tp:taxon-name-part>
                  <tp:taxon-name-part taxon-name-part-type="species" reg="housei">housei</tp:taxon-name-part>
                </tp:taxon-name><comment>Haines, 1855: 157, pl. 5, figs 12–15. Type locality: Siam [= Thailand]. <xref ref-type="bibr" rid="B24">Boyko and Cordeiro 2001</xref>: 52.</comment></tp:nomenclature-citation><tp:nomenclature-citation><tp:taxon-name>
                  <tp:taxon-name-part taxon-name-part-type="genus" reg="Pterocyclos">Pterocyclos</tp:taxon-name-part>
                  <tp:taxon-name-part taxon-name-part-type="species" reg="housei">housei</tp:taxon-name-part>
                </tp:taxon-name><comment>—<xref ref-type="bibr" rid="B133">Pfeiffer 1858</xref>: 29. <xref ref-type="bibr" rid="B145">Reeve 1863</xref>: <tp:taxon-name><tp:taxon-name-part taxon-name-part-type="genus" reg="Pterocyclos">Pterocyclos</tp:taxon-name-part></tp:taxon-name> pl. 4, species 21.</comment></tp:nomenclature-citation><tp:nomenclature-citation><tp:taxon-name>
                  <tp:taxon-name-part taxon-name-part-type="genus" reg="Rhiostoma">Rhiostoma</tp:taxon-name-part>
                  <tp:taxon-name-part taxon-name-part-type="species" reg="housei">housei</tp:taxon-name-part>
                </tp:taxon-name><comment>—<xref ref-type="bibr" rid="B14">Benson 1860</xref>: 97. <xref ref-type="bibr" rid="B134">Pfeiffer 1862a</xref>: 117, pl. 12, fig. 9. <xref ref-type="bibr" rid="B136">Pfeiffer 1865</xref>: 38. <xref ref-type="bibr" rid="B91">Martens 1867</xref>: 63. <xref ref-type="bibr" rid="B40">Fischer 1891</xref>: 101. <xref ref-type="bibr" rid="B98">Möllendorff 1894</xref>: 152. Kobelt and Möllendorff 1897: 115. <xref ref-type="bibr" rid="B71">Kobelt 1902</xref>: 178. <xref ref-type="bibr" rid="B42">Fischer and Dautzenberg 1904</xref>: 427. Kobelt 1911: 757, 758, pl. 110, figs 8–10, pl. 113, fig. 2. <xref ref-type="bibr" rid="B188">Zilch 1956</xref>: 174. <xref ref-type="bibr" rid="B144">Rees 1964</xref>: 67, pl. 4, fig. 15. <xref ref-type="bibr" rid="B155">Solem 1966</xref>: 11. <xref ref-type="bibr" rid="B41">Fischer 1973</xref>: 47. <xref ref-type="bibr" rid="B1">Abbott 1989</xref>: 29, 42, with 3 figures. <xref ref-type="bibr" rid="B175">Tumpeesuwan 2001</xref>: 41–46, figs 4.10–4.12. <xref ref-type="bibr" rid="B78">Kongim et al. 2013b</xref>: 16, fig. 2f, g.</comment></tp:nomenclature-citation><tp:nomenclature-citation><tp:taxon-name>
                  <tp:taxon-name-part taxon-name-part-type="genus" reg="Rhinostoma">Rhinostoma</tp:taxon-name-part>
                </tp:taxon-name><comment>[sic] <tp:taxon-name><tp:taxon-name-part taxon-name-part-type="genus" reg="Rhinostoma"/><tp:taxon-name-part taxon-name-part-type="species" reg="housei">housei</tp:taxon-name-part></tp:taxon-name>—<xref ref-type="bibr" rid="B53">Habe 1965</xref>: 128 (in part), pl. 2, fig. 10.</comment></tp:nomenclature-citation><tp:nomenclature-citation><tp:taxon-name><tp:taxon-name-part taxon-name-part-type="genus" reg="Pterocyclos">Pterocyclos</tp:taxon-name-part> (<tp:taxon-name-part taxon-name-part-type="subgenus" reg="Spiraculum">Spiraculum</tp:taxon-name-part>) <tp:taxon-name-part taxon-name-part-type="species" reg="housei">housei</tp:taxon-name-part></tp:taxon-name><comment>—<xref ref-type="bibr" rid="B90">Martens 1860</xref>: 10.</comment></tp:nomenclature-citation><tp:nomenclature-citation><tp:taxon-name>
                  <tp:taxon-name-part taxon-name-part-type="genus" reg="Pterocyclus">Pterocyclus</tp:taxon-name-part>
                </tp:taxon-name><comment>[sic] (<tp:taxon-name><tp:taxon-name-part taxon-name-part-type="genus" reg="Rhiostoma">Rhiostoma</tp:taxon-name-part></tp:taxon-name>) <tp:taxon-name><tp:taxon-name-part taxon-name-part-type="genus" reg="Rhiostoma"/><tp:taxon-name-part taxon-name-part-type="species" reg="housei">housei</tp:taxon-name-part></tp:taxon-name>—<xref ref-type="bibr" rid="B114">Nevill 1878</xref>: 263.</comment></tp:nomenclature-citation><tp:nomenclature-citation><tp:taxon-name><tp:taxon-name-part taxon-name-part-type="genus" reg="Cyclostoma">Cyclostoma</tp:taxon-name-part> (<tp:taxon-name-part taxon-name-part-type="subgenus" reg="Pterocyclos">Pterocyclos</tp:taxon-name-part>) <tp:taxon-name-part taxon-name-part-type="species" reg="housei">housei</tp:taxon-name-part></tp:taxon-name><comment>—<xref ref-type="bibr" rid="B24">Boyko and Cordeiro 2001</xref>: 52.</comment></tp:nomenclature-citation></tp:nomenclature-citation-list></tp:nomenclature><tp:treatment-sec sec-type="type material" id="SECID0E3BDK"><title>Type material.</title><p>This species was described from specimens from the Haines collection (<named-content xmlns:xlink="http://www.w3.org/1999/xlink" content-type="dwc:institutional_code" xlink:title="American Museum of Natural History, New York" xlink:href="http://grbio.org/institution/american-museum-natural-history" xlink:type="simple">AMNH</named-content>). The unique name-bearing type was not designated; however, at least two specimens were illustrated in the original description. The specimen identical to the illustration (shape of breathing device) and measurements in <xref ref-type="bibr" rid="B54">Haines (1855</xref>: figs 12, 13) is figured herein, <bold><italic>syntype</italic></bold><named-content xmlns:xlink="http://www.w3.org/1999/xlink" content-type="dwc:institutional_code" xlink:title="American Museum of Natural History, New York" xlink:href="http://grbio.org/institution/american-museum-natural-history" xlink:type="simple">AMNH</named-content> 42923 (5 shells; Fig. <xref ref-type="fig" rid="F19">19A, B</xref>) from Siam [Thailand].</p></tp:treatment-sec><tp:treatment-sec sec-type="material" id="SECID0EIDDK"><title>Other material examined.</title><p><bold>Thailand</bold>: Boong Tuey, East Siam: <named-content xmlns:xlink="http://www.w3.org/1999/xlink" content-type="dwc:institutional_code" xlink:title="Royal Belgian Institute of Natural Sciences, Brussels" xlink:href="http://grbio.org/institution/royal-belgian-institute-natural-sciences" xlink:type="simple">RBINS</named-content> 659990, 659991; Pak Chong, East Siam: <named-content xmlns:xlink="http://www.w3.org/1999/xlink" content-type="dwc:institutional_code" xlink:title="Royal Belgian Institute of Natural Sciences, Brussels" xlink:href="http://grbio.org/institution/royal-belgian-institute-natural-sciences" xlink:type="simple">RBINS</named-content> 659978, 659979, 659980; Lam Ton Lang, East Siam: <named-content xmlns:xlink="http://www.w3.org/1999/xlink" content-type="dwc:institutional_code" xlink:title="Royal Belgian Institute of Natural Sciences, Brussels" xlink:href="http://grbio.org/institution/royal-belgian-institute-natural-sciences" xlink:type="simple">RBINS</named-content> 659982, 659983, 659984. Siam: <named-content xmlns:xlink="http://www.w3.org/1999/xlink" content-type="dwc:institutional_code" xlink:title="Naturhistorishes Museum, Wein, Austria" xlink:href="http://grbio.org/institution/naturhistorisches-museum-wien-0" xlink:type="simple">NHMW</named-content> 75000/E/23126 (1 shell). Samui, Siam: <named-content xmlns:xlink="http://www.w3.org/1999/xlink" content-type="dwc:institutional_code" xlink:title="Naturhistorishes Museum, Wein, Austria" xlink:href="http://grbio.org/institution/naturhistorisches-museum-wien-0" xlink:type="simple">NHMW</named-content> Rusnov (1 shell). Tham Phet Tham Thong, Takhli, Nakhonsawan: <named-content xmlns:xlink="http://www.w3.org/1999/xlink" content-type="dwc:institutional_code" xlink:title="Chulalongkorn University, Museum of Zoology, Bangkok" xlink:href="http://grbio.org/institution/chulalongkorn-university-museum-natural-history" xlink:type="simple">CUMZ</named-content> 4385. Pukae Botanical Garden, Chaloem Phra Kiat, Saraburi: <named-content xmlns:xlink="http://www.w3.org/1999/xlink" content-type="dwc:institutional_code" xlink:title="Chulalongkorn University, Museum of Zoology, Bangkok" xlink:href="http://grbio.org/institution/chulalongkorn-university-museum-natural-history" xlink:type="simple">CUMZ</named-content> 4742. Wat Tham Srivilai, Chaloem Phra Kiat, Saraburi: <named-content xmlns:xlink="http://www.w3.org/1999/xlink" content-type="dwc:institutional_code" xlink:title="Chulalongkorn University, Museum of Zoology, Bangkok" xlink:href="http://grbio.org/institution/chulalongkorn-university-museum-natural-history" xlink:type="simple">CUMZ</named-content> 3982 (Figs <xref ref-type="fig" rid="F7">7A–C</xref>, <xref ref-type="fig" rid="F19">19D</xref>, <xref ref-type="fig" rid="F20">20</xref>, <xref ref-type="fig" rid="F32">32A</xref>), 4449. Kaeng Khoi, Saraburi: <named-content xmlns:xlink="http://www.w3.org/1999/xlink" content-type="dwc:institutional_code" xlink:title="Chulalongkorn University, Museum of Zoology, Bangkok" xlink:href="http://grbio.org/institution/chulalongkorn-university-museum-natural-history" xlink:type="simple">CUMZ</named-content> 4315. Ban Tha Sao Village, Kaeng Khoi, Saraburi: <named-content xmlns:xlink="http://www.w3.org/1999/xlink" content-type="dwc:institutional_code" xlink:title="Chulalongkorn University, Museum of Zoology, Bangkok" xlink:href="http://grbio.org/institution/chulalongkorn-university-museum-natural-history" xlink:type="simple">CUMZ</named-content> 10135. Wat Tham Phra Phothisat, Kaeng Khoi, Saraburi: <named-content xmlns:xlink="http://www.w3.org/1999/xlink" content-type="dwc:institutional_code" xlink:title="Chulalongkorn University, Museum of Zoology, Bangkok" xlink:href="http://grbio.org/institution/chulalongkorn-university-museum-natural-history" xlink:type="simple">CUMZ</named-content> 10026, 10158. Chet Sao Noi Waterfall, Muaklek, Saraburi: <named-content xmlns:xlink="http://www.w3.org/1999/xlink" content-type="dwc:institutional_code" xlink:title="Chulalongkorn University, Museum of Zoology, Bangkok" xlink:href="http://grbio.org/institution/chulalongkorn-university-museum-natural-history" xlink:type="simple">CUMZ</named-content> 4732. Muaklek, Saraburi: <named-content xmlns:xlink="http://www.w3.org/1999/xlink" content-type="dwc:institutional_code" xlink:title="Chulalongkorn University, Museum of Zoology, Bangkok" xlink:href="http://grbio.org/institution/chulalongkorn-university-museum-natural-history" xlink:type="simple">CUMZ</named-content> 4390, 4460. Wat Tham Dao Khao Kaew, Muaklek, Saraburi: <named-content xmlns:xlink="http://www.w3.org/1999/xlink" content-type="dwc:institutional_code" xlink:title="Chulalongkorn University, Museum of Zoology, Bangkok" xlink:href="http://grbio.org/institution/chulalongkorn-university-museum-natural-history" xlink:type="simple">CUMZ</named-content> 3802, 3934, 4389, 4760, 4842, 4897, 10131, 10133. Khao Sompod, Chai Ba Dan, Lopburi: <named-content xmlns:xlink="http://www.w3.org/1999/xlink" content-type="dwc:institutional_code" xlink:title="Chulalongkorn University, Museum of Zoology, Bangkok" xlink:href="http://grbio.org/institution/chulalongkorn-university-museum-natural-history" xlink:type="simple">CUMZ</named-content> 3932, 3936, 3937. Wat Tham Promlok, Chai Ba Dan, Lopburi: <named-content xmlns:xlink="http://www.w3.org/1999/xlink" content-type="dwc:institutional_code" xlink:title="Chulalongkorn University, Museum of Zoology, Bangkok" xlink:href="http://grbio.org/institution/chulalongkorn-university-museum-natural-history" xlink:type="simple">CUMZ</named-content> 10128. Sub Langka, Lamsonthi, Lopburi: <named-content xmlns:xlink="http://www.w3.org/1999/xlink" content-type="dwc:institutional_code" xlink:title="Chulalongkorn University, Museum of Zoology, Bangkok" xlink:href="http://grbio.org/institution/chulalongkorn-university-museum-natural-history" xlink:type="simple">CUMZ</named-content> 4736. Khao Look Chang, Pak Chong, Nakhon Ratchasima: <named-content xmlns:xlink="http://www.w3.org/1999/xlink" content-type="dwc:institutional_code" xlink:title="Chulalongkorn University, Museum of Zoology, Bangkok" xlink:href="http://grbio.org/institution/chulalongkorn-university-museum-natural-history" xlink:type="simple">CUMZ</named-content> 3805, 3981, 4316, 4318, 4320, 4379, 4384 (Fig. <xref ref-type="fig" rid="F19">19E</xref>), 4454. The way to Khao Yai, Pak Chong, Nakhon Ratchasima: <named-content xmlns:xlink="http://www.w3.org/1999/xlink" content-type="dwc:institutional_code" xlink:title="Chulalongkorn University, Museum of Zoology, Bangkok" xlink:href="http://grbio.org/institution/chulalongkorn-university-museum-natural-history" xlink:type="simple">CUMZ</named-content> 4454. Wat Tham Prommachan Thammaram, Pak Chong, Nakhon Ratchasima: <named-content xmlns:xlink="http://www.w3.org/1999/xlink" content-type="dwc:institutional_code" xlink:title="Chulalongkorn University, Museum of Zoology, Bangkok" xlink:href="http://grbio.org/institution/chulalongkorn-university-museum-natural-history" xlink:type="simple">CUMZ</named-content> 10160. Wat Tham Sub Muet, Pak Chong, Nakhon Ratchasima: <named-content xmlns:xlink="http://www.w3.org/1999/xlink" content-type="dwc:institutional_code" xlink:title="Chulalongkorn University, Museum of Zoology, Bangkok" xlink:href="http://grbio.org/institution/chulalongkorn-university-museum-natural-history" xlink:type="simple">CUMZ</named-content> 10132. Wat Tham Thep Nimit, Pak Chong, Nakhon Ratchasima: <named-content xmlns:xlink="http://www.w3.org/1999/xlink" content-type="dwc:institutional_code" xlink:title="Chulalongkorn University, Museum of Zoology, Bangkok" xlink:href="http://grbio.org/institution/chulalongkorn-university-museum-natural-history" xlink:type="simple">CUMZ</named-content> 10126. Wat Thepphitak Punnaram, Pak Chong, Nakhon Ratchasima: <named-content xmlns:xlink="http://www.w3.org/1999/xlink" content-type="dwc:institutional_code" xlink:title="Chulalongkorn University, Museum of Zoology, Bangkok" xlink:href="http://grbio.org/institution/chulalongkorn-university-museum-natural-history" xlink:type="simple">CUMZ</named-content> 4321, 4416. Sakaerat Biosphere, Pak Thong Chai, Nakhon Ratchasima: <named-content xmlns:xlink="http://www.w3.org/1999/xlink" content-type="dwc:institutional_code" xlink:title="Chulalongkorn University, Museum of Zoology, Bangkok" xlink:href="http://grbio.org/institution/chulalongkorn-university-museum-natural-history" xlink:type="simple">CUMZ</named-content> 4391. Sakaerat Environmental Research Station, Wang Nam Khiao, Nakhon Ratchasima: <named-content xmlns:xlink="http://www.w3.org/1999/xlink" content-type="dwc:institutional_code" xlink:title="Chulalongkorn University, Museum of Zoology, Bangkok" xlink:href="http://grbio.org/institution/chulalongkorn-university-museum-natural-history" xlink:type="simple">CUMZ</named-content> 10134. Ban Bueng, Ban Bueng, Chonburi: <named-content xmlns:xlink="http://www.w3.org/1999/xlink" content-type="dwc:institutional_code" xlink:title="Chulalongkorn University, Museum of Zoology, Bangkok" xlink:href="http://grbio.org/institution/chulalongkorn-university-museum-natural-history" xlink:type="simple">CUMZ</named-content> 4312. Khao Chakan, Srakeo: <named-content xmlns:xlink="http://www.w3.org/1999/xlink" content-type="dwc:institutional_code" xlink:title="Chulalongkorn University, Museum of Zoology, Bangkok" xlink:href="http://grbio.org/institution/chulalongkorn-university-museum-natural-history" xlink:type="simple">CUMZ</named-content> 10156. Khao Nang Panturat, Cha Am, Phetchaburi: <named-content xmlns:xlink="http://www.w3.org/1999/xlink" content-type="dwc:institutional_code" xlink:title="Chulalongkorn University, Museum of Zoology, Bangkok" xlink:href="http://grbio.org/institution/chulalongkorn-university-museum-natural-history" xlink:type="simple">CUMZ</named-content> 4879 (Fig. <xref ref-type="fig" rid="F19">19F</xref>), 10129, 10130, 10164, 10165. Khao Nang Panturat Nature Reserve, Cha Am, Phetchaburi: <named-content xmlns:xlink="http://www.w3.org/1999/xlink" content-type="dwc:institutional_code" xlink:title="Chulalongkorn University, Museum of Zoology, Bangkok" xlink:href="http://grbio.org/institution/chulalongkorn-university-museum-natural-history" xlink:type="simple">CUMZ</named-content> 4480. Tham Na Kwang, Cha Am, Phetchaburi: <named-content xmlns:xlink="http://www.w3.org/1999/xlink" content-type="dwc:institutional_code" xlink:title="Chulalongkorn University, Museum of Zoology, Bangkok" xlink:href="http://grbio.org/institution/chulalongkorn-university-museum-natural-history" xlink:type="simple">CUMZ</named-content> 3988, 4452, 4719, 10162. 30 km. before Pa La Au Waterfall, Hua Hin, Phetchaburi: <named-content xmlns:xlink="http://www.w3.org/1999/xlink" content-type="dwc:institutional_code" xlink:title="Chulalongkorn University, Museum of Zoology, Bangkok" xlink:href="http://grbio.org/institution/chulalongkorn-university-museum-natural-history" xlink:type="simple">CUMZ</named-content> 3827, 4740. Kaeng Kachan, Phetchaburi: <named-content xmlns:xlink="http://www.w3.org/1999/xlink" content-type="dwc:institutional_code" xlink:title="Chulalongkorn University, Museum of Zoology, Bangkok" xlink:href="http://grbio.org/institution/chulalongkorn-university-museum-natural-history" xlink:type="simple">CUMZ</named-content> 4409, 4412. Khao Lom Muak, Muang, Prachuap Khiri Khan: <named-content xmlns:xlink="http://www.w3.org/1999/xlink" content-type="dwc:institutional_code" xlink:title="Chulalongkorn University, Museum of Zoology, Bangkok" xlink:href="http://grbio.org/institution/chulalongkorn-university-museum-natural-history" xlink:type="simple">CUMZ</named-content> 3870, 3987 (Fig. <xref ref-type="fig" rid="F17">17A</xref>), 4322, 10163. Bang Poo, Sam Roi Yod, Prachuap Khiri Khan: <named-content xmlns:xlink="http://www.w3.org/1999/xlink" content-type="dwc:institutional_code" xlink:title="Chulalongkorn University, Museum of Zoology, Bangkok" xlink:href="http://grbio.org/institution/chulalongkorn-university-museum-natural-history" xlink:type="simple">CUMZ</named-content> 4414, 4417, 4429, 4430. Saun Wiweg Bureau of Monks, Sam Roi Yod, Prachuap Khiri Khan: <named-content xmlns:xlink="http://www.w3.org/1999/xlink" content-type="dwc:institutional_code" xlink:title="Chulalongkorn University, Museum of Zoology, Bangkok" xlink:href="http://grbio.org/institution/chulalongkorn-university-museum-natural-history" xlink:type="simple">CUMZ</named-content> 10127. Ao Noi, Prachuap Khiri Khan: <named-content xmlns:xlink="http://www.w3.org/1999/xlink" content-type="dwc:institutional_code" xlink:title="Chulalongkorn University, Museum of Zoology, Bangkok" xlink:href="http://grbio.org/institution/chulalongkorn-university-museum-natural-history" xlink:type="simple">CUMZ</named-content> 3868. Tham Pissadarn, Tha Sae, Chumphon: <named-content xmlns:xlink="http://www.w3.org/1999/xlink" content-type="dwc:institutional_code" xlink:title="Chulalongkorn University, Museum of Zoology, Bangkok" xlink:href="http://grbio.org/institution/chulalongkorn-university-museum-natural-history" xlink:type="simple">CUMZ</named-content> 4383 (Fig. <xref ref-type="fig" rid="F19">19C</xref>), 4453, 4851.</p><fig id="F17" position="float" orientation="portrait"><object-id xmlns:xlink="http://www.w3.org/1999/xlink" content-type="doi" xlink:type="simple">10.3897/zookeys.1142.90097.figure17</object-id><object-id xmlns:xlink="http://www.w3.org/1999/xlink" content-type="arpha" xlink:type="simple">41CDC4B3-D3BA-5ABE-A7AC-23E81B446577</object-id><label>Figure 17.</label><caption><p>Live snails of the species group II <bold>A</bold><italic><tp:taxon-name><tp:taxon-name-part taxon-name-part-type="genus" reg="Rhiostoma">Rhiostoma</tp:taxon-name-part><tp:taxon-name-part taxon-name-part-type="species" reg="housei">housei</tp:taxon-name-part></tp:taxon-name></italic> specimen <named-content xmlns:xlink="http://www.w3.org/1999/xlink" content-type="dwc:institutional_code" xlink:title="Chulalongkorn University, Museum of Zoology, Bangkok" xlink:href="http://grbio.org/institution/chulalongkorn-university-museum-natural-history" xlink:type="simple">CUMZ</named-content> 3987 from Ao Manow, Prachuap Khiri Khan <bold>B, C</bold><italic><tp:taxon-name><tp:taxon-name-part taxon-name-part-type="genus" reg="Rhiostoma">Rhiostoma</tp:taxon-name-part><tp:taxon-name-part taxon-name-part-type="species" reg="hainesi">hainesi</tp:taxon-name-part></tp:taxon-name></italic> from Khao Soi Dao, Chanthaburi <bold>B</bold> without breathing device and <bold>C</bold> with long breathing device <bold>D</bold><italic><tp:taxon-name><tp:taxon-name-part taxon-name-part-type="genus" reg="Rhiostoma">Rhiostoma</tp:taxon-name-part><tp:taxon-name-part taxon-name-part-type="species" reg="jalorensis">jalorensis</tp:taxon-name-part></tp:taxon-name></italic> specimen <named-content xmlns:xlink="http://www.w3.org/1999/xlink" content-type="dwc:institutional_code" xlink:title="Chulalongkorn University, Museum of Zoology, Bangkok" xlink:href="http://grbio.org/institution/chulalongkorn-university-museum-natural-history" xlink:type="simple">CUMZ</named-content> 3994 from Wat Tham Sue, Krabi. All figures are not to scale. Photographs: P. Tongkerd (<bold>B, C</bold>).</p></caption><graphic xmlns:xlink="http://www.w3.org/1999/xlink" xlink:href="zookeys-1142-001_article-90097__-g017.jpg" position="float" orientation="portrait" xlink:type="simple" id="oo_799875.jpg"><uri content-type="original_file" xlink:type="simple">https://binary.pensoft.net/fig/799875</uri></graphic></fig></tp:treatment-sec><tp:treatment-sec sec-type="diagnosis" id="SECID0ENMDK"><title>Diagnosis.</title><p>Shell medium to large, thick, and depressed. Detached whorl longer than aperture width, curved, and descending. Breathing device straight with complete tube. Shell usually with dark brown zigzag patterns.</p></tp:treatment-sec><tp:treatment-sec sec-type="Differential diagnosis" id="SECID0E3MDK"><title>Differential diagnosis.</title><p><italic><tp:taxon-name><tp:taxon-name-part taxon-name-part-type="genus" reg="Rhiostoma">Rhiostoma</tp:taxon-name-part><tp:taxon-name-part taxon-name-part-type="species" reg="housei">housei</tp:taxon-name-part></tp:taxon-name></italic> can be distinguished from <italic><tp:taxon-name><tp:taxon-name-part taxon-name-part-type="genus" reg="Rhiostoma">R.</tp:taxon-name-part><tp:taxon-name-part taxon-name-part-type="species" reg="tigrina">tigrina</tp:taxon-name-part></tp:taxon-name></italic> sp. nov. in usually having a stout detached whorl, generally a curved tubular breathing device, and a faded colour pattern. In contrast, <italic><tp:taxon-name><tp:taxon-name-part taxon-name-part-type="genus" reg="Rhiostoma">R.</tp:taxon-name-part><tp:taxon-name-part taxon-name-part-type="species" reg="tigrina">tigrina</tp:taxon-name-part></tp:taxon-name></italic> sp. nov. has a slender detached whorl, generally a straight tubular breathing device, and a brownish zigzag colour pattern.</p></tp:treatment-sec><tp:treatment-sec sec-type="description" id="SECID0EDODK"><title>Description.</title><p><bold><italic>Shell</italic>.</bold> Shell medium to large, <abbrev xmlns:xlink="http://www.w3.org/1999/xlink" xlink:title="maximum dimension of coiled-whorl width perpendicular to the columellar axis" id="ABBRID0EOODK" xlink:type="simple">cW</abbrev> 22.1–26.4 mm, <abbrev xmlns:xlink="http://www.w3.org/1999/xlink" xlink:title="maximum dimension of coiled-whorl height parallel to the columellar axis" id="ABBRID0ESODK" xlink:type="simple">cH</abbrev> 12.1–13.8 mm, thick, and sub-discoidal to discoidal shape; detached-whorl length 8.0–14.5 mm. Apex acute with dark colouration; spire slightly elevated. Whorls 5 to 6, convex and increasing regularly; suture wide and deep; last whorl rounded and stout. Shell surface with fine growth lines. Periostracum thin corneous, and transparent to thick with brownish colour. Shell colour whitish with dark brown zigzag pattern; dorsal shell surface with darker colour pattern than ventral surface; with narrow brownish spiral band on periphery (sometimes absent). Detached whorl of medium length, approximately the same as apertural width. Peristome circular and double; lip thickened, slightly expanded and multi-layered. Aperture opened sub-laterally. Breathing device tubular and its tip usually attached to preceding whorl; outer lip forms a long, curved or straight, closed tube; inner lip with small hole inside aperture. Umbilicus widely opened and deep. Operculum calcareous, tall cup-shaped, and multispiral (Fig. <xref ref-type="fig" rid="F19">19</xref>).</p><p><bold><italic>Radula</italic>.</bold> Taenioglossate radula arranged in inverted V-shaped rows. Central tooth with well-developed central cusp and two lateral cusps on each side tapering in size; central cusp large with blunt tip; lateral cusps with triangular shape and pointed tip. Lateral teeth consisting of four cusps; central cusp large, elongate, and flanked by pointed tips of two small inner cusps and one outer cusp. Inner and outer marginal teeth each composed of three cusps; central cusp with large and dull tip, flanked by small pointed tips of one inner cusp and one outer cusp (Fig. <xref ref-type="fig" rid="F32">32A</xref>).</p></tp:treatment-sec><tp:treatment-sec sec-type="distribution" id="SECID0EFQDK"><title>Distribution.</title><p>The type locality was given as a broad location of “Siam”; however, the specimens from central Thailand are the most similar to the syntype illustrated herein (Fig. <xref ref-type="fig" rid="F19">19A, B</xref>). In this study, <italic><tp:taxon-name><tp:taxon-name-part taxon-name-part-type="genus" reg="Rhiostoma">R.</tp:taxon-name-part><tp:taxon-name-part taxon-name-part-type="species" reg="housei">housei</tp:taxon-name-part></tp:taxon-name></italic> has a wide distribution ranging from central to peninsular Thailand. The southernmost limits are around the Isthmus of Kra (Pratiew, Chumphon Province), and the northern limit is approximately in Nakhon Sawan Province (Fig. <xref ref-type="fig" rid="F18">18</xref>).</p><fig id="F18" position="float" orientation="portrait"><object-id xmlns:xlink="http://www.w3.org/1999/xlink" content-type="doi" xlink:type="simple">10.3897/zookeys.1142.90097.figure18</object-id><object-id xmlns:xlink="http://www.w3.org/1999/xlink" content-type="arpha" xlink:type="simple">BFC44C35-7D7F-5BAB-8282-6BB125FBBD79</object-id><label>Figure 18.</label><caption><p>Distribution map of <italic><tp:taxon-name><tp:taxon-name-part taxon-name-part-type="genus" reg="Rhiostoma">Rhiostoma</tp:taxon-name-part><tp:taxon-name-part taxon-name-part-type="species" reg="housei">housei</tp:taxon-name-part></tp:taxon-name></italic>–species group.</p></caption><graphic xmlns:xlink="http://www.w3.org/1999/xlink" xlink:href="zookeys-1142-001_article-90097__-g018.jpg" position="float" orientation="portrait" xlink:type="simple" id="oo_799876.jpg"><uri content-type="original_file" xlink:type="simple">https://binary.pensoft.net/fig/799876</uri></graphic></fig><fig id="F19" position="float" orientation="portrait"><object-id xmlns:xlink="http://www.w3.org/1999/xlink" content-type="doi" xlink:type="simple">10.3897/zookeys.1142.90097.figure19</object-id><object-id xmlns:xlink="http://www.w3.org/1999/xlink" content-type="arpha" xlink:type="simple">2A7924BC-E850-5867-B0F1-C2F5C2B45E1C</object-id><label>Figure 19.</label><caption><p>Shell of <italic><tp:taxon-name><tp:taxon-name-part taxon-name-part-type="genus" reg="Rhiostoma">Rhiostoma</tp:taxon-name-part><tp:taxon-name-part taxon-name-part-type="species" reg="housei">housei</tp:taxon-name-part></tp:taxon-name></italic><bold>A, B</bold> syntype <named-content xmlns:xlink="http://www.w3.org/1999/xlink" content-type="dwc:institutional_code" xlink:title="American Museum of Natural History, New York" xlink:href="http://grbio.org/institution/american-museum-natural-history" xlink:type="simple">AMNH</named-content> 42923 from Siam <bold>A</bold> figured specimen in <xref ref-type="bibr" rid="B54">Haines (1855</xref>: figs 12, 13) anb <bold>B</bold> other specimen from the same syntype lot <bold>C</bold> specimens <named-content xmlns:xlink="http://www.w3.org/1999/xlink" content-type="dwc:institutional_code" xlink:title="Chulalongkorn University, Museum of Zoology, Bangkok" xlink:href="http://grbio.org/institution/chulalongkorn-university-museum-natural-history" xlink:type="simple">CUMZ</named-content> 4383 from Tham Phitsadan, Chumphon <bold>D</bold> specimen <named-content xmlns:xlink="http://www.w3.org/1999/xlink" content-type="dwc:institutional_code" xlink:title="Chulalongkorn University, Museum of Zoology, Bangkok" xlink:href="http://grbio.org/institution/chulalongkorn-university-museum-natural-history" xlink:type="simple">CUMZ</named-content> 3982 from Tham Sriwilai, Saraburi <bold>E</bold> specimen <named-content xmlns:xlink="http://www.w3.org/1999/xlink" content-type="dwc:institutional_code" xlink:title="Chulalongkorn University, Museum of Zoology, Bangkok" xlink:href="http://grbio.org/institution/chulalongkorn-university-museum-natural-history" xlink:type="simple">CUMZ</named-content> 4384 from Pak Chong, Nakhon Ratchasrima <bold>F</bold> specimen <named-content xmlns:xlink="http://www.w3.org/1999/xlink" content-type="dwc:institutional_code" xlink:title="Chulalongkorn University, Museum of Zoology, Bangkok" xlink:href="http://grbio.org/institution/chulalongkorn-university-museum-natural-history" xlink:type="simple">CUMZ</named-content> 4879 from Hua Hin, Prachuap Khiri Khan.</p></caption><graphic xmlns:xlink="http://www.w3.org/1999/xlink" xlink:href="zookeys-1142-001_article-90097__-g019.jpg" position="float" orientation="portrait" xlink:type="simple" id="oo_799877.jpg"><uri content-type="original_file" xlink:type="simple">https://binary.pensoft.net/fig/799877</uri></graphic></fig><fig id="F20" position="float" orientation="portrait"><object-id xmlns:xlink="http://www.w3.org/1999/xlink" content-type="doi" xlink:type="simple">10.3897/zookeys.1142.90097.figure20</object-id><object-id xmlns:xlink="http://www.w3.org/1999/xlink" content-type="arpha" xlink:type="simple">8C0B5281-A2FF-5800-AE45-F68A0C4BB571</object-id><label>Figure 20.</label><caption><p>Drawing of general anatomy of <italic><tp:taxon-name><tp:taxon-name-part taxon-name-part-type="genus" reg="Rhiostoma">Rhiostoma</tp:taxon-name-part><tp:taxon-name-part taxon-name-part-type="species" reg="housei">housei</tp:taxon-name-part></tp:taxon-name></italic> specimen <named-content xmlns:xlink="http://www.w3.org/1999/xlink" content-type="dwc:institutional_code" xlink:title="Chulalongkorn University, Museum of Zoology, Bangkok" xlink:href="http://grbio.org/institution/chulalongkorn-university-museum-natural-history" xlink:type="simple">CUMZ</named-content> 3982 from Saraburi Province, Thailand. <bold>A</bold> female <bold>B</bold> male. Abbreviations: <bold><abbrev xmlns:xlink="http://www.w3.org/1999/xlink" xlink:title="bursa copulatrix" id="ABBRID0ERVDK" xlink:type="simple">bc</abbrev></bold>, bursa copulatrix; ; <bold><abbrev xmlns:xlink="http://www.w3.org/1999/xlink" xlink:title="columellar muscle" id="ABBRID0EWVDK" xlink:type="simple">cm</abbrev></bold>, columellar muscle; <bold><abbrev xmlns:xlink="http://www.w3.org/1999/xlink" xlink:title="cephalic tentacle" id="ABBRID0E2VDK" xlink:type="simple">ct</abbrev></bold>, cephalic tentacle; <bold><abbrev xmlns:xlink="http://www.w3.org/1999/xlink" xlink:title="digestive gland" id="ABBRID0EAWDK" xlink:type="simple">dg</abbrev></bold>, digestive gland; <bold><abbrev xmlns:xlink="http://www.w3.org/1999/xlink" xlink:title="eyespot" id="ABBRID0EFWDK" xlink:type="simple">es</abbrev></bold>, eyespot; <bold>f</bold>, foot; <bold><abbrev xmlns:xlink="http://www.w3.org/1999/xlink" xlink:title="faeces" id="ABBRID0EMWDK" xlink:type="simple">fc</abbrev></bold>, faeces; <bold><abbrev xmlns:xlink="http://www.w3.org/1999/xlink" xlink:title="intestine" id="ABBRID0ERWDK" xlink:type="simple">int</abbrev></bold>, intestine; <bold><abbrev xmlns:xlink="http://www.w3.org/1999/xlink" xlink:title="lung cavity" id="ABBRID0EWWDK" xlink:type="simple">lc</abbrev></bold>, lung cavity; <bold><abbrev xmlns:xlink="http://www.w3.org/1999/xlink" xlink:title="mantle collar" id="ABBRID0E2WDK" xlink:type="simple">mc</abbrev></bold>, mantle collar; <bold><abbrev xmlns:xlink="http://www.w3.org/1999/xlink" xlink:title="oviduct" id="ABBRID0EAXDK" xlink:type="simple">od</abbrev></bold>, oviduct; <bold><abbrev xmlns:xlink="http://www.w3.org/1999/xlink" xlink:title="operculum" id="ABBRID0EFXDK" xlink:type="simple">op</abbrev></bold>, operculum; <bold><abbrev xmlns:xlink="http://www.w3.org/1999/xlink" xlink:title="ovary" id="ABBRID0EKXDK" xlink:type="simple">ov</abbrev></bold>, ovary; <bold>p</bold>, external penis; <bold><abbrev xmlns:xlink="http://www.w3.org/1999/xlink" xlink:title="prostate gland" id="ABBRID0ERXDK" xlink:type="simple">pg</abbrev></bold>, prostate gland; <bold><abbrev xmlns:xlink="http://www.w3.org/1999/xlink" xlink:title="sperm groove" id="ABBRID0EWXDK" xlink:type="simple">sg</abbrev></bold>, sperm groove; <bold><abbrev xmlns:xlink="http://www.w3.org/1999/xlink" xlink:title="snout" id="ABBRID0E2XDK" xlink:type="simple">sn</abbrev></bold>, snout; <bold><abbrev xmlns:xlink="http://www.w3.org/1999/xlink" xlink:title="testis" id="ABBRID0EAYDK" xlink:type="simple">te</abbrev></bold>, testis; <bold><abbrev xmlns:xlink="http://www.w3.org/1999/xlink" xlink:title="uterus" id="ABBRID0EFYDK" xlink:type="simple">ut</abbrev></bold>, uterus; <bold><abbrev xmlns:xlink="http://www.w3.org/1999/xlink" xlink:title="vas deferens" id="ABBRID0EKYDK" xlink:type="simple">vd</abbrev></bold>, vas deferens; <bold><abbrev xmlns:xlink="http://www.w3.org/1999/xlink" xlink:title="vaginal groove." id="ABBRID0EPYDK" xlink:type="simple">vg</abbrev></bold>, vaginal groove.</p></caption><graphic xmlns:xlink="http://www.w3.org/1999/xlink" xlink:href="zookeys-1142-001_article-90097__-g020.jpg" position="float" orientation="portrait" xlink:type="simple" id="oo_799878.jpg"><uri content-type="original_file" xlink:type="simple">https://binary.pensoft.net/fig/799878</uri></graphic></fig></tp:treatment-sec><tp:treatment-sec sec-type="remarks" id="SECID0EYYDK"><title>Remarks.</title><p>Previous literature recorded <italic><tp:taxon-name><tp:taxon-name-part taxon-name-part-type="genus" reg="Rhiostoma">R.</tp:taxon-name-part><tp:taxon-name-part taxon-name-part-type="species" reg="housei">housei</tp:taxon-name-part></tp:taxon-name></italic> from several places in Laos, Cambodia, and Vietnam [Tonkin] (<xref ref-type="bibr" rid="B95">Möllendorff 1885</xref>; <xref ref-type="bibr" rid="B3">Ancey 1898</xref>; <xref ref-type="bibr" rid="B41">Fischer 1973</xref>). However, these records seem ambiguous because the type specimens have never been examined, were very limited in the number of specimens, and many species have a similar shell morphology to <italic><tp:taxon-name><tp:taxon-name-part taxon-name-part-type="genus" reg="Rhiostoma">R.</tp:taxon-name-part><tp:taxon-name-part taxon-name-part-type="species" reg="housei">housei</tp:taxon-name-part></tp:taxon-name></italic>. Moreover, the species delimitation by previous authors is probably different from the concept of the type specimens. For example, this species has been reported in Chiangdao, Chiangmai, northern Thailand (sensu <xref ref-type="bibr" rid="B155">Solem 1966</xref>). We collected many specimens from several populations in the same area and examined Solem’s specimens in <named-content xmlns:xlink="http://www.w3.org/1999/xlink" content-type="dwc:institutional_code" xlink:title="Zoological Museum, University of Copenhagen, København" xlink:href="http://grbio.org/institution/zoological-museum-university-copenhagen" xlink:type="simple">ZMUC</named-content>. Due to the clear differences in shell characters, we recognise these populations as distinct species (<italic><tp:taxon-name><tp:taxon-name-part taxon-name-part-type="genus" reg="Rhiostoma">R.</tp:taxon-name-part><tp:taxon-name-part taxon-name-part-type="species" reg="tigrina">tigrina</tp:taxon-name-part></tp:taxon-name></italic> sp. nov.). For that reason, the distribution range of <italic><tp:taxon-name><tp:taxon-name-part taxon-name-part-type="genus" reg="Rhiostoma">R.</tp:taxon-name-part><tp:taxon-name-part taxon-name-part-type="species" reg="housei">housei</tp:taxon-name-part></tp:taxon-name></italic>, especially from Laos, Cambodia, and Vietnam, needs to be re-examined with new specimen collections with more precise locality.</p><p><xref ref-type="bibr" rid="B36">Do et al. (2020b)</xref> reported several “<italic><tp:taxon-name><tp:taxon-name-part taxon-name-part-type="genus" reg="Rhiostoma">R.</tp:taxon-name-part><tp:taxon-name-part taxon-name-part-type="species" reg="housei">housei</tp:taxon-name-part></tp:taxon-name></italic>” populations from Northern Vietnam in Dien Bien, Hao Binh, and Son La provinces. The figured specimen from Dien Bien Province shows the distance ~800 km away from the central population of this species from central Thailand. This specimen (<xref ref-type="bibr" rid="B36">Do et al. 2020b</xref>: fig. 6b, c) had a depressed spire, and a curved, tubular breathing device, and is probably <italic><tp:taxon-name><tp:taxon-name-part taxon-name-part-type="genus" reg="Rhiostoma">R.</tp:taxon-name-part><tp:taxon-name-part taxon-name-part-type="species" reg="simplicilabre">simplicilabre</tp:taxon-name-part></tp:taxon-name></italic> rather than <italic><tp:taxon-name><tp:taxon-name-part taxon-name-part-type="genus" reg="Rhiostoma">R.</tp:taxon-name-part><tp:taxon-name-part taxon-name-part-type="species" reg="housei">housei</tp:taxon-name-part></tp:taxon-name></italic>.</p><p>The specimens collected from southern Thailand (Chumporn, Phetchaburi, and Prachuapkhirikhan provinces) tended to have longer detached whorls, longer breathing devices, and brighter shell colour than the populations from central Thailand (typical). However, the shell colour pattern, detached whorl, and breathing device structures are identical to the type specimens (Fig. <xref ref-type="fig" rid="F19">19A, B</xref>). Therefore, these are attributed to morphological variation across the wide distribution range of this species.</p></tp:treatment-sec><tp:treatment-sec><!--Section generated to contain objects referenced in tp:taxon-treatment.--><fig id="F32" position="float" orientation="portrait"><object-id xmlns:xlink="http://www.w3.org/1999/xlink" content-type="doi" xlink:type="simple">10.3897/zookeys.1142.90097.figure32</object-id><object-id xmlns:xlink="http://www.w3.org/1999/xlink" content-type="arpha" xlink:type="simple">6906615B-F152-5883-BE45-6EB8363CC1E8</object-id><label>Figure 32.</label><caption><p>
                  Radula morphology <bold>A</bold><italic><tp:taxon-name><tp:taxon-name-part taxon-name-part-type="genus" reg="Rhiostoma">Rhiostoma</tp:taxon-name-part><tp:taxon-name-part taxon-name-part-type="species" reg="housei">housei</tp:taxon-name-part></tp:taxon-name></italic> specimen <named-content xmlns:xlink="http://www.w3.org/1999/xlink" content-type="dwc:institutional_code" xlink:title="Chulalongkorn University, Museum of Zoology, Bangkok" xlink:href="http://grbio.org/institution/chulalongkorn-university-museum-natural-history" xlink:type="simple">CUMZ</named-content> 3982 from Wat Tham Srivilai, Saraburi <bold>B</bold><italic><tp:taxon-name><tp:taxon-name-part taxon-name-part-type="genus" reg="Rhiostoma">Rhiostoma</tp:taxon-name-part><tp:taxon-name-part taxon-name-part-type="species" reg="hainesi">hainesi</tp:taxon-name-part></tp:taxon-name></italic> specimen from Chanthaburi <bold>C</bold><italic><tp:taxon-name><tp:taxon-name-part taxon-name-part-type="genus" reg="Rhiostoma">Rhiostoma</tp:taxon-name-part><tp:taxon-name-part taxon-name-part-type="species" reg="jalorensis">jalorensis</tp:taxon-name-part></tp:taxon-name></italic> specimen <named-content xmlns:xlink="http://www.w3.org/1999/xlink" content-type="dwc:institutional_code" xlink:title="Chulalongkorn University, Museum of Zoology, Bangkok" xlink:href="http://grbio.org/institution/chulalongkorn-university-museum-natural-history" xlink:type="simple">CUMZ</named-content> 3994 from Wat Tham Sua, Krabi <bold>D</bold><italic><tp:taxon-name><tp:taxon-name-part taxon-name-part-type="genus" reg="Rhiostoma">Rhiostoma</tp:taxon-name-part><tp:taxon-name-part taxon-name-part-type="species" reg="ebenozostera">ebenozostera</tp:taxon-name-part></tp:taxon-name></italic> sp. nov. paratype <named-content xmlns:xlink="http://www.w3.org/1999/xlink" content-type="dwc:institutional_code" xlink:title="Chulalongkorn University, Museum of Zoology, Bangkok" xlink:href="http://grbio.org/institution/chulalongkorn-university-museum-natural-history" xlink:type="simple">CUMZ</named-content> 4704 from Tham Pha Poo, Loei <bold>E</bold><italic><tp:taxon-name><tp:taxon-name-part taxon-name-part-type="genus" reg="Rhiostoma">Rhiostoma</tp:taxon-name-part><tp:taxon-name-part taxon-name-part-type="species" reg="lannaense">lannaense</tp:taxon-name-part></tp:taxon-name></italic> sp. nov. paratype <named-content xmlns:xlink="http://www.w3.org/1999/xlink" content-type="dwc:institutional_code" xlink:title="Chulalongkorn University, Museum of Zoology, Bangkok" xlink:href="http://grbio.org/institution/chulalongkorn-university-museum-natural-history" xlink:type="simple">CUMZ</named-content> 4701 from Chiang Dao, Chiang Mai <bold>F</bold><italic><tp:taxon-name><tp:taxon-name-part taxon-name-part-type="genus" reg="Rhiostoma">Rhiostoma</tp:taxon-name-part><tp:taxon-name-part taxon-name-part-type="species" reg="tigrina">tigrina</tp:taxon-name-part></tp:taxon-name></italic> sp. nov. paratype <named-content xmlns:xlink="http://www.w3.org/1999/xlink" content-type="dwc:institutional_code" xlink:title="Chulalongkorn University, Museum of Zoology, Bangkok" xlink:href="http://grbio.org/institution/chulalongkorn-university-museum-natural-history" xlink:type="simple">CUMZ</named-content> 4497/2 from Mae Sai, Chiang Rai.</p></caption><graphic xmlns:xlink="http://www.w3.org/1999/xlink" xlink:href="zookeys-1142-001_article-90097__-g032.jpg" position="float" orientation="portrait" xlink:type="simple" id="oo_799890.jpg"><uri content-type="original_file" xlink:type="simple">https://binary.pensoft.net/fig/799890</uri></graphic></fig><fig id="F7" position="float" orientation="portrait"><object-id xmlns:xlink="http://www.w3.org/1999/xlink" content-type="doi" xlink:type="simple">10.3897/zookeys.1142.90097.figure7</object-id><object-id xmlns:xlink="http://www.w3.org/1999/xlink" content-type="arpha" xlink:type="simple">37CD43C3-C03F-53E1-9FDC-8ABDC1B970C8</object-id><label>Figure 7.</label><caption><p><bold>A–C</bold> Internal anatomy of <italic><tp:taxon-name><tp:taxon-name-part taxon-name-part-type="genus" reg="Rhiostoma">Rhiostoma</tp:taxon-name-part><tp:taxon-name-part taxon-name-part-type="species" reg="housei">housei</tp:taxon-name-part></tp:taxon-name></italic> specimen <named-content xmlns:xlink="http://www.w3.org/1999/xlink" content-type="dwc:institutional_code" xlink:title="Chulalongkorn University, Museum of Zoology, Bangkok" xlink:href="http://grbio.org/institution/chulalongkorn-university-museum-natural-history" xlink:type="simple">CUMZ</named-content> 3982 from Tham Sriwilai, Saraburi, <bold>A</bold> inside view of lung cavity shows <abbrev xmlns:xlink="http://www.w3.org/1999/xlink" xlink:title="anus" id="ABBRID0EWLDI" xlink:type="simple">an</abbrev> arrangement of the kidney, circulatory system and the terminal part of the digestive tract <bold>B</bold> male genitalia and <bold>C</bold> female genitalia <bold>D</bold> spermatophore of <italic><tp:taxon-name><tp:taxon-name-part taxon-name-part-type="genus" reg="Rhiostoma">Rhiostoma</tp:taxon-name-part><tp:taxon-name-part taxon-name-part-type="species" reg="samuiense">samuiense</tp:taxon-name-part></tp:taxon-name></italic> specimen <named-content xmlns:xlink="http://www.w3.org/1999/xlink" content-type="dwc:institutional_code" xlink:title="Chulalongkorn University, Museum of Zoology, Bangkok" xlink:href="http://grbio.org/institution/chulalongkorn-university-museum-natural-history" xlink:type="simple">CUMZ</named-content> 4713 from Kanchanadit, Surat Thani with its cross sections showing spermatophore shape in each position. Abbreviations: <bold><abbrev xmlns:xlink="http://www.w3.org/1999/xlink" xlink:title="anus" id="ABBRID0E1MDI" xlink:type="simple">an</abbrev></bold>, anus; <bold><abbrev xmlns:xlink="http://www.w3.org/1999/xlink" xlink:title="bursa copulatrix" id="ABBRID0E6MDI" xlink:type="simple">bc</abbrev></bold>, bursa copulatrix; <bold><abbrev xmlns:xlink="http://www.w3.org/1999/xlink" xlink:title="faeces" id="ABBRID0EENDI" xlink:type="simple">fc</abbrev></bold>, faeces; <bold><abbrev xmlns:xlink="http://www.w3.org/1999/xlink" xlink:title="genital opening" id="ABBRID0EJNDI" xlink:type="simple">go</abbrev></bold>, genital opening; <bold>h</bold>, heart; <bold><abbrev xmlns:xlink="http://www.w3.org/1999/xlink" xlink:title="kidney" id="ABBRID0EQNDI" xlink:type="simple">kd</abbrev></bold>, kidney; <bold><abbrev xmlns:xlink="http://www.w3.org/1999/xlink" xlink:title="mantle collar" id="ABBRID0EVNDI" xlink:type="simple">mc</abbrev></bold>, mantle collar; <bold><abbrev xmlns:xlink="http://www.w3.org/1999/xlink" xlink:title="oviduct" id="ABBRID0E1NDI" xlink:type="simple">od</abbrev></bold>, oviduct; <bold><abbrev xmlns:xlink="http://www.w3.org/1999/xlink" xlink:title="prostate gland" id="ABBRID0E6NDI" xlink:type="simple">pg</abbrev></bold>, prostate gland; <bold><abbrev xmlns:xlink="http://www.w3.org/1999/xlink" xlink:title="rectum" id="ABBRID0EEODI" xlink:type="simple">re</abbrev></bold>, rectum; <bold><abbrev xmlns:xlink="http://www.w3.org/1999/xlink" xlink:title="seminal receptacle" id="ABBRID0EJODI" xlink:type="simple">sr</abbrev></bold>, seminal receptacle; <bold><abbrev xmlns:xlink="http://www.w3.org/1999/xlink" xlink:title="uterus" id="ABBRID0EOODI" xlink:type="simple">ut</abbrev></bold>, uterus; <bold>v</bold>, vein; <bold><abbrev xmlns:xlink="http://www.w3.org/1999/xlink" xlink:title="vas deferens" id="ABBRID0EVODI" xlink:type="simple">vd</abbrev></bold>, vas deferens.</p></caption><graphic xmlns:xlink="http://www.w3.org/1999/xlink" xlink:href="zookeys-1142-001_article-90097__-g007.jpg" position="float" orientation="portrait" xlink:type="simple" id="oo_799865.jpg"><uri content-type="original_file" xlink:type="simple">https://binary.pensoft.net/fig/799865</uri></graphic></fig></tp:treatment-sec><ref-list><ref id="B54"><mixed-citation xmlns:xlink="http://www.w3.org/1999/xlink" xlink:type="simple"><person-group><name name-style="western"><surname>Haines</surname><given-names>WA</given-names></name></person-group> (<year>1855</year>) Descriptions of four new species of terrestrial shells from Siam. Annals of the Lyceum of Natural History of New York 6: 157, 158. <ext-link xlink:href="10.1111/j.1749-6632.1858.tb00358.x" ext-link-type="doi" xlink:type="simple">https://doi.org/10.1111/j.1749-6632.1858.tb00358.x</ext-link></mixed-citation></ref><ref id="B24"><mixed-citation xmlns:xlink="http://www.w3.org/1999/xlink" xlink:type="simple"><person-group><name name-style="western"><surname>Boyko</surname><given-names>CB</given-names></name><name name-style="western"><surname>Cordeiro</surname><given-names>JR</given-names></name></person-group> (<year>2001</year>) <article-title>Catalog of recent type specimens in the Division of Invertebrate Zoology, American Museum of Natural History. V. <tp:taxon-name><tp:taxon-name-part taxon-name-part-type="phylum">Mollusca</tp:taxon-name-part></tp:taxon-name>, Part 2 (Class <tp:taxon-name><tp:taxon-name-part taxon-name-part-type="class">Gastropoda</tp:taxon-name-part></tp:taxon-name> [exclusive of <tp:taxon-name><tp:taxon-name-part taxon-name-part-type="subclass">Opisthobranchia</tp:taxon-name-part></tp:taxon-name> and <tp:taxon-name><tp:taxon-name-part taxon-name-part-type="infraclass">Pulmonata</tp:taxon-name-part></tp:taxon-name>], with supplements to <tp:taxon-name><tp:taxon-name-part taxon-name-part-type="class">Gastropoda</tp:taxon-name-part></tp:taxon-name> [<tp:taxon-name><tp:taxon-name-part taxon-name-part-type="subclass">Opisthobranchia</tp:taxon-name-part></tp:taxon-name>], and <tp:taxon-name><tp:taxon-name-part taxon-name-part-type="class">Bivalvia</tp:taxon-name-part></tp:taxon-name>).</article-title><source>Bulletin of the American Museum of Natural History</source><volume>262</volume>: <fpage>1</fpage>–<lpage>158</lpage>. <ext-link xlink:href="10.1206/0003-0090(2001)262%3C0001:CORTSI%3E2.0.CO;2" ext-link-type="doi" xlink:type="simple">https://doi.org/10.1206/0003-0090(2001)262&lt;0001:CORTSI&gt;2.0.CO;2</ext-link></mixed-citation></ref><ref id="B133"><mixed-citation xmlns:xlink="http://www.w3.org/1999/xlink" xlink:type="simple"><person-group><name name-style="western"><surname>Pfeiffer</surname><given-names>L</given-names></name></person-group> (<year>1858</year>) <source>Monographia Pneumonopomorum viventium.</source><publisher-name>Supplementum primum</publisher-name>, <publisher-loc>Volume 2. Cassellis: Theodori Fischeri</publisher-loc>, <size units="page">249 pp</size>. <ext-link xlink:href="10.5962/bhl.title.11217" ext-link-type="doi" xlink:type="simple">https://doi.org/10.5962/bhl.title.11217</ext-link></mixed-citation></ref><ref id="B145"><mixed-citation xmlns:xlink="http://www.w3.org/1999/xlink" xlink:type="simple"><person-group><name name-style="western"><surname>Reeve</surname><given-names>LA</given-names></name></person-group> (<year>1863</year>) Conchologia Iconica: Illustrations of the shells of molluscous animals. Volume 14, <italic><tp:taxon-name><tp:taxon-name-part taxon-name-part-type="genus">Pterocyclos</tp:taxon-name-part></tp:taxon-name></italic>, plates 1–5. Lovell Reeve and Co., London.</mixed-citation></ref><ref id="B14"><mixed-citation xmlns:xlink="http://www.w3.org/1999/xlink" xlink:type="simple"><person-group><name name-style="western"><surname>Benson</surname><given-names>WH</given-names></name></person-group> (<year>1860</year>) On <italic><tp:taxon-name><tp:taxon-name-part taxon-name-part-type="genus">Clostophis</tp:taxon-name-part></tp:taxon-name></italic> and <italic><tp:taxon-name><tp:taxon-name-part taxon-name-part-type="genus">Rhiostoma</tp:taxon-name-part></tp:taxon-name></italic>, new Burmese genera of land shells. Annals and Magazine of Natural History, Series 3 5(26): 95–97. <ext-link xlink:href="10.1080/00222936008697183" ext-link-type="doi" xlink:type="simple">https://doi.org/10.1080/00222936008697183</ext-link></mixed-citation></ref><ref id="B134"><mixed-citation xmlns:xlink="http://www.w3.org/1999/xlink" xlink:type="simple"><person-group><name name-style="western"><surname>Pfeiffer</surname><given-names>L</given-names></name></person-group> (<year>1862a</year>) <article-title>Description of eight new species of <tp:taxon-name><tp:taxon-name-part taxon-name-part-type="superfamily">Cyclostomacea</tp:taxon-name-part></tp:taxon-name> from the collection of H. Cumming. Esq.</article-title><source>Proceedings of the Zoological Society of London</source><volume>30</volume>: <fpage>115</fpage>–<lpage>117</lpage>.</mixed-citation></ref><ref id="B136"><mixed-citation xmlns:xlink="http://www.w3.org/1999/xlink" xlink:type="simple"><person-group><name name-style="western"><surname>Pfeiffer</surname><given-names>L</given-names></name></person-group> (<year>1865</year>) <source>Monographia Pneumonopomorum viventium.</source><publisher-name>Supplementum Secundum</publisher-name>, <publisher-loc>Volume 3. Cassellis: Theodori Fischeri</publisher-loc>, <size units="page">284 pp</size>. <ext-link xlink:href="10.5962/bhl.title.10621" ext-link-type="doi" xlink:type="simple">https://doi.org/10.5962/bhl.title.10621</ext-link></mixed-citation></ref><ref id="B91"><mixed-citation xmlns:xlink="http://www.w3.org/1999/xlink" xlink:type="simple"><person-group><name name-style="western"><surname>Martens</surname><given-names>E von</given-names></name></person-group> (<year>1867</year>) Die Preussische Expedition nach Ost-Asien. Verlag der Königlichen Geheimen Ober-Hofbuchdruckerei, 477 pp.</mixed-citation></ref><ref id="B40"><mixed-citation xmlns:xlink="http://www.w3.org/1999/xlink" xlink:type="simple"><person-group><name name-style="western"><surname>Fischer</surname><given-names>P</given-names></name></person-group> (<year>1891</year>) <article-title>Catalogue et distribution géographique des mollusques terrestres, fluviatiles &amp; marins ďune partie de ľIndo-Chine (Siam, Laos, Cambodge, Cochinchine, Annam, Tonkin).</article-title><source>Extrait du Bulletin de la Société ďHistoire Naturelle ďAutun</source><volume>4</volume>: <fpage>1</fpage>–<lpage>193</lpage>. <ext-link xlink:href="10.5962/bhl.title.14809" ext-link-type="doi" xlink:type="simple">https://doi.org/10.5962/bhl.title.14809</ext-link></mixed-citation></ref><ref id="B98"><mixed-citation xmlns:xlink="http://www.w3.org/1999/xlink" xlink:type="simple"><person-group><name name-style="western"><surname>Möllendorff</surname><given-names>OF von</given-names></name></person-group> (<year>1894</year>) <article-title>On a collection of land-shells from the Samui Islands, Gulf of Siam.</article-title><source>Proceedings of the Zoological Society of London</source><volume>62</volume>: <fpage>146</fpage>–<lpage>156</lpage>.</mixed-citation></ref><ref id="B71"><mixed-citation xmlns:xlink="http://www.w3.org/1999/xlink" xlink:type="simple"><person-group><name name-style="western"><surname>Kobelt</surname><given-names>W</given-names></name></person-group> (<year>1902</year>) <article-title><tp:taxon-name><tp:taxon-name-part taxon-name-part-type="family">Cyclophoridae</tp:taxon-name-part></tp:taxon-name>.</article-title><source>Das Tierreich</source><volume>16</volume>: <fpage>1</fpage>–<lpage>663</lpage>.</mixed-citation></ref><ref id="B42"><mixed-citation xmlns:xlink="http://www.w3.org/1999/xlink" xlink:type="simple"><person-group><name name-style="western"><surname>Fischer</surname><given-names>H</given-names></name><name name-style="western"><surname>Dautzenberg</surname><given-names>P</given-names></name></person-group> (<year>1904</year>) <article-title>Catalogue des mollusques terrestres et fluviatites de ľIndo-Chine orientale cités jusqu à ce jour.</article-title> In: <person-group><name name-style="western"><surname>Pavie</surname><given-names>A</given-names></name></person-group> (<role>Ed.</role>) <issue-title>Mission Pavie, Indo-Chine 1879–1895, Études Diverse Recherches sur Ľhistoire Naturelle de Ľhistoire Indo-Chine Orientale, Tome III.</issue-title><source>Ernest Leroux, Éditeur, Paris</source>, <fpage>390</fpage>–<lpage>450</lpage>.</mixed-citation></ref><ref id="B188"><mixed-citation xmlns:xlink="http://www.w3.org/1999/xlink" xlink:type="simple"><person-group><name name-style="western"><surname>Zilch</surname><given-names>A</given-names></name></person-group> (<year>1956</year>) <article-title>Die typen und typoide des Natur-Museums Senckenberg, 18, <tp:taxon-name><tp:taxon-name-part taxon-name-part-type="phylum">Mollusca</tp:taxon-name-part></tp:taxon-name><tp:taxon-name><tp:taxon-name-part taxon-name-part-type="family">Cyclophoridae</tp:taxon-name-part></tp:taxon-name>, <tp:taxon-name><tp:taxon-name-part taxon-name-part-type="subfamily">Cyclophorinae</tp:taxon-name-part></tp:taxon-name> (4).</article-title><source>Archiv für Molluskenkunde</source><volume>85</volume>: <fpage>171</fpage>–<lpage>196</lpage>.</mixed-citation></ref><ref id="B144"><mixed-citation xmlns:xlink="http://www.w3.org/1999/xlink" xlink:type="simple"><person-group><name name-style="western"><surname>Rees</surname><given-names>WJ</given-names></name></person-group> (<year>1964</year>) <article-title>A review of breathing devices in land operculated snail.</article-title><source>Proceedings of the Malacological Society of London</source><volume>36</volume>: <fpage>55</fpage>–<lpage>67</lpage>.</mixed-citation></ref><ref id="B155"><mixed-citation xmlns:xlink="http://www.w3.org/1999/xlink" xlink:type="simple"><person-group><name name-style="western"><surname>Solem</surname><given-names>A</given-names></name></person-group> (<year>1966</year>) <article-title>Some non-marine mollusks from Thailand, with notes on classification of the <tp:taxon-name><tp:taxon-name-part taxon-name-part-type="family">Helicarionidae</tp:taxon-name-part></tp:taxon-name>.</article-title><source>Sapolia Zoologica Musei Hauniensis</source><volume>24</volume>: <fpage>1</fpage>–<lpage>110</lpage>.</mixed-citation></ref><ref id="B41"><mixed-citation xmlns:xlink="http://www.w3.org/1999/xlink" xlink:type="simple"><person-group><name name-style="western"><surname>Fischer</surname><given-names>P-H</given-names></name></person-group> (<year>1973</year>) <article-title>Les mollusques testaces du Cambodge, prmiere partie: Introduction et Gastropodes Prosobranches.</article-title><source>Journal de Conchyliologie</source><volume>90</volume>: <fpage>40</fpage>–<lpage>64</lpage>.</mixed-citation></ref><ref id="B1"><mixed-citation xmlns:xlink="http://www.w3.org/1999/xlink" xlink:type="simple"><person-group><name name-style="western"><surname>Abbott</surname><given-names>RT</given-names></name></person-group> (<year>1989</year>) <source>Compendium of Landshells. American Malacologists Inc.</source><publisher-name>, Melbourne</publisher-name>, <publisher-loc>Florida</publisher-loc>, <size units="page">240 pp</size>.</mixed-citation></ref><ref id="B175"><mixed-citation xmlns:xlink="http://www.w3.org/1999/xlink" xlink:type="simple"><person-group><name name-style="western"><surname>Tumpeesuwan</surname><given-names>S</given-names></name></person-group> (<year>2001</year>) <source>Taxonomy of snorkel snails genus <italic><tp:taxon-name><tp:taxon-name-part taxon-name-part-type="genus">Rhiostoma</tp:taxon-name-part></tp:taxon-name></italic> Benson, 1860 in Thailand.</source><publisher-name>Master Thesis</publisher-name>, <publisher-loc>Department of Biology, Faculty of Science, Chulalongkorn University</publisher-loc>, <size units="page">178 pp</size>.</mixed-citation></ref><ref id="B78"><mixed-citation xmlns:xlink="http://www.w3.org/1999/xlink" xlink:type="simple"><person-group><name name-style="western"><surname>Kongim</surname><given-names>B</given-names></name><name name-style="western"><surname>Sutcharit</surname><given-names>C</given-names></name><name name-style="western"><surname>Tongkerd</surname><given-names>P</given-names></name><name name-style="western"><surname>Panha</surname><given-names>S</given-names></name></person-group> (<year>2013b</year>) <article-title>Karyotype of the snorkel snails genera <italic><tp:taxon-name><tp:taxon-name-part taxon-name-part-type="genus">Pterocyclos</tp:taxon-name-part></tp:taxon-name></italic> and <italic><tp:taxon-name><tp:taxon-name-part taxon-name-part-type="genus">Rhiostoma</tp:taxon-name-part></tp:taxon-name></italic> (<tp:taxon-name><tp:taxon-name-part taxon-name-part-type="subclass">Prosobranchia</tp:taxon-name-part></tp:taxon-name>: <tp:taxon-name><tp:taxon-name-part taxon-name-part-type="family">Cyclophoridae</tp:taxon-name-part></tp:taxon-name>).</article-title><source>The Raffles Bulletin of Zoology</source><volume>61</volume>: <fpage>13</fpage>–<lpage>20</lpage>.</mixed-citation></ref><ref id="B53"><mixed-citation xmlns:xlink="http://www.w3.org/1999/xlink" xlink:type="simple"><person-group><name name-style="western"><surname>Habe</surname><given-names>T</given-names></name></person-group> (<year>1965</year>) <article-title>Operculated land molluscs from Southeast Asia.</article-title><source>Nature and Life in Southeast Asia, Kyoto</source><volume>4</volume>: <fpage>111</fpage>–<lpage>128</lpage>.</mixed-citation></ref><ref id="B90"><mixed-citation xmlns:xlink="http://www.w3.org/1999/xlink" xlink:type="simple"><person-group><name name-style="western"><surname>Martens</surname><given-names>E von</given-names></name></person-group> (<year>1860</year>) <article-title>On the <tp:taxon-name><tp:taxon-name-part taxon-name-part-type="phylum">Mollusca</tp:taxon-name-part></tp:taxon-name> of Siam.</article-title><source>Proceedings of the Zoological Society of London</source><volume>28</volume>: <fpage>6</fpage>–<lpage>18</lpage>.</mixed-citation></ref><ref id="B114"><mixed-citation xmlns:xlink="http://www.w3.org/1999/xlink" xlink:type="simple"><person-group><name name-style="western"><surname>Nevill</surname><given-names>G</given-names></name></person-group> (<year>1878</year>) <source>Hand list of <tp:taxon-name><tp:taxon-name-part taxon-name-part-type="phylum">Mollusca</tp:taxon-name-part></tp:taxon-name> in the Indian Museum, Calcutta.</source><publisher-name>Calcutta</publisher-name>, <publisher-loc>Trustees</publisher-loc>, <size units="page">338 pp</size>. <ext-link xlink:href="10.5962/bhl.title.11957" ext-link-type="doi" xlink:type="simple">https://doi.org/10.5962/bhl.title.11957</ext-link></mixed-citation></ref><ref id="B95"><mixed-citation xmlns:xlink="http://www.w3.org/1999/xlink" xlink:type="simple"><person-group><name name-style="western"><surname>Möllendorff</surname><given-names>von OF</given-names></name></person-group> (<year>1885</year>) <article-title>Materialien zur fauna von China (Die Auriculaceen, Nachträge und Berichtigungen).</article-title><source>Jahrbücher der Deutschen Malakozoologischen Gesellschaft</source><volume>12</volume>: <fpage>349</fpage>–<lpage>398</lpage>.</mixed-citation></ref><ref id="B3"><mixed-citation xmlns:xlink="http://www.w3.org/1999/xlink" xlink:type="simple"><person-group><name name-style="western"><surname>Ancey</surname><given-names>C-F</given-names></name></person-group> (<year>1898</year>) <article-title>Observations sur les mollusques terrestres et fluviatiles recueillies dans I’Indo-Chine et particulaièrement au Laos, par M. Henri Counillon, accompagnées de remarques sur ďautres mollusques de cette région.</article-title><source>Bulletin du Musée ďHistoire Naturelle de Marseille</source><volume>1</volume>: <fpage>125</fpage>–<lpage>150</lpage>.</mixed-citation></ref><ref id="B36"><mixed-citation xmlns:xlink="http://www.w3.org/1999/xlink" xlink:type="simple"><person-group><name name-style="western"><surname>Do</surname><given-names>DS</given-names></name><name name-style="western"><surname>Nguyen</surname><given-names>TS</given-names></name><name name-style="western"><surname>Do</surname><given-names>HL</given-names></name></person-group> (<year>2020b</year>) <article-title>The land snail genus <italic><tp:taxon-name><tp:taxon-name-part taxon-name-part-type="genus">Rhiostoma</tp:taxon-name-part></tp:taxon-name></italic> Benson, 1860 from Vietnam (<tp:taxon-name><tp:taxon-name-part taxon-name-part-type="class">Gastropoda</tp:taxon-name-part></tp:taxon-name>: <tp:taxon-name><tp:taxon-name-part taxon-name-part-type="subclass">Caenogastropoda</tp:taxon-name-part></tp:taxon-name>: <tp:taxon-name><tp:taxon-name-part taxon-name-part-type="family">Cyclophoridae</tp:taxon-name-part></tp:taxon-name>), with description of a new species.</article-title><source>Ruthenica</source><volume>30</volume>(<issue>3</issue>): <fpage>165</fpage>–<lpage>172</lpage>. <ext-link xlink:href="10.35885/ruthenica.2021.30(3).4" ext-link-type="doi" xlink:type="simple">https://doi.org/10.35885/ruthenica.2021.30(3).4</ext-link></mixed-citation></ref></ref-list></tp:taxon-treatment>
