# Supplementary material for: ﻿Systematic revision of the snorkel snail genus Rhiostoma Benson, 1860 (Gastropoda, Caenogastropoda, Cyclophoridae) with descriptions of new species
Source: Zookeys. 2023 Jan 24;1142:1–144. doi: 10.3897/zookeys.1142.90097 (PMC10208988; doi:10.3897/zookeys.1142.90097)
Supplement: XML Treatment for Rhiostoma hainesi [file zookeys.1142.90097-treatment6.xml]

<!DOCTYPE tp:taxon-treatment
  PUBLIC "-//TaxonX//DTD Taxonomic Treatment Publishing DTD v0 20100105//EN" "tax-treatment-NSO.dtd">
<tp:taxon-treatment xmlns:tp="http://www.plazi.org/taxpub"><tp:treatment-meta><kwd-group><label>Taxon classification</label><kwd>
                <named-content content-type="kingdom">Animalia</named-content>
              </kwd><kwd>
                <named-content content-type="order">Architaenioglossa</named-content>
              </kwd><kwd>
                <named-content content-type="family">Cyclophoridae</named-content>
              </kwd></kwd-group><mixed-citation publication-type="journal"><person-group><name><surname>Tongkerd</surname><given-names>Piyoros</given-names></name><name><surname>Tumpeesuwan</surname><given-names>Sakboworn</given-names></name><name><surname>Inkhavilay</surname><given-names>Khamla</given-names></name><name><surname>Prasankok</surname><given-names>Pongpun</given-names></name><name><surname>Jeratthitikul</surname><given-names>Ekgachai</given-names></name><name><surname>Panha</surname><given-names>Somsak</given-names></name><name><surname>Sutcharit</surname><given-names>Chirasak</given-names></name></person-group><article-title>﻿Systematic revision of the snorkel snail genus <italic><tp:taxon-name><tp:taxon-name-part taxon-name-part-type="genus" reg="Rhiostoma">Rhiostoma</tp:taxon-name-part></tp:taxon-name></italic> Benson, 1860 (<tp:taxon-name><tp:taxon-name-part taxon-name-part-type="class">Gastropoda</tp:taxon-name-part></tp:taxon-name>, <tp:taxon-name><tp:taxon-name-part taxon-name-part-type="subclass">Caenogastropoda</tp:taxon-name-part></tp:taxon-name>, <tp:taxon-name><tp:taxon-name-part taxon-name-part-type="family">Cyclophoridae</tp:taxon-name-part></tp:taxon-name>) with descriptions of new species</article-title><source>Zookeys</source><day>24</day><month>01</month><year>2023</year><volume>1142</volume><fpage>1</fpage><lpage>144</lpage><pub-id pub-id-type="doi">10.3897/zookeys.1142.90097</pub-id></mixed-citation></tp:treatment-meta><tp:nomenclature><label>﻿5.</label><tp:taxon-name>
              <object-id xmlns:xlink="http://www.w3.org/1999/xlink" content-type="arpha" xlink:type="simple">8C1BB00D-BF89-5825-9604-0088370AD469</object-id>
              <tp:taxon-name-part taxon-name-part-type="genus" reg="Rhiostoma">Rhiostoma</tp:taxon-name-part>
              <tp:taxon-name-part taxon-name-part-type="species" reg="hainesi">hainesi</tp:taxon-name-part>
            </tp:taxon-name><tp:taxon-authority>Pfeiffer, 1862</tp:taxon-authority><xref ref-type="fig" rid="F17">Figs 17B, C</xref><xref ref-type="fig" rid="F18">, 18</xref><xref ref-type="fig" rid="F21">, 21</xref><xref ref-type="fig" rid="F22">, 22</xref><xref ref-type="fig" rid="F32">, 32B</xref><tp:nomenclature-citation-list><tp:nomenclature-citation><tp:taxon-name>
                  <tp:taxon-name-part taxon-name-part-type="genus" reg="Rhiostoma">Rhiostoma</tp:taxon-name-part>
                  <tp:taxon-name-part taxon-name-part-type="species" reg="hainesi">hainesi</tp:taxon-name-part>
                </tp:taxon-name><comment>Pfeiffer, 1862a: 115, pl. 12, fig. 8. Type locality: Camboja [Cambodia]. <xref ref-type="bibr" rid="B136">Pfeiffer 1865</xref>: 38, 39. <xref ref-type="bibr" rid="B91">Martens 1867</xref>: 64. <xref ref-type="bibr" rid="B40">Fischer 1891</xref>: 101. <xref ref-type="bibr" rid="B71">Kobelt 1902</xref>: 178. <xref ref-type="bibr" rid="B42">Fischer and Dautzenberg 1904</xref>: 427. Kobelt 1911: 762, pl. 113, fig. 1. <xref ref-type="bibr" rid="B41">Fischer 1973</xref>: 47. <xref ref-type="bibr" rid="B164">Tarruella and Doménech 2010</xref>: 189, fig. 1d. <xref ref-type="bibr" rid="B175">Tumpeesuwan 2001</xref>: 35–40, figs 4.7–4.9. <xref ref-type="bibr" rid="B78">Kongim et al. 2013b</xref>: 16, fig. 2e. <xref ref-type="bibr" rid="B160">Sutcharit et al. 2019</xref>: 28, fig. 6f, g.</comment></tp:nomenclature-citation><tp:nomenclature-citation><tp:taxon-name>
                  <tp:taxon-name-part taxon-name-part-type="genus" reg="Pterocyclos">Pterocyclos</tp:taxon-name-part>
                  <tp:taxon-name-part taxon-name-part-type="species" reg="hainesii">hainesii</tp:taxon-name-part>
                </tp:taxon-name><comment>[sic]—<xref ref-type="bibr" rid="B145">Reeve 1863</xref>: <tp:taxon-name><tp:taxon-name-part taxon-name-part-type="genus" reg="Pterocyclos">Pterocyclos</tp:taxon-name-part></tp:taxon-name> pl. 4, species 19.</comment></tp:nomenclature-citation><tp:nomenclature-citation><tp:taxon-name>
                  <tp:taxon-name-part taxon-name-part-type="genus" reg="Pterocyclus">Pterocyclus</tp:taxon-name-part>
                </tp:taxon-name><comment>[sic] (<tp:taxon-name><tp:taxon-name-part taxon-name-part-type="genus" reg="Rhiostoma">Rhiostoma</tp:taxon-name-part></tp:taxon-name>) <tp:taxon-name><tp:taxon-name-part taxon-name-part-type="genus" reg="Rhiostoma"/><tp:taxon-name-part taxon-name-part-type="species" reg="hainesi">hainesi</tp:taxon-name-part></tp:taxon-name>—<xref ref-type="bibr" rid="B114">Nevill 1878</xref>: 263.</comment></tp:nomenclature-citation><tp:nomenclature-citation><tp:taxon-name>
                  <tp:taxon-name-part taxon-name-part-type="genus" reg="Rhiostoma">Rhiostoma</tp:taxon-name-part>
                  <tp:taxon-name-part taxon-name-part-type="species" reg="smithi">smithi</tp:taxon-name-part>
                </tp:taxon-name><comment>Bartsch, 1932: 70, 71, fig. 1. Type locality: Khao Sabap, southern Siam [Khao Sabap, Khlung District, Chanthaburi Province, Thailand]. <xref ref-type="bibr" rid="B1">Abbott 1989</xref>: 34, with 2 figures (paratype). <xref ref-type="bibr" rid="B155">Solem 1966</xref>: 11. <xref ref-type="bibr" rid="B124">Panha and Thanamitramanee 1997</xref>: 2. <xref ref-type="bibr" rid="B62">Hemmen et al. 1999</xref>: 8, fig. 4. <xref ref-type="bibr" rid="B125">Patamakanthin 2001</xref>: 222, 223, fig. m1–m3. New synonym.</comment></tp:nomenclature-citation><tp:nomenclature-citation><tp:taxon-name>
                  <tp:taxon-name-part taxon-name-part-type="genus" reg="Rhiostoma">Rhiostoma</tp:taxon-name-part>
                  <tp:taxon-name-part taxon-name-part-type="species" reg="tomlini">tomlini</tp:taxon-name-part>
                </tp:taxon-name><comment>Salisbury, 1949: 41, 42, pl. 3b, figs 3, 4. Type locality: Khao Sabap, Siam [Khao Sabap, Khlung District, Chanthaburi Province, Thailand]. <xref ref-type="bibr" rid="B155">Solem 1966</xref>: 11. <xref ref-type="bibr" rid="B160">Sutcharit et al. 2019</xref>: 51, fig. 12d. <xref ref-type="bibr" rid="B29">Chen et al. 2022</xref>: fig. 1b. New synonym.</comment></tp:nomenclature-citation><tp:nomenclature-citation><tp:taxon-name>
                  <tp:taxon-name-part taxon-name-part-type="genus" reg="Rhinostoma">Rhinostoma</tp:taxon-name-part>
                </tp:taxon-name><comment>[sic] <tp:taxon-name><tp:taxon-name-part taxon-name-part-type="genus" reg="Rhinostoma"/><tp:taxon-name-part taxon-name-part-type="species" reg="housei">housei</tp:taxon-name-part><tp:taxon-name-part taxon-name-part-type="subspecies" reg="kirai">kirai</tp:taxon-name-part></tp:taxon-name> Habe, 1965: 128 [in part], pl. 2, fig. 11. Type locality: Chanthaburi, Thailand. New synonym.</comment></tp:nomenclature-citation></tp:nomenclature-citation-list></tp:nomenclature><tp:treatment-sec sec-type="type material" id="SECID0EMEEK"><title>Type material.</title><p><bold><italic>Syntype</italic></bold><named-content xmlns:xlink="http://www.w3.org/1999/xlink" content-type="dwc:institutional_code" xlink:title="The Natural History Museum, London" xlink:href="http://grbio.org/institution/natural-history-museum-london" xlink:type="simple">NHMUK</named-content> 20170371 (2 shells; Fig. <xref ref-type="fig" rid="F21">21A</xref>) from Camboja. <bold><italic>Holotype</italic></bold><named-content xmlns:xlink="http://www.w3.org/1999/xlink" content-type="dwc:institutional_code" xlink:title="National Museum of Natural History, Smithsonian Institute, Washington D.C." xlink:href="http://grbio.org/institution/smithsonian-institution-national-museum-natural-history" xlink:type="simple">NMNH</named-content> 382943 (Fig. <xref ref-type="fig" rid="F21">21B</xref>) of <italic><tp:taxon-name><tp:taxon-name-part taxon-name-part-type="genus" reg="Rhiostoma">Rhiostoma</tp:taxon-name-part><tp:taxon-name-part taxon-name-part-type="species" reg="smithi">smithi</tp:taxon-name-part></tp:taxon-name></italic> Bartsch, 1932, from Kao Sabap, S.E. Siam. <bold><italic>Holotype</italic></bold><abbrev xmlns:xlink="http://www.w3.org/1999/xlink" content-type="institution" xlink:title="National Museum of Well, Cardiff" id="ABBRID0E1FEK" xlink:type="simple">NMW</abbrev> 1955.158.24924 (Fig. <xref ref-type="fig" rid="F21">21C</xref>) of <italic><tp:taxon-name><tp:taxon-name-part taxon-name-part-type="genus" reg="Rhiostoma">Rhiostoma</tp:taxon-name-part><tp:taxon-name-part taxon-name-part-type="species" reg="tomlini">tomlini</tp:taxon-name-part></tp:taxon-name></italic> Salisbury, 1949, from Khao Sabap, Thailand, <bold><italic>paratype</italic></bold><named-content xmlns:xlink="http://www.w3.org/1999/xlink" content-type="dwc:institutional_code" xlink:title="The Natural History Museum, London" xlink:href="http://grbio.org/institution/natural-history-museum-london" xlink:type="simple">NHMUK</named-content> 1949.6.7.1 (2 shells; Fig. <xref ref-type="fig" rid="F21">21D</xref>) from Khao Sabap, Siam, and <bold><italic>paratype</italic></bold><named-content xmlns:xlink="http://www.w3.org/1999/xlink" content-type="dwc:institutional_code" xlink:title="The Natural History Museum, London" xlink:href="http://grbio.org/institution/natural-history-museum-london" xlink:type="simple">NHMUK</named-content> 20170372 (1 juvenile shell) from Khao Sabap, Siam. <bold><italic>Holotype</italic></bold><abbrev xmlns:xlink="http://www.w3.org/1999/xlink" content-type="institution" xlink:title="National Science Museum and Technology, Tokyo" id="ABBRID0EFHEK" xlink:type="simple">NSMT</abbrev> 52242 (Fig. <xref ref-type="fig" rid="F21">21E</xref>) of <italic><tp:taxon-name><tp:taxon-name-part taxon-name-part-type="genus" reg="Rhiostoma">Rhiostoma</tp:taxon-name-part><tp:taxon-name-part taxon-name-part-type="species" reg="housei">housei</tp:taxon-name-part><tp:taxon-name-part taxon-name-part-type="subspecies" reg="kirai">kirai</tp:taxon-name-part></tp:taxon-name></italic> Habe, 1965, from Chanthaburi, Thailand.</p></tp:treatment-sec><tp:treatment-sec sec-type="material" id="SECID0E4HEK"><title>Other material examined.</title><p><bold>Thailand</bold>: Khao Yai, Muang, Nakornnayok: <named-content xmlns:xlink="http://www.w3.org/1999/xlink" content-type="dwc:institutional_code" xlink:title="Chulalongkorn University, Museum of Zoology, Bangkok" xlink:href="http://grbio.org/institution/chulalongkorn-university-museum-natural-history" xlink:type="simple">CUMZ</named-content> 4458. Khoa Sib Ha Chun, Kaeng Hang Maeo, Chanthaburi: <named-content xmlns:xlink="http://www.w3.org/1999/xlink" content-type="dwc:institutional_code" xlink:title="Chulalongkorn University, Museum of Zoology, Bangkok" xlink:href="http://grbio.org/institution/chulalongkorn-university-museum-natural-history" xlink:type="simple">CUMZ</named-content> 10075, 10107. Klong Plub, Khlung, Chanthaburi: <named-content xmlns:xlink="http://www.w3.org/1999/xlink" content-type="dwc:institutional_code" xlink:title="Chulalongkorn University, Museum of Zoology, Bangkok" xlink:href="http://grbio.org/institution/chulalongkorn-university-museum-natural-history" xlink:type="simple">CUMZ</named-content> 10017. Makok Waterfall, Khlung, Chanthaburi: <named-content xmlns:xlink="http://www.w3.org/1999/xlink" content-type="dwc:institutional_code" xlink:title="Chulalongkorn University, Museum of Zoology, Bangkok" xlink:href="http://grbio.org/institution/chulalongkorn-university-museum-natural-history" xlink:type="simple">CUMZ</named-content> 3807, 3814, 3920, 3921, 4421, 4814 (Fig. <xref ref-type="fig" rid="F22">22B</xref>), 4819, 4827, 10102, 10105, 10109. Trok Nong Waterfall, Khlung, Chanthaburi: <named-content xmlns:xlink="http://www.w3.org/1999/xlink" content-type="dwc:institutional_code" xlink:title="Chulalongkorn University, Museum of Zoology, Bangkok" xlink:href="http://grbio.org/institution/chulalongkorn-university-museum-natural-history" xlink:type="simple">CUMZ</named-content> 4455. Ban Ma Kham, Ma Kham, Chanthaburi: <named-content xmlns:xlink="http://www.w3.org/1999/xlink" content-type="dwc:institutional_code" xlink:title="Chulalongkorn University, Museum of Zoology, Bangkok" xlink:href="http://grbio.org/institution/chulalongkorn-university-museum-natural-history" xlink:type="simple">CUMZ</named-content> 10099. Phrabat Khao Ma Kham, Ma Kham, Chanthaburi: <named-content xmlns:xlink="http://www.w3.org/1999/xlink" content-type="dwc:institutional_code" xlink:title="Chulalongkorn University, Museum of Zoology, Bangkok" xlink:href="http://grbio.org/institution/chulalongkorn-university-museum-natural-history" xlink:type="simple">CUMZ</named-content> 10116. Khlong Narai waterfall, Muang, Chanthaburi: <named-content xmlns:xlink="http://www.w3.org/1999/xlink" content-type="dwc:institutional_code" xlink:title="Chulalongkorn University, Museum of Zoology, Bangkok" xlink:href="http://grbio.org/institution/chulalongkorn-university-museum-natural-history" xlink:type="simple">CUMZ</named-content> 10101. Plieu Waterfall, Chanthaburi: <named-content xmlns:xlink="http://www.w3.org/1999/xlink" content-type="dwc:institutional_code" xlink:title="Chulalongkorn University, Museum of Zoology, Bangkok" xlink:href="http://grbio.org/institution/chulalongkorn-university-museum-natural-history" xlink:type="simple">CUMZ</named-content> 3801, 4336, 4338, 4339, 4340, 4380, 4381 (Figs <xref ref-type="fig" rid="F21">21F</xref>, <xref ref-type="fig" rid="F22">22A</xref>), 4393, 4394, 4403, 4404, 4405, 4418, 4422, 4425, 4426, 4428, 4434, 10106, 10194 (Fig. <xref ref-type="fig" rid="F22">22D</xref>). Si Bha Chan Waterfall, Muang, Chanthaburi: <named-content xmlns:xlink="http://www.w3.org/1999/xlink" content-type="dwc:institutional_code" xlink:title="Chulalongkorn University, Museum of Zoology, Bangkok" xlink:href="http://grbio.org/institution/chulalongkorn-university-museum-natural-history" xlink:type="simple">CUMZ</named-content> 4733. Hin Dat waterfall, Pong Nam Ron, Chanthaburi: <named-content xmlns:xlink="http://www.w3.org/1999/xlink" content-type="dwc:institutional_code" xlink:title="Chulalongkorn University, Museum of Zoology, Bangkok" xlink:href="http://grbio.org/institution/chulalongkorn-university-museum-natural-history" xlink:type="simple">CUMZ</named-content> 10100. Khao Soi Dao Wildlife Breeding Center, Soi Dao, Chanthaburi: <named-content xmlns:xlink="http://www.w3.org/1999/xlink" content-type="dwc:institutional_code" xlink:title="Chulalongkorn University, Museum of Zoology, Bangkok" xlink:href="http://grbio.org/institution/chulalongkorn-university-museum-natural-history" xlink:type="simple">CUMZ</named-content> 3855, 3883, 3898, 3917, 4402, 4423, 4457, 4743, 10114, 10117. Wat Khao Sukim, Tha Mai, Chanthaburi: <named-content xmlns:xlink="http://www.w3.org/1999/xlink" content-type="dwc:institutional_code" xlink:title="Chulalongkorn University, Museum of Zoology, Bangkok" xlink:href="http://grbio.org/institution/chulalongkorn-university-museum-natural-history" xlink:type="simple">CUMZ</named-content> 3803, 3815, 3828, 3918, 3919, 4867, 10103, 10108, 10110, 10111, 10118, 10119, 10120. Wat Tham Klong Tip, Tha Mai, Chanthaburi: <named-content xmlns:xlink="http://www.w3.org/1999/xlink" content-type="dwc:institutional_code" xlink:title="Chulalongkorn University, Museum of Zoology, Bangkok" xlink:href="http://grbio.org/institution/chulalongkorn-university-museum-natural-history" xlink:type="simple">CUMZ</named-content> 10112. Chanthaburi: <named-content xmlns:xlink="http://www.w3.org/1999/xlink" content-type="dwc:institutional_code" xlink:title="Chulalongkorn University, Museum of Zoology, Bangkok" xlink:href="http://grbio.org/institution/chulalongkorn-university-museum-natural-history" xlink:type="simple">CUMZ</named-content> 10113. Khao Chamao-Khao Wong, Khao Chamao, Rayong: <named-content xmlns:xlink="http://www.w3.org/1999/xlink" content-type="dwc:institutional_code" xlink:title="Chulalongkorn University, Museum of Zoology, Bangkok" xlink:href="http://grbio.org/institution/chulalongkorn-university-museum-natural-history" xlink:type="simple">CUMZ</named-content> 4456, 4816 (Fig. <xref ref-type="fig" rid="F22">22C</xref>), 4822, 10098. Khao Chamao Waterfall, Khao Chamao, Rayong: <named-content xmlns:xlink="http://www.w3.org/1999/xlink" content-type="dwc:institutional_code" xlink:title="Chulalongkorn University, Museum of Zoology, Bangkok" xlink:href="http://grbio.org/institution/chulalongkorn-university-museum-natural-history" xlink:type="simple">CUMZ</named-content> 3897. Klong Pla Kang waterfall, Khao Chamao-Khao Wong, Khao Chamao, Rayong: <named-content xmlns:xlink="http://www.w3.org/1999/xlink" content-type="dwc:institutional_code" xlink:title="Chulalongkorn University, Museum of Zoology, Bangkok" xlink:href="http://grbio.org/institution/chulalongkorn-university-museum-natural-history" xlink:type="simple">CUMZ</named-content> 10104. Wat Chat San Phatthanaram, Bo Rai, Trat: <named-content xmlns:xlink="http://www.w3.org/1999/xlink" content-type="dwc:institutional_code" xlink:title="Chulalongkorn University, Museum of Zoology, Bangkok" xlink:href="http://grbio.org/institution/chulalongkorn-university-museum-natural-history" xlink:type="simple">CUMZ</named-content> 10115.</p><fig id="F21" position="float" orientation="portrait"><object-id xmlns:xlink="http://www.w3.org/1999/xlink" content-type="doi" xlink:type="simple">10.3897/zookeys.1142.90097.figure21</object-id><object-id xmlns:xlink="http://www.w3.org/1999/xlink" content-type="arpha" xlink:type="simple">E55D81BC-3863-56BB-ADD6-FC141709FD8F</object-id><label>Figure 21.</label><caption><p>Shell of <italic><tp:taxon-name><tp:taxon-name-part taxon-name-part-type="genus" reg="Rhiostoma">Rhiostoma</tp:taxon-name-part><tp:taxon-name-part taxon-name-part-type="species" reg="hainesi">hainesi</tp:taxon-name-part></tp:taxon-name></italic><bold>A</bold> syntype <named-content xmlns:xlink="http://www.w3.org/1999/xlink" content-type="dwc:institutional_code" xlink:title="The Natural History Museum, London" xlink:href="http://grbio.org/institution/natural-history-museum-london" xlink:type="simple">NHMUK</named-content> 20170371 from Camboja <bold>B</bold> holotype of “<italic><tp:taxon-name><tp:taxon-name-part taxon-name-part-type="genus" reg="Rhiosotma">Rhiosotma</tp:taxon-name-part><tp:taxon-name-part taxon-name-part-type="species" reg="smithi">smithi</tp:taxon-name-part></tp:taxon-name></italic> Bartsch, 1932” <named-content xmlns:xlink="http://www.w3.org/1999/xlink" content-type="dwc:institutional_code" xlink:title="National Museum of Natural History, Smithsonian Institute, Washington D.C." xlink:href="http://grbio.org/institution/smithsonian-institution-national-museum-natural-history" xlink:type="simple">NMNH</named-content> 382943 from Khao Sabap, southern Siam <bold>C, D</bold> originally labelled as “<italic><tp:taxon-name><tp:taxon-name-part taxon-name-part-type="genus" reg="Rhiostoma">Rhiostoma</tp:taxon-name-part><tp:taxon-name-part taxon-name-part-type="species" reg="tomlini">tomlini</tp:taxon-name-part></tp:taxon-name></italic> Salisbury, 1949” from Khao Sabap, Siam <bold>C</bold> holotype <abbrev xmlns:xlink="http://www.w3.org/1999/xlink" content-type="institution" xlink:title="National Museum of Well, Cardiff" id="ABBRID0E3NEK" xlink:type="simple">NMW</abbrev> 1955.158.24924 and <bold>D</bold> paratype <named-content xmlns:xlink="http://www.w3.org/1999/xlink" content-type="dwc:institutional_code" xlink:title="The Natural History Museum, London" xlink:href="http://grbio.org/institution/natural-history-museum-london" xlink:type="simple">NHMUK</named-content> 1949.6.7.1 <bold>E</bold> holotype of “<italic><tp:taxon-name><tp:taxon-name-part taxon-name-part-type="genus" reg="Rhiostoma">Rhiostoma</tp:taxon-name-part><tp:taxon-name-part taxon-name-part-type="species" reg="housei">housei</tp:taxon-name-part><tp:taxon-name-part taxon-name-part-type="subspecies" reg="kirai">kirai</tp:taxon-name-part></tp:taxon-name></italic> Habe, 1965” <abbrev xmlns:xlink="http://www.w3.org/1999/xlink" content-type="institution" xlink:title="National Science Museum and Technology, Tokyo" id="ABBRID0EZOEK" xlink:type="simple">NSMT</abbrev> 52242 from Chanthaburi, Thailand <bold>F</bold> specimen <named-content xmlns:xlink="http://www.w3.org/1999/xlink" content-type="dwc:institutional_code" xlink:title="Chulalongkorn University, Museum of Zoology, Bangkok" xlink:href="http://grbio.org/institution/chulalongkorn-university-museum-natural-history" xlink:type="simple">CUMZ</named-content> 4381 from Chanthaburi.</p></caption><graphic xmlns:xlink="http://www.w3.org/1999/xlink" xlink:href="zookeys-1142-001_article-90097__-g021.jpg" position="float" orientation="portrait" xlink:type="simple" id="oo_799879.jpg"><uri content-type="original_file" xlink:type="simple">https://binary.pensoft.net/fig/799879</uri></graphic></fig><fig id="F22" position="float" orientation="portrait"><object-id xmlns:xlink="http://www.w3.org/1999/xlink" content-type="doi" xlink:type="simple">10.3897/zookeys.1142.90097.figure22</object-id><object-id xmlns:xlink="http://www.w3.org/1999/xlink" content-type="arpha" xlink:type="simple">577F5773-48DD-5332-8E7A-DFC17B89D08F</object-id><label>Figure 22.</label><caption><p>Shell of <italic><tp:taxon-name><tp:taxon-name-part taxon-name-part-type="genus" reg="Rhiostoma">Rhiostoma</tp:taxon-name-part><tp:taxon-name-part taxon-name-part-type="species" reg="hainesi">hainesi</tp:taxon-name-part></tp:taxon-name></italic><bold>A</bold> specimen <named-content xmlns:xlink="http://www.w3.org/1999/xlink" content-type="dwc:institutional_code" xlink:title="Chulalongkorn University, Museum of Zoology, Bangkok" xlink:href="http://grbio.org/institution/chulalongkorn-university-museum-natural-history" xlink:type="simple">CUMZ</named-content> 4381 from Chanthaburi <bold>B</bold> specimen <named-content xmlns:xlink="http://www.w3.org/1999/xlink" content-type="dwc:institutional_code" xlink:title="Chulalongkorn University, Museum of Zoology, Bangkok" xlink:href="http://grbio.org/institution/chulalongkorn-university-museum-natural-history" xlink:type="simple">CUMZ</named-content> 4814 from Makok Waterfall, Chanthaburi <bold>C</bold> specimen <named-content xmlns:xlink="http://www.w3.org/1999/xlink" content-type="dwc:institutional_code" xlink:title="Chulalongkorn University, Museum of Zoology, Bangkok" xlink:href="http://grbio.org/institution/chulalongkorn-university-museum-natural-history" xlink:type="simple">CUMZ</named-content> 4816 from Khao Chamao, Rayong <bold>D</bold> specimens <named-content xmlns:xlink="http://www.w3.org/1999/xlink" content-type="dwc:institutional_code" xlink:title="Chulalongkorn University, Museum of Zoology, Bangkok" xlink:href="http://grbio.org/institution/chulalongkorn-university-museum-natural-history" xlink:type="simple">CUMZ</named-content> 10194 from Chanthaburi shows series of growth from small juvenile (on the left) to nearly adult (on the right).</p></caption><graphic xmlns:xlink="http://www.w3.org/1999/xlink" xlink:href="zookeys-1142-001_article-90097__-g022.jpg" position="float" orientation="portrait" xlink:type="simple" id="oo_799880.jpg"><uri content-type="original_file" xlink:type="simple">https://binary.pensoft.net/fig/799880</uri></graphic></fig></tp:treatment-sec><tp:treatment-sec sec-type="diagnosis" id="SECID0E5QEK"><title>Diagnosis.</title><p>Shell large, thick, and depressed. Detached whorl longer than aperture width, curved and descending. Apertural lip much expanded on palatal wall. Breathing device usually tubular and its tip often attached to preceding whorl. Shell usually with thick dark brown periostracum.</p></tp:treatment-sec><tp:treatment-sec sec-type="Differential diagnosis" id="SECID0EDREK"><title>Differential diagnosis.</title><p><italic><tp:taxon-name><tp:taxon-name-part taxon-name-part-type="genus" reg="Rhiostoma">Rhiostoma</tp:taxon-name-part><tp:taxon-name-part taxon-name-part-type="species" reg="hainesi">hainesi</tp:taxon-name-part></tp:taxon-name></italic> differs from <italic><tp:taxon-name><tp:taxon-name-part taxon-name-part-type="genus" reg="Rhiostoma">R.</tp:taxon-name-part><tp:taxon-name-part taxon-name-part-type="species" reg="rhothonotaphrosa">rhothonotaphrosa</tp:taxon-name-part></tp:taxon-name></italic> sp. nov. by having a large and stout last whorl, tubular- or notch-shaped breathing device, thickened brownish periostracum, and lip slightly thickened and widely expanded. In contrast, <italic><tp:taxon-name><tp:taxon-name-part taxon-name-part-type="genus" reg="Rhiostoma">R.</tp:taxon-name-part><tp:taxon-name-part taxon-name-part-type="species" reg="rhothonotaphrosa">rhothonotaphrosa</tp:taxon-name-part></tp:taxon-name></italic> sp. nov. has a smaller shell size, slender last whorl, notch-shaped breathing device, white shell colour with brownish zigzag pattern, periostracum thin corneous, and lip thickened, slightly expanded, and multi-layered.</p></tp:treatment-sec><tp:treatment-sec sec-type="description" id="SECID0EKSEK"><title>Description.</title><p><bold><italic>Shell</italic>.</bold> Shell large, <abbrev xmlns:xlink="http://www.w3.org/1999/xlink" xlink:title="maximum dimension of coiled-whorl width perpendicular to the columellar axis" id="ABBRID0EVSEK" xlink:type="simple">cW</abbrev> 22.1–27.8 mm, <abbrev xmlns:xlink="http://www.w3.org/1999/xlink" xlink:title="maximum dimension of coiled-whorl height parallel to the columellar axis" id="ABBRID0EZSEK" xlink:type="simple">cH</abbrev> 11.3–15.2 mm, thick, and discoidal shape; detached-whorl length 11.0–28.5 mm. Apex acute; spire elevated. Whorls 5 to 6, convex, increasing regularly; suture wide and slightly deep; last whorl rounded and stout. Shell surface with fine growth lines. Periostracum thick corneous with brownish to dark brown colour (without periostracum shell uniformly whitish to yellowish colour); with narrow dark spiral band on periphery. Detached whorl long, ~2× longer than apertural width, curved and descending. Peristome circular and double; lip thickened, broadly expanded on palatal wall, and multi-layered. Aperture opened sub-laterally to sub-ventrally. Breathing device typically tubular (incomplete tube and notch shape sometime present), and its tip sometimes attached to preceding whorl; outer lip forms a short to long closed tube and is located just behind apertural lip; inner lip with small hole inside aperture (or deep incision in notch shape). Umbilicus widely opened and deep. Operculum calcareous, cup-shaped, and multispiral (Figs <xref ref-type="fig" rid="F21">21</xref>, <xref ref-type="fig" rid="F22">22</xref>).</p><p><bold><italic>Radula</italic>.</bold> Teeth arrangement and shape are almost identical to <italic><tp:taxon-name><tp:taxon-name-part taxon-name-part-type="genus" reg="Rhiostoma">R.</tp:taxon-name-part><tp:taxon-name-part taxon-name-part-type="species" reg="housei">housei</tp:taxon-name-part></tp:taxon-name></italic>. Central tooth with large central cusp and two lateral cusps on each side. Lateral teeth composed of four cusps; central cusp large with blunt tip; two inner cusps with pointed tips; one outer cusp small and dull. Marginal teeth each consisting of three pointed cusps (Fig. <xref ref-type="fig" rid="F32">32B</xref>).</p></tp:treatment-sec><tp:treatment-sec sec-type="distribution" id="SECID0EWVEK"><title>Distribution.</title><p>The previous records of <italic><tp:taxon-name><tp:taxon-name-part taxon-name-part-type="genus" reg="Rhiostoma">R.</tp:taxon-name-part><tp:taxon-name-part taxon-name-part-type="species" reg="hainesi">hainesi</tp:taxon-name-part></tp:taxon-name></italic> were mostly from vague locations in Cambodia and Thailand: Khao Sabap (= Plieu National Park, Chanthaburi) (<xref ref-type="bibr" rid="B134">Pfeiffer 1862a</xref>; <xref ref-type="bibr" rid="B53">Habe 1965</xref>). The recent study obtains specimens from several localities in Nakhonnayok, Rayong, and Chanthaburi provinces (Fig. <xref ref-type="fig" rid="F18">18</xref>).</p></tp:treatment-sec><tp:treatment-sec sec-type="remarks" id="SECID0ETWEK"><title>Remarks.</title><p>Three nominal taxa have long been confused with <italic><tp:taxon-name><tp:taxon-name-part taxon-name-part-type="genus" reg="Rhiostoma">R.</tp:taxon-name-part><tp:taxon-name-part taxon-name-part-type="species" reg="hainesi">hainesi</tp:taxon-name-part></tp:taxon-name>: <tp:taxon-name><tp:taxon-name-part taxon-name-part-type="genus" reg="Rhiostoma">R.</tp:taxon-name-part><tp:taxon-name-part taxon-name-part-type="species" reg="smithi">smithi</tp:taxon-name-part></tp:taxon-name></italic> Bartsch, 1932, <italic><tp:taxon-name><tp:taxon-name-part taxon-name-part-type="genus" reg="Rhiostoma">R.</tp:taxon-name-part><tp:taxon-name-part taxon-name-part-type="species" reg="tomlini">tomlini</tp:taxon-name-part></tp:taxon-name></italic> Salisbury, 1949, and <italic><tp:taxon-name><tp:taxon-name-part taxon-name-part-type="genus" reg="Rhiostoma">R.</tp:taxon-name-part><tp:taxon-name-part taxon-name-part-type="species" reg="housei">housei</tp:taxon-name-part><tp:taxon-name-part taxon-name-part-type="subspecies" reg="kirai">kirai</tp:taxon-name-part></tp:taxon-name></italic> Habe, 1965. The first two species were described based only on differences in shell colour and shapes of the breathing device. The type localities of both are from the same location at “Khao Sabap” [= Plieu National Park, Khlung, Chanthaburi, Thailand], and their holotypes are identical with <italic><tp:taxon-name><tp:taxon-name-part taxon-name-part-type="genus" reg="Rhiostoma">R.</tp:taxon-name-part><tp:taxon-name-part taxon-name-part-type="species" reg="hainesi">hainesi</tp:taxon-name-part></tp:taxon-name></italic> (Fig. <xref ref-type="fig" rid="F21">21A–D</xref>). The last taxon, <italic><tp:taxon-name><tp:taxon-name-part taxon-name-part-type="genus" reg="Rhiostoma">R.</tp:taxon-name-part><tp:taxon-name-part taxon-name-part-type="species" reg="housei">housei</tp:taxon-name-part><tp:taxon-name-part taxon-name-part-type="subspecies" reg="kirai">kirai</tp:taxon-name-part></tp:taxon-name></italic>, was nominated as a subspecies of <italic><tp:taxon-name><tp:taxon-name-part taxon-name-part-type="genus" reg="Rhiostoma">R.</tp:taxon-name-part><tp:taxon-name-part taxon-name-part-type="species" reg="housei">housei</tp:taxon-name-part></tp:taxon-name></italic> (sensu <xref ref-type="bibr" rid="B53">Habe 1965</xref>). However, the holotype (Fig. <xref ref-type="fig" rid="F21">21E</xref>) exhibits a long and curved detached whorl, short tubular breathing device, expanded and thick apertural lip, and brownish periostracum (remaining inside umbilical area), which are the unique characters of <italic><tp:taxon-name><tp:taxon-name-part taxon-name-part-type="genus" reg="Rhiostoma">R.</tp:taxon-name-part><tp:taxon-name-part taxon-name-part-type="species" reg="hainesi">hainesi</tp:taxon-name-part></tp:taxon-name></italic>. In addition, the type locality was Chanthaburi Province, which is within the distribution range of <italic><tp:taxon-name><tp:taxon-name-part taxon-name-part-type="genus" reg="Rhiostoma">R.</tp:taxon-name-part><tp:taxon-name-part taxon-name-part-type="species" reg="hainesi">hainesi</tp:taxon-name-part></tp:taxon-name></italic>. Therefore, we recognise these three nominal taxa as junior subjective synonyms of <italic><tp:taxon-name><tp:taxon-name-part taxon-name-part-type="genus" reg="Rhiostoma">R.</tp:taxon-name-part><tp:taxon-name-part taxon-name-part-type="species" reg="hainesi">hainesi</tp:taxon-name-part></tp:taxon-name></italic>.</p><p>The three variations in breathing device shape were reported in <xref ref-type="bibr" rid="B175">Tumpeesuwan (2001</xref>: fig. 5.2d–f): tubeless, incomplete tube, and complete tube. In this study, <italic><tp:taxon-name><tp:taxon-name-part taxon-name-part-type="genus" reg="Rhiostoma">R.</tp:taxon-name-part><tp:taxon-name-part taxon-name-part-type="species" reg="hainesi">hainesi</tp:taxon-name-part></tp:taxon-name></italic> from Chanthaburi populations also exhibit sympatrically occurring morphs. The typical and more abundant morph has a short to long tubular breathing device (Figs <xref ref-type="fig" rid="F21">21F</xref>, <xref ref-type="fig" rid="F22">22A</xref>), and the less abundant morph has a notch-shaped breathing device (Fig. <xref ref-type="fig" rid="F22">22C</xref>). Specimens with these three distinct types of breathing devices were sampled for the <abbrev xmlns:xlink="http://www.w3.org/1999/xlink" xlink:title="cytochrome c oxidase subunit I" id="ABBRID0ER3EK" xlink:type="simple">COI</abbrev> analysis, and the results suggest that these are conspecific (Fig. <xref ref-type="fig" rid="F3">3</xref>).</p></tp:treatment-sec><tp:treatment-sec><!--Section generated to contain objects referenced in tp:taxon-treatment.--><fig id="F17" position="float" orientation="portrait"><object-id xmlns:xlink="http://www.w3.org/1999/xlink" content-type="doi" xlink:type="simple">10.3897/zookeys.1142.90097.figure17</object-id><object-id xmlns:xlink="http://www.w3.org/1999/xlink" content-type="arpha" xlink:type="simple">41CDC4B3-D3BA-5ABE-A7AC-23E81B446577</object-id><label>Figure 17.</label><caption><p>Live snails of the species group II <bold>A</bold><italic><tp:taxon-name><tp:taxon-name-part taxon-name-part-type="genus" reg="Rhiostoma">Rhiostoma</tp:taxon-name-part><tp:taxon-name-part taxon-name-part-type="species" reg="housei">housei</tp:taxon-name-part></tp:taxon-name></italic> specimen <named-content xmlns:xlink="http://www.w3.org/1999/xlink" content-type="dwc:institutional_code" xlink:title="Chulalongkorn University, Museum of Zoology, Bangkok" xlink:href="http://grbio.org/institution/chulalongkorn-university-museum-natural-history" xlink:type="simple">CUMZ</named-content> 3987 from Ao Manow, Prachuap Khiri Khan <bold>B, C</bold><italic><tp:taxon-name><tp:taxon-name-part taxon-name-part-type="genus" reg="Rhiostoma">Rhiostoma</tp:taxon-name-part><tp:taxon-name-part taxon-name-part-type="species" reg="hainesi">hainesi</tp:taxon-name-part></tp:taxon-name></italic> from Khao Soi Dao, Chanthaburi <bold>B</bold> without breathing device and <bold>C</bold> with long breathing device <bold>D</bold><italic><tp:taxon-name><tp:taxon-name-part taxon-name-part-type="genus" reg="Rhiostoma">Rhiostoma</tp:taxon-name-part><tp:taxon-name-part taxon-name-part-type="species" reg="jalorensis">jalorensis</tp:taxon-name-part></tp:taxon-name></italic> specimen <named-content xmlns:xlink="http://www.w3.org/1999/xlink" content-type="dwc:institutional_code" xlink:title="Chulalongkorn University, Museum of Zoology, Bangkok" xlink:href="http://grbio.org/institution/chulalongkorn-university-museum-natural-history" xlink:type="simple">CUMZ</named-content> 3994 from Wat Tham Sue, Krabi. All figures are not to scale. Photographs: P. Tongkerd (<bold>B, C</bold>).</p></caption><graphic xmlns:xlink="http://www.w3.org/1999/xlink" xlink:href="zookeys-1142-001_article-90097__-g017.jpg" position="float" orientation="portrait" xlink:type="simple" id="oo_799875.jpg"><uri content-type="original_file" xlink:type="simple">https://binary.pensoft.net/fig/799875</uri></graphic></fig><fig id="F18" position="float" orientation="portrait"><object-id xmlns:xlink="http://www.w3.org/1999/xlink" content-type="doi" xlink:type="simple">10.3897/zookeys.1142.90097.figure18</object-id><object-id xmlns:xlink="http://www.w3.org/1999/xlink" content-type="arpha" xlink:type="simple">BFC44C35-7D7F-5BAB-8282-6BB125FBBD79</object-id><label>Figure 18.</label><caption><p>Distribution map of <italic><tp:taxon-name><tp:taxon-name-part taxon-name-part-type="genus" reg="Rhiostoma">Rhiostoma</tp:taxon-name-part><tp:taxon-name-part taxon-name-part-type="species" reg="housei">housei</tp:taxon-name-part></tp:taxon-name></italic>–species group.</p></caption><graphic xmlns:xlink="http://www.w3.org/1999/xlink" xlink:href="zookeys-1142-001_article-90097__-g018.jpg" position="float" orientation="portrait" xlink:type="simple" id="oo_799876.jpg"><uri content-type="original_file" xlink:type="simple">https://binary.pensoft.net/fig/799876</uri></graphic></fig><fig id="F32" position="float" orientation="portrait"><object-id xmlns:xlink="http://www.w3.org/1999/xlink" content-type="doi" xlink:type="simple">10.3897/zookeys.1142.90097.figure32</object-id><object-id xmlns:xlink="http://www.w3.org/1999/xlink" content-type="arpha" xlink:type="simple">6906615B-F152-5883-BE45-6EB8363CC1E8</object-id><label>Figure 32.</label><caption><p>
                  Radula morphology <bold>A</bold><italic><tp:taxon-name><tp:taxon-name-part taxon-name-part-type="genus" reg="Rhiostoma">Rhiostoma</tp:taxon-name-part><tp:taxon-name-part taxon-name-part-type="species" reg="housei">housei</tp:taxon-name-part></tp:taxon-name></italic> specimen <named-content xmlns:xlink="http://www.w3.org/1999/xlink" content-type="dwc:institutional_code" xlink:title="Chulalongkorn University, Museum of Zoology, Bangkok" xlink:href="http://grbio.org/institution/chulalongkorn-university-museum-natural-history" xlink:type="simple">CUMZ</named-content> 3982 from Wat Tham Srivilai, Saraburi <bold>B</bold><italic><tp:taxon-name><tp:taxon-name-part taxon-name-part-type="genus" reg="Rhiostoma">Rhiostoma</tp:taxon-name-part><tp:taxon-name-part taxon-name-part-type="species" reg="hainesi">hainesi</tp:taxon-name-part></tp:taxon-name></italic> specimen from Chanthaburi <bold>C</bold><italic><tp:taxon-name><tp:taxon-name-part taxon-name-part-type="genus" reg="Rhiostoma">Rhiostoma</tp:taxon-name-part><tp:taxon-name-part taxon-name-part-type="species" reg="jalorensis">jalorensis</tp:taxon-name-part></tp:taxon-name></italic> specimen <named-content xmlns:xlink="http://www.w3.org/1999/xlink" content-type="dwc:institutional_code" xlink:title="Chulalongkorn University, Museum of Zoology, Bangkok" xlink:href="http://grbio.org/institution/chulalongkorn-university-museum-natural-history" xlink:type="simple">CUMZ</named-content> 3994 from Wat Tham Sua, Krabi <bold>D</bold><italic><tp:taxon-name><tp:taxon-name-part taxon-name-part-type="genus" reg="Rhiostoma">Rhiostoma</tp:taxon-name-part><tp:taxon-name-part taxon-name-part-type="species" reg="ebenozostera">ebenozostera</tp:taxon-name-part></tp:taxon-name></italic> sp. nov. paratype <named-content xmlns:xlink="http://www.w3.org/1999/xlink" content-type="dwc:institutional_code" xlink:title="Chulalongkorn University, Museum of Zoology, Bangkok" xlink:href="http://grbio.org/institution/chulalongkorn-university-museum-natural-history" xlink:type="simple">CUMZ</named-content> 4704 from Tham Pha Poo, Loei <bold>E</bold><italic><tp:taxon-name><tp:taxon-name-part taxon-name-part-type="genus" reg="Rhiostoma">Rhiostoma</tp:taxon-name-part><tp:taxon-name-part taxon-name-part-type="species" reg="lannaense">lannaense</tp:taxon-name-part></tp:taxon-name></italic> sp. nov. paratype <named-content xmlns:xlink="http://www.w3.org/1999/xlink" content-type="dwc:institutional_code" xlink:title="Chulalongkorn University, Museum of Zoology, Bangkok" xlink:href="http://grbio.org/institution/chulalongkorn-university-museum-natural-history" xlink:type="simple">CUMZ</named-content> 4701 from Chiang Dao, Chiang Mai <bold>F</bold><italic><tp:taxon-name><tp:taxon-name-part taxon-name-part-type="genus" reg="Rhiostoma">Rhiostoma</tp:taxon-name-part><tp:taxon-name-part taxon-name-part-type="species" reg="tigrina">tigrina</tp:taxon-name-part></tp:taxon-name></italic> sp. nov. paratype <named-content xmlns:xlink="http://www.w3.org/1999/xlink" content-type="dwc:institutional_code" xlink:title="Chulalongkorn University, Museum of Zoology, Bangkok" xlink:href="http://grbio.org/institution/chulalongkorn-university-museum-natural-history" xlink:type="simple">CUMZ</named-content> 4497/2 from Mae Sai, Chiang Rai.</p></caption><graphic xmlns:xlink="http://www.w3.org/1999/xlink" xlink:href="zookeys-1142-001_article-90097__-g032.jpg" position="float" orientation="portrait" xlink:type="simple" id="oo_799890.jpg"><uri content-type="original_file" xlink:type="simple">https://binary.pensoft.net/fig/799890</uri></graphic></fig><fig id="F3" position="float" orientation="portrait"><object-id xmlns:xlink="http://www.w3.org/1999/xlink" content-type="doi" xlink:type="simple">10.3897/zookeys.1142.90097.figure3</object-id><object-id xmlns:xlink="http://www.w3.org/1999/xlink" content-type="arpha" xlink:type="simple">F204B6AB-6C9F-5B3E-A1A5-58057A3BEF8D</object-id><label>Figure 3.</label><caption><p>Maximum likelihood (<abbrev xmlns:xlink="http://www.w3.org/1999/xlink" xlink:title="maximum likelihood" id="ABBRID0EMJCI" xlink:type="simple">ML</abbrev>) tree showing the relationships among <italic><tp:taxon-name><tp:taxon-name-part taxon-name-part-type="genus" reg="Rhiostoma">Rhiostoma</tp:taxon-name-part></tp:taxon-name></italic> species based on 660 bp of the mitochondrial <abbrev xmlns:xlink="http://www.w3.org/1999/xlink" xlink:title="cytochrome c oxidase subunit I" id="ABBRID0EXJCI" xlink:type="simple">COI</abbrev> gene sequence. The major nodes are indicated by numbers as the Maximum likelihood (<abbrev xmlns:xlink="http://www.w3.org/1999/xlink" xlink:title="maximum likelihood" id="ABBRID0E2JCI" xlink:type="simple">ML</abbrev>) bootstrap values and Bayesian posterior probabilities of Bayesian inference (<abbrev xmlns:xlink="http://www.w3.org/1999/xlink" xlink:title="Bayesian inference" id="ABBRID0E6JCI" xlink:type="simple">BI</abbrev>), respectively. Nodes with sufficient support by both <abbrev xmlns:xlink="http://www.w3.org/1999/xlink" xlink:title="maximum likelihood" id="ABBRID0EDKCI" xlink:type="simple">ML</abbrev> and <abbrev xmlns:xlink="http://www.w3.org/1999/xlink" xlink:title="Bayesian inference" id="ABBRID0EHKCI" xlink:type="simple">BI</abbrev> are indicated by black circles, and nodes with partial support by only <abbrev xmlns:xlink="http://www.w3.org/1999/xlink" xlink:title="maximum likelihood" id="ABBRID0ELKCI" xlink:type="simple">ML</abbrev> are indicated by grey circles, and only <abbrev xmlns:xlink="http://www.w3.org/1999/xlink" xlink:title="Bayesian inference" id="ABBRID0EPKCI" xlink:type="simple">BI</abbrev> by white circles. Newly described species in this study are highlighted in blue.</p></caption><graphic xmlns:xlink="http://www.w3.org/1999/xlink" xlink:href="zookeys-1142-001_article-90097__-g003.jpg" position="float" orientation="portrait" xlink:type="simple" id="oo_799861.jpg"><uri content-type="original_file" xlink:type="simple">https://binary.pensoft.net/fig/799861</uri></graphic></fig></tp:treatment-sec><ref-list><ref id="B136"><mixed-citation xmlns:xlink="http://www.w3.org/1999/xlink" xlink:type="simple"><person-group><name name-style="western"><surname>Pfeiffer</surname><given-names>L</given-names></name></person-group> (<year>1865</year>) <source>Monographia Pneumonopomorum viventium.</source><publisher-name>Supplementum Secundum</publisher-name>, <publisher-loc>Volume 3. Cassellis: Theodori Fischeri</publisher-loc>, <size units="page">284 pp</size>. <ext-link xlink:href="10.5962/bhl.title.10621" ext-link-type="doi" xlink:type="simple">https://doi.org/10.5962/bhl.title.10621</ext-link></mixed-citation></ref><ref id="B91"><mixed-citation xmlns:xlink="http://www.w3.org/1999/xlink" xlink:type="simple"><person-group><name name-style="western"><surname>Martens</surname><given-names>E von</given-names></name></person-group> (<year>1867</year>) Die Preussische Expedition nach Ost-Asien. Verlag der Königlichen Geheimen Ober-Hofbuchdruckerei, 477 pp.</mixed-citation></ref><ref id="B40"><mixed-citation xmlns:xlink="http://www.w3.org/1999/xlink" xlink:type="simple"><person-group><name name-style="western"><surname>Fischer</surname><given-names>P</given-names></name></person-group> (<year>1891</year>) <article-title>Catalogue et distribution géographique des mollusques terrestres, fluviatiles &amp; marins ďune partie de ľIndo-Chine (Siam, Laos, Cambodge, Cochinchine, Annam, Tonkin).</article-title><source>Extrait du Bulletin de la Société ďHistoire Naturelle ďAutun</source><volume>4</volume>: <fpage>1</fpage>–<lpage>193</lpage>. <ext-link xlink:href="10.5962/bhl.title.14809" ext-link-type="doi" xlink:type="simple">https://doi.org/10.5962/bhl.title.14809</ext-link></mixed-citation></ref><ref id="B71"><mixed-citation xmlns:xlink="http://www.w3.org/1999/xlink" xlink:type="simple"><person-group><name name-style="western"><surname>Kobelt</surname><given-names>W</given-names></name></person-group> (<year>1902</year>) <article-title><tp:taxon-name><tp:taxon-name-part taxon-name-part-type="family">Cyclophoridae</tp:taxon-name-part></tp:taxon-name>.</article-title><source>Das Tierreich</source><volume>16</volume>: <fpage>1</fpage>–<lpage>663</lpage>.</mixed-citation></ref><ref id="B42"><mixed-citation xmlns:xlink="http://www.w3.org/1999/xlink" xlink:type="simple"><person-group><name name-style="western"><surname>Fischer</surname><given-names>H</given-names></name><name name-style="western"><surname>Dautzenberg</surname><given-names>P</given-names></name></person-group> (<year>1904</year>) <article-title>Catalogue des mollusques terrestres et fluviatites de ľIndo-Chine orientale cités jusqu à ce jour.</article-title> In: <person-group><name name-style="western"><surname>Pavie</surname><given-names>A</given-names></name></person-group> (<role>Ed.</role>) <issue-title>Mission Pavie, Indo-Chine 1879–1895, Études Diverse Recherches sur Ľhistoire Naturelle de Ľhistoire Indo-Chine Orientale, Tome III.</issue-title><source>Ernest Leroux, Éditeur, Paris</source>, <fpage>390</fpage>–<lpage>450</lpage>.</mixed-citation></ref><ref id="B41"><mixed-citation xmlns:xlink="http://www.w3.org/1999/xlink" xlink:type="simple"><person-group><name name-style="western"><surname>Fischer</surname><given-names>P-H</given-names></name></person-group> (<year>1973</year>) <article-title>Les mollusques testaces du Cambodge, prmiere partie: Introduction et Gastropodes Prosobranches.</article-title><source>Journal de Conchyliologie</source><volume>90</volume>: <fpage>40</fpage>–<lpage>64</lpage>.</mixed-citation></ref><ref id="B164"><mixed-citation xmlns:xlink="http://www.w3.org/1999/xlink" xlink:type="simple"><person-group><name name-style="western"><surname>Tarruella</surname><given-names>A</given-names></name><name name-style="western"><surname>Doménech</surname><given-names>JL</given-names></name></person-group> (<year>2010</year>) <article-title>Listado taxonómico ilustrado de la familia <tp:taxon-name><tp:taxon-name-part taxon-name-part-type="family">Cyclophoridae</tp:taxon-name-part></tp:taxon-name> J.E. Gray, 1847 (<tp:taxon-name><tp:taxon-name-part taxon-name-part-type="phylum">Mollusca</tp:taxon-name-part></tp:taxon-name>: <tp:taxon-name><tp:taxon-name-part taxon-name-part-type="class">Gastropoda</tp:taxon-name-part></tp:taxon-name>): Parte 1. El género <italic><tp:taxon-name><tp:taxon-name-part taxon-name-part-type="genus">Rhiostoma</tp:taxon-name-part></tp:taxon-name></italic> Benson, 1860.</article-title><source>Spira</source><volume>3</volume>: <fpage>187</fpage>–<lpage>192</lpage>.</mixed-citation></ref><ref id="B175"><mixed-citation xmlns:xlink="http://www.w3.org/1999/xlink" xlink:type="simple"><person-group><name name-style="western"><surname>Tumpeesuwan</surname><given-names>S</given-names></name></person-group> (<year>2001</year>) <source>Taxonomy of snorkel snails genus <italic><tp:taxon-name><tp:taxon-name-part taxon-name-part-type="genus">Rhiostoma</tp:taxon-name-part></tp:taxon-name></italic> Benson, 1860 in Thailand.</source><publisher-name>Master Thesis</publisher-name>, <publisher-loc>Department of Biology, Faculty of Science, Chulalongkorn University</publisher-loc>, <size units="page">178 pp</size>.</mixed-citation></ref><ref id="B78"><mixed-citation xmlns:xlink="http://www.w3.org/1999/xlink" xlink:type="simple"><person-group><name name-style="western"><surname>Kongim</surname><given-names>B</given-names></name><name name-style="western"><surname>Sutcharit</surname><given-names>C</given-names></name><name name-style="western"><surname>Tongkerd</surname><given-names>P</given-names></name><name name-style="western"><surname>Panha</surname><given-names>S</given-names></name></person-group> (<year>2013b</year>) <article-title>Karyotype of the snorkel snails genera <italic><tp:taxon-name><tp:taxon-name-part taxon-name-part-type="genus">Pterocyclos</tp:taxon-name-part></tp:taxon-name></italic> and <italic><tp:taxon-name><tp:taxon-name-part taxon-name-part-type="genus">Rhiostoma</tp:taxon-name-part></tp:taxon-name></italic> (<tp:taxon-name><tp:taxon-name-part taxon-name-part-type="subclass">Prosobranchia</tp:taxon-name-part></tp:taxon-name>: <tp:taxon-name><tp:taxon-name-part taxon-name-part-type="family">Cyclophoridae</tp:taxon-name-part></tp:taxon-name>).</article-title><source>The Raffles Bulletin of Zoology</source><volume>61</volume>: <fpage>13</fpage>–<lpage>20</lpage>.</mixed-citation></ref><ref id="B160"><mixed-citation xmlns:xlink="http://www.w3.org/1999/xlink" xlink:type="simple"><person-group><name name-style="western"><surname>Sutcharit</surname><given-names>C</given-names></name><name name-style="western"><surname>Ablett</surname><given-names>JD</given-names></name><name name-style="western"><surname>Panha</surname><given-names>S</given-names></name></person-group> (<year>2019</year>) <article-title>An annotated type catalogue of seven genera of operculate land snails (<tp:taxon-name><tp:taxon-name-part taxon-name-part-type="subclass">Caenogastropoda</tp:taxon-name-part></tp:taxon-name>, <tp:taxon-name><tp:taxon-name-part taxon-name-part-type="family">Cyclophoridae</tp:taxon-name-part></tp:taxon-name>) in the Natural History Museum, London.</article-title><source>ZooKeys</source><volume>842</volume>: <fpage>1</fpage>–<lpage>65</lpage>. <ext-link xlink:href="10.3897/zookeys.842.29243" ext-link-type="doi" xlink:type="simple">https://doi.org/10.3897/zookeys.842.29243</ext-link></mixed-citation></ref><ref id="B145"><mixed-citation xmlns:xlink="http://www.w3.org/1999/xlink" xlink:type="simple"><person-group><name name-style="western"><surname>Reeve</surname><given-names>LA</given-names></name></person-group> (<year>1863</year>) Conchologia Iconica: Illustrations of the shells of molluscous animals. Volume 14, <italic><tp:taxon-name><tp:taxon-name-part taxon-name-part-type="genus">Pterocyclos</tp:taxon-name-part></tp:taxon-name></italic>, plates 1–5. Lovell Reeve and Co., London.</mixed-citation></ref><ref id="B114"><mixed-citation xmlns:xlink="http://www.w3.org/1999/xlink" xlink:type="simple"><person-group><name name-style="western"><surname>Nevill</surname><given-names>G</given-names></name></person-group> (<year>1878</year>) <source>Hand list of <tp:taxon-name><tp:taxon-name-part taxon-name-part-type="phylum">Mollusca</tp:taxon-name-part></tp:taxon-name> in the Indian Museum, Calcutta.</source><publisher-name>Calcutta</publisher-name>, <publisher-loc>Trustees</publisher-loc>, <size units="page">338 pp</size>. <ext-link xlink:href="10.5962/bhl.title.11957" ext-link-type="doi" xlink:type="simple">https://doi.org/10.5962/bhl.title.11957</ext-link></mixed-citation></ref><ref id="B1"><mixed-citation xmlns:xlink="http://www.w3.org/1999/xlink" xlink:type="simple"><person-group><name name-style="western"><surname>Abbott</surname><given-names>RT</given-names></name></person-group> (<year>1989</year>) <source>Compendium of Landshells. American Malacologists Inc.</source><publisher-name>, Melbourne</publisher-name>, <publisher-loc>Florida</publisher-loc>, <size units="page">240 pp</size>.</mixed-citation></ref><ref id="B155"><mixed-citation xmlns:xlink="http://www.w3.org/1999/xlink" xlink:type="simple"><person-group><name name-style="western"><surname>Solem</surname><given-names>A</given-names></name></person-group> (<year>1966</year>) <article-title>Some non-marine mollusks from Thailand, with notes on classification of the <tp:taxon-name><tp:taxon-name-part taxon-name-part-type="family">Helicarionidae</tp:taxon-name-part></tp:taxon-name>.</article-title><source>Sapolia Zoologica Musei Hauniensis</source><volume>24</volume>: <fpage>1</fpage>–<lpage>110</lpage>.</mixed-citation></ref><ref id="B124"><mixed-citation xmlns:xlink="http://www.w3.org/1999/xlink" xlink:type="simple"><person-group><name name-style="western"><surname>Panha</surname><given-names>S</given-names></name><name name-style="western"><surname>Thanamitramanee</surname><given-names>P</given-names></name></person-group> (<year>1997</year>) <article-title>Land snails of Plieu National Park, Thailand.</article-title><source>The Papustyla</source><volume>114</volume>: <fpage>1</fpage>–<lpage>3</lpage>.</mixed-citation></ref><ref id="B62"><mixed-citation xmlns:xlink="http://www.w3.org/1999/xlink" xlink:type="simple"><person-group><name name-style="western"><surname>Hemmen</surname><given-names>J</given-names></name><name name-style="western"><surname>Hemmen</surname><given-names>C</given-names></name><name name-style="western"><surname>Patamakanthin</surname><given-names>S</given-names></name></person-group> (<year>1999</year>) <article-title><italic><tp:taxon-name><tp:taxon-name-part taxon-name-part-type="genus">Rhiostoma</tp:taxon-name-part></tp:taxon-name></italic> (Fam. <tp:taxon-name><tp:taxon-name-part taxon-name-part-type="family">Cyclophoridae</tp:taxon-name-part></tp:taxon-name>).</article-title><source>La Conchiglia</source><volume>31</volume>: <fpage>1</fpage>–<lpage>26</lpage>.</mixed-citation></ref><ref id="B125"><mixed-citation xmlns:xlink="http://www.w3.org/1999/xlink" xlink:type="simple"><person-group><name name-style="western"><surname>Patamakanthin</surname><given-names>S</given-names></name></person-group> (<year>2001</year>) <italic><tp:taxon-name><tp:taxon-name-part taxon-name-part-type="genus">Rhiostoma</tp:taxon-name-part></tp:taxon-name></italic> from Thailand and Malaysia. Of Sea and Shore 23: 222, 223.</mixed-citation></ref><ref id="B29"><mixed-citation xmlns:xlink="http://www.w3.org/1999/xlink" xlink:type="simple"><person-group><name name-style="western"><surname>Chen</surname><given-names>Z-Y</given-names></name><name name-style="western"><surname>Huang</surname><given-names>B</given-names></name><name name-style="western"><surname>Páll-Gergely</surname><given-names>B</given-names></name></person-group> (<year>2022</year>) Exceptional among the exceptional: a new species of <italic><tp:taxon-name><tp:taxon-name-part taxon-name-part-type="genus">Stenogyropsis</tp:taxon-name-part></tp:taxon-name></italic> Möllendorff, 1899 (<tp:taxon-name><tp:taxon-name-part taxon-name-part-type="suborder">Eupulmonata</tp:taxon-name-part></tp:taxon-name>: <tp:taxon-name><tp:taxon-name-part taxon-name-part-type="family">Camaenidae</tp:taxon-name-part></tp:taxon-name>), with a review of the free last whorl in terrestrial gastropods. Journal of Molluscan Studies 88(2): eyac015. <ext-link xlink:href="10.1093/mollus/eyac015" ext-link-type="doi" xlink:type="simple">https://doi.org/10.1093/mollus/eyac015</ext-link></mixed-citation></ref><ref id="B134"><mixed-citation xmlns:xlink="http://www.w3.org/1999/xlink" xlink:type="simple"><person-group><name name-style="western"><surname>Pfeiffer</surname><given-names>L</given-names></name></person-group> (<year>1862a</year>) <article-title>Description of eight new species of <tp:taxon-name><tp:taxon-name-part taxon-name-part-type="superfamily">Cyclostomacea</tp:taxon-name-part></tp:taxon-name> from the collection of H. Cumming. Esq.</article-title><source>Proceedings of the Zoological Society of London</source><volume>30</volume>: <fpage>115</fpage>–<lpage>117</lpage>.</mixed-citation></ref><ref id="B53"><mixed-citation xmlns:xlink="http://www.w3.org/1999/xlink" xlink:type="simple"><person-group><name name-style="western"><surname>Habe</surname><given-names>T</given-names></name></person-group> (<year>1965</year>) <article-title>Operculated land molluscs from Southeast Asia.</article-title><source>Nature and Life in Southeast Asia, Kyoto</source><volume>4</volume>: <fpage>111</fpage>–<lpage>128</lpage>.</mixed-citation></ref></ref-list></tp:taxon-treatment>
