# Supplementary material for: ﻿Systematic revision of the snorkel snail genus Rhiostoma Benson, 1860 (Gastropoda, Caenogastropoda, Cyclophoridae) with descriptions of new species
Source: Zookeys. 2023 Jan 24;1142:1–144. doi: 10.3897/zookeys.1142.90097 (PMC10208988; doi:10.3897/zookeys.1142.90097)
Supplement: XML Treatment for Rhiostoma simplicilabre [file zookeys.1142.90097-treatment7.xml]

<!DOCTYPE tp:taxon-treatment
  PUBLIC "-//TaxonX//DTD Taxonomic Treatment Publishing DTD v0 20100105//EN" "tax-treatment-NSO.dtd">
<tp:taxon-treatment xmlns:tp="http://www.plazi.org/taxpub"><tp:treatment-meta><kwd-group><label>Taxon classification</label><kwd>
                <named-content content-type="kingdom">Animalia</named-content>
              </kwd><kwd>
                <named-content content-type="order">Architaenioglossa</named-content>
              </kwd><kwd>
                <named-content content-type="family">Cyclophoridae</named-content>
              </kwd></kwd-group><mixed-citation publication-type="journal"><person-group><name><surname>Tongkerd</surname><given-names>Piyoros</given-names></name><name><surname>Tumpeesuwan</surname><given-names>Sakboworn</given-names></name><name><surname>Inkhavilay</surname><given-names>Khamla</given-names></name><name><surname>Prasankok</surname><given-names>Pongpun</given-names></name><name><surname>Jeratthitikul</surname><given-names>Ekgachai</given-names></name><name><surname>Panha</surname><given-names>Somsak</given-names></name><name><surname>Sutcharit</surname><given-names>Chirasak</given-names></name></person-group><article-title>﻿Systematic revision of the snorkel snail genus <italic><tp:taxon-name><tp:taxon-name-part taxon-name-part-type="genus" reg="Rhiostoma">Rhiostoma</tp:taxon-name-part></tp:taxon-name></italic> Benson, 1860 (<tp:taxon-name><tp:taxon-name-part taxon-name-part-type="class">Gastropoda</tp:taxon-name-part></tp:taxon-name>, <tp:taxon-name><tp:taxon-name-part taxon-name-part-type="subclass">Caenogastropoda</tp:taxon-name-part></tp:taxon-name>, <tp:taxon-name><tp:taxon-name-part taxon-name-part-type="family">Cyclophoridae</tp:taxon-name-part></tp:taxon-name>) with descriptions of new species</article-title><source>Zookeys</source><day>24</day><month>01</month><year>2023</year><volume>1142</volume><fpage>1</fpage><lpage>144</lpage><pub-id pub-id-type="doi">10.3897/zookeys.1142.90097</pub-id></mixed-citation></tp:treatment-meta><tp:nomenclature><label>﻿6.</label><tp:taxon-name>
              <object-id xmlns:xlink="http://www.w3.org/1999/xlink" content-type="arpha" xlink:type="simple">5DDC17FD-CC49-5429-AB6E-A0F794A8A960</object-id>
              <tp:taxon-name-part taxon-name-part-type="genus" reg="Rhiostoma">Rhiostoma</tp:taxon-name-part>
              <tp:taxon-name-part taxon-name-part-type="species" reg="simplicilabre">simplicilabre</tp:taxon-name-part>
            </tp:taxon-name><tp:taxon-authority>Pfeiffer, 1862</tp:taxon-authority><xref ref-type="fig" rid="F18">Figs 18</xref><xref ref-type="fig" rid="F23">, 23</xref><tp:nomenclature-citation-list><tp:nomenclature-citation><tp:taxon-name>
                  <tp:taxon-name-part taxon-name-part-type="genus" reg="Rhiostoma">Rhiostoma</tp:taxon-name-part>
                  <tp:taxon-name-part taxon-name-part-type="species" reg="simplicilabre">simplicilabre</tp:taxon-name-part>
                </tp:taxon-name><comment>Pfeiffer, 1862a: 115, pl. 12, fig. 7. Type locality: Camboja [Cambodia]. <xref ref-type="bibr" rid="B136">Pfeiffer 1865</xref>: 39. <xref ref-type="bibr" rid="B40">Fischer 1891</xref>: 101. Kobelt and Möllendorff 1897: 115. <xref ref-type="bibr" rid="B71">Kobelt 1902</xref>: 178, 179. <xref ref-type="bibr" rid="B42">Fischer and Dautzenberg 1904</xref>: 427. Kobelt 1911: 756, 757, pl. 110, figs 5–7, pl. 113, fig. 3. <xref ref-type="bibr" rid="B160">Sutcharit et al. 2019</xref>: 48, 49, fig. 11f, g.</comment></tp:nomenclature-citation><tp:nomenclature-citation><tp:taxon-name>
                  <tp:taxon-name-part taxon-name-part-type="genus" reg="Pterocyclos">Pterocyclos</tp:taxon-name-part>
                  <tp:taxon-name-part taxon-name-part-type="species" reg="simplicilabris">simplicilabris</tp:taxon-name-part>
                </tp:taxon-name><comment>—<xref ref-type="bibr" rid="B145">Reeve 1863</xref>: <tp:taxon-name><tp:taxon-name-part taxon-name-part-type="genus" reg="Pterocyclos">Pterocyclos</tp:taxon-name-part></tp:taxon-name> pl. 4, species 20.</comment></tp:nomenclature-citation><tp:nomenclature-citation><tp:taxon-name>
                  <tp:taxon-name-part taxon-name-part-type="genus" reg="Pterocyclus">Pterocyclus</tp:taxon-name-part>
                </tp:taxon-name><comment>[sic] (<tp:taxon-name><tp:taxon-name-part taxon-name-part-type="genus" reg="Rhiostoma">Rhiostoma</tp:taxon-name-part></tp:taxon-name>) <tp:taxon-name><tp:taxon-name-part taxon-name-part-type="genus" reg="Pterocyclos"/><tp:taxon-name-part taxon-name-part-type="species" reg="simplicilabris">simplicilabris</tp:taxon-name-part></tp:taxon-name>—<xref ref-type="bibr" rid="B114">Nevill 1878</xref>: 262.</comment></tp:nomenclature-citation></tp:nomenclature-citation-list></tp:nomenclature><tp:treatment-sec sec-type="type material" id="SECID0E3AFK"><title>Type material.</title><p><bold><italic>Syntype</italic></bold><named-content xmlns:xlink="http://www.w3.org/1999/xlink" content-type="dwc:institutional_code" xlink:title="The Natural History Museum, London" xlink:href="http://grbio.org/institution/natural-history-museum-london" xlink:type="simple">NHMUK</named-content> 20130214 (4 shells; Fig. <xref ref-type="fig" rid="F23">23A</xref>) from Camboja [Cambodia]</p></tp:treatment-sec><tp:treatment-sec sec-type="material" id="SECID0EQBFK"><title>Other material examined.</title><p><bold>Laos</bold>: Tham Pha Tok, Nong Khiaw, Luang Phrabang: <named-content xmlns:xlink="http://www.w3.org/1999/xlink" content-type="dwc:institutional_code" xlink:title="Chulalongkorn University, Museum of Zoology, Bangkok" xlink:href="http://grbio.org/institution/chulalongkorn-university-museum-natural-history" xlink:type="simple">CUMZ</named-content> 10010/1, 10010/2 (Fig. <xref ref-type="fig" rid="F23">23E</xref>). Ban Oudom, Meuang Xai, Oudomxay: <named-content xmlns:xlink="http://www.w3.org/1999/xlink" content-type="dwc:institutional_code" xlink:title="Chulalongkorn University, Museum of Zoology, Bangkok" xlink:href="http://grbio.org/institution/chulalongkorn-university-museum-natural-history" xlink:type="simple">CUMZ</named-content> 10006 (Fig. <xref ref-type="fig" rid="F23">23D</xref>). Ban Homsai, Meuang Ngeun, Sayaboury: <named-content xmlns:xlink="http://www.w3.org/1999/xlink" content-type="dwc:institutional_code" xlink:title="Chulalongkorn University, Museum of Zoology, Bangkok" xlink:href="http://grbio.org/institution/chulalongkorn-university-museum-natural-history" xlink:type="simple">CUMZ</named-content> 10007, 10008. Ban Na Mone, Sayaboury: <named-content xmlns:xlink="http://www.w3.org/1999/xlink" content-type="dwc:institutional_code" xlink:title="Chulalongkorn University, Museum of Zoology, Bangkok" xlink:href="http://grbio.org/institution/chulalongkorn-university-museum-natural-history" xlink:type="simple">CUMZ</named-content> 10009/1, 10009/2 (Fig. <xref ref-type="fig" rid="F23">23B, C</xref>). <bold>Thailand</bold>: Sa-pan Waterfall, Bo Kluea, Nan: <named-content xmlns:xlink="http://www.w3.org/1999/xlink" content-type="dwc:institutional_code" xlink:title="Chulalongkorn University, Museum of Zoology, Bangkok" xlink:href="http://grbio.org/institution/chulalongkorn-university-museum-natural-history" xlink:type="simple">CUMZ</named-content> 4868 (Fig. <xref ref-type="fig" rid="F23">23F</xref>).</p><fig id="F23" position="float" orientation="portrait"><object-id xmlns:xlink="http://www.w3.org/1999/xlink" content-type="doi" xlink:type="simple">10.3897/zookeys.1142.90097.figure23</object-id><object-id xmlns:xlink="http://www.w3.org/1999/xlink" content-type="arpha" xlink:type="simple">F55012F8-6DE8-5A87-9119-DDC029D75E24</object-id><label>Figure 23.</label><caption><p>Shell of <italic><tp:taxon-name><tp:taxon-name-part taxon-name-part-type="genus" reg="Rhiostoma">Rhiostoma</tp:taxon-name-part><tp:taxon-name-part taxon-name-part-type="species" reg="simplicilabre">simplicilabre</tp:taxon-name-part></tp:taxon-name></italic><bold>A</bold> syntype <named-content xmlns:xlink="http://www.w3.org/1999/xlink" content-type="dwc:institutional_code" xlink:title="The Natural History Museum, London" xlink:href="http://grbio.org/institution/natural-history-museum-london" xlink:type="simple">NHMUK</named-content> 20130214 from Camboja <bold>B, C</bold> specimens <named-content xmlns:xlink="http://www.w3.org/1999/xlink" content-type="dwc:institutional_code" xlink:title="Chulalongkorn University, Museum of Zoology, Bangkok" xlink:href="http://grbio.org/institution/chulalongkorn-university-museum-natural-history" xlink:type="simple">CUMZ</named-content> 10009/2 from Ngeun, Sayaboury, Laos <bold>D</bold> specimen <named-content xmlns:xlink="http://www.w3.org/1999/xlink" content-type="dwc:institutional_code" xlink:title="Chulalongkorn University, Museum of Zoology, Bangkok" xlink:href="http://grbio.org/institution/chulalongkorn-university-museum-natural-history" xlink:type="simple">CUMZ</named-content> 10006 from Meuang Xai, Oudomxay, Laos <bold>E</bold> specimen <named-content xmlns:xlink="http://www.w3.org/1999/xlink" content-type="dwc:institutional_code" xlink:title="Chulalongkorn University, Museum of Zoology, Bangkok" xlink:href="http://grbio.org/institution/chulalongkorn-university-museum-natural-history" xlink:type="simple">CUMZ</named-content> 10010/2 from Nong Khiaw, Luang Prabang, Laos <bold>F</bold> specimen <named-content xmlns:xlink="http://www.w3.org/1999/xlink" content-type="dwc:institutional_code" xlink:title="Chulalongkorn University, Museum of Zoology, Bangkok" xlink:href="http://grbio.org/institution/chulalongkorn-university-museum-natural-history" xlink:type="simple">CUMZ</named-content> 4868 Bor Kluea, Nan.</p></caption><graphic xmlns:xlink="http://www.w3.org/1999/xlink" xlink:href="zookeys-1142-001_article-90097__-g023.jpg" position="float" orientation="portrait" xlink:type="simple" id="oo_799881.jpg"><uri content-type="original_file" xlink:type="simple">https://binary.pensoft.net/fig/799881</uri></graphic></fig></tp:treatment-sec><tp:treatment-sec sec-type="diagnosis" id="SECID0EHFFK"><title>Diagnosis.</title><p>Shell medium, thin, and depressed. Detached whorl longer than aperture width and descending. Breathing device tubular, and often attached to preceding whorl. Shell with brownish zigzag patterns; thick corneous periostracum.</p></tp:treatment-sec><tp:treatment-sec sec-type="Differential diagnosis" id="SECID0EMFFK"><title>Differential diagnosis.</title><p>Based on the type and museum specimens, <italic><tp:taxon-name><tp:taxon-name-part taxon-name-part-type="genus" reg="Rhiostoma">R.</tp:taxon-name-part><tp:taxon-name-part taxon-name-part-type="species" reg="simplicilabre">simplicilabre</tp:taxon-name-part></tp:taxon-name></italic> is very closely allied to <italic><tp:taxon-name><tp:taxon-name-part taxon-name-part-type="genus" reg="Rhiostoma">R.</tp:taxon-name-part><tp:taxon-name-part taxon-name-part-type="species" reg="housei">housei</tp:taxon-name-part></tp:taxon-name></italic>. The differences are the tubular-shaped breathing device perpendicular to the detached whorl, depressed spire, and thickened periostracum. It differs from <italic><tp:taxon-name><tp:taxon-name-part taxon-name-part-type="genus" reg="Rhiostoma">R.</tp:taxon-name-part><tp:taxon-name-part taxon-name-part-type="species" reg="hainesi">hainesi</tp:taxon-name-part></tp:taxon-name></italic> by having a brownish zigzag colour pattern, shorter detached whorl, and smaller shell size. In comparison, <italic><tp:taxon-name><tp:taxon-name-part taxon-name-part-type="genus" reg="Rhiostoma">R.</tp:taxon-name-part><tp:taxon-name-part taxon-name-part-type="species" reg="hainesi">hainesi</tp:taxon-name-part></tp:taxon-name></italic> has a thick brownish to dark brown periostracum, longer detached whorl, and larger shell size.</p></tp:treatment-sec><tp:treatment-sec sec-type="description" id="SECID0E5GFK"><title>Description.</title><p><bold><italic>Shell</italic>.</bold> Shell medium, <abbrev xmlns:xlink="http://www.w3.org/1999/xlink" xlink:title="maximum dimension of coiled-whorl width perpendicular to the columellar axis" id="ABBRID0EJHFK" xlink:type="simple">cW</abbrev> 20.9–26.1 mm, <abbrev xmlns:xlink="http://www.w3.org/1999/xlink" xlink:title="maximum dimension of coiled-whorl height parallel to the columellar axis" id="ABBRID0ENHFK" xlink:type="simple">cH</abbrev> 9.7–12.8 mm, thin, and sub-discoidal to discoidal shape; detached-whorl length 7.5–12.5 mm. Apex acute; spire slightly elevated. Whorls 5 to 6, convex, increasing regularly; suture wide and deep; last whorl rounded and stout. Shell surface with fine and regular growth lines. Periostracum thick corneous, and transparent. Shell with brownish zigzag patterns; ventral shell surface with paler colour and less brownish pattern; with narrow dark brown spiral band on periphery. Detached whorl long and almost same length as apertural width, curved and descending. Peristome circular and double; lip somewhat thin and slightly expanded. Aperture opened sub-laterally. Breathing device tubular and its tip usually attached to preceding whorl; outer lip forming short, curved, closed tube located just behind apertural lip; inner lip with small hole inside aperture. Umbilicus widely opened and deep. Operculum calcareous, cup-shaped, and multispiral (Fig. <xref ref-type="fig" rid="F23">23</xref>).</p><fig id="F24" position="float" orientation="portrait"><object-id xmlns:xlink="http://www.w3.org/1999/xlink" content-type="doi" xlink:type="simple">10.3897/zookeys.1142.90097.figure24</object-id><object-id xmlns:xlink="http://www.w3.org/1999/xlink" content-type="arpha" xlink:type="simple">6CBB1E6A-CCAD-5B7A-B044-FE4303866F7C</object-id><label>Figure 24.</label><caption><p><bold>A</bold> specimen mentioned as being the syntype of “<italic><tp:taxon-name><tp:taxon-name-part taxon-name-part-type="genus" reg="Pterocyclos">Pterocyclos</tp:taxon-name-part><tp:taxon-name-part taxon-name-part-type="species" reg="marioni">marioni</tp:taxon-name-part></tp:taxon-name></italic> Ancey, 1898” <abbrev xmlns:xlink="http://www.w3.org/1999/xlink" content-type="institution" xlink:title="National Museum of Well, Cardiff" id="ABBRID0EFJFK" xlink:type="simple">NMW</abbrev> 1955.158.24090. <bold>B–F</bold> shell of <italic><tp:taxon-name><tp:taxon-name-part taxon-name-part-type="genus" reg="Rhiostoma">Rhiostoma</tp:taxon-name-part><tp:taxon-name-part taxon-name-part-type="species" reg="marioni">marioni</tp:taxon-name-part></tp:taxon-name></italic><bold>B</bold> published figure of the type specimen (after <xref ref-type="bibr" rid="B3">Ancey 1898</xref>: pl. 9, fig. f.) and <bold>C–F</bold> specimens <named-content xmlns:xlink="http://www.w3.org/1999/xlink" content-type="dwc:institutional_code" xlink:title="Chulalongkorn University, Museum of Zoology, Bangkok" xlink:href="http://grbio.org/institution/chulalongkorn-university-museum-natural-history" xlink:type="simple">CUMZ</named-content> 10210 from Feuang, Vientiane, Laos.</p></caption><graphic xmlns:xlink="http://www.w3.org/1999/xlink" xlink:href="zookeys-1142-001_article-90097__-g024.jpg" position="float" orientation="portrait" xlink:type="simple" id="oo_799882.jpg"><uri content-type="original_file" xlink:type="simple">https://binary.pensoft.net/fig/799882</uri></graphic></fig></tp:treatment-sec><tp:treatment-sec sec-type="distribution" id="SECID0EJKFK"><title>Distribution.</title><p>None of the <italic><tp:taxon-name><tp:taxon-name-part taxon-name-part-type="genus" reg="Rhiostoma">R.</tp:taxon-name-part><tp:taxon-name-part taxon-name-part-type="species" reg="simplicilabre">simplicilabre</tp:taxon-name-part></tp:taxon-name></italic> specimens were collected from modern-day Cambodia; therefore, the distribution ranges of this species still need to be verified with specimens from accurate localities within Cambodia (Fig. <xref ref-type="fig" rid="F18">18</xref>).</p><p>In this study, <italic><tp:taxon-name><tp:taxon-name-part taxon-name-part-type="genus" reg="Rhiostoma">R.</tp:taxon-name-part><tp:taxon-name-part taxon-name-part-type="species" reg="simplicilabre">simplicilabre</tp:taxon-name-part></tp:taxon-name></italic> has been determined to be mainly distributed in the northern part of Laos in Luang Phrabang and Xayabuli provinces, and in northern Thailand. In addition, the specimens recorded from Son La, Dien Bien, and Hao Binh provinces in northern Vietnam have been attributed to <italic><tp:taxon-name><tp:taxon-name-part taxon-name-part-type="genus" reg="Rhiostoma">R.</tp:taxon-name-part><tp:taxon-name-part taxon-name-part-type="species" reg="housei">housei</tp:taxon-name-part></tp:taxon-name></italic>.</p></tp:treatment-sec><tp:treatment-sec sec-type="remarks" id="SECID0EWLFK"><title>Remarks.</title><p>This species was described in the same publication by L. <xref ref-type="bibr" rid="B134">Pfeiffer (1862a)</xref>, immediately after <italic><tp:taxon-name><tp:taxon-name-part taxon-name-part-type="genus" reg="Rhiostoma">R.</tp:taxon-name-part><tp:taxon-name-part taxon-name-part-type="species" reg="hainesi">hainesi</tp:taxon-name-part></tp:taxon-name></italic> based on specimens in the collection of H. Cuming obtained from Henry Mouhot. The collection locality was brief “Camboja”; it is known that Mouhot’s recorded localities were imprecise and referred to broad geographical areas, for example, “Siam”, “Lao Mountains, Camboja” and “Camboja” (see <xref ref-type="bibr" rid="B119">Páll-Gergely et al. 2016a</xref>; <xref ref-type="bibr" rid="B65">Inkhavilay et al. 2019</xref>; <xref ref-type="bibr" rid="B137">Pholyotha et al. 2021</xref>). This has made it challenging to infer more precise type localities of several land snail species described from Mouhot’s specimens. According to the recorded itinerary of H. Mouhot (<xref ref-type="bibr" rid="B108">Mouhot 1864</xref>: 57; <xref ref-type="bibr" rid="B4">Ashburton 1864</xref>: map), land snail surveys from southern Cambodia could not find any specimens matching this species. The most recent works on land snails from southern Cambodia suggest the non-existence of <italic><tp:taxon-name><tp:taxon-name-part taxon-name-part-type="genus" reg="Rhiostoma">R.</tp:taxon-name-part><tp:taxon-name-part taxon-name-part-type="species" reg="simplicilabre">simplicilabre</tp:taxon-name-part></tp:taxon-name></italic> (see <xref ref-type="bibr" rid="B161">Sutcharit et al. 2020</xref>). We have surveyed several limestone hills near Luang Phrabang areas, Laos, and encountered numbers of empty shells and living specimens that are well-matched with the type specimens of <italic><tp:taxon-name><tp:taxon-name-part taxon-name-part-type="genus" reg="Rhiostoma">R.</tp:taxon-name-part><tp:taxon-name-part taxon-name-part-type="species" reg="simplicilabre">simplicilabre</tp:taxon-name-part></tp:taxon-name></italic> in all aspects (Fig. <xref ref-type="fig" rid="F23">23B–E</xref>). In addition, the specimens referred to as “<italic><tp:taxon-name><tp:taxon-name-part taxon-name-part-type="genus" reg="Rhiostoma">Rhiostoma</tp:taxon-name-part><tp:taxon-name-part taxon-name-part-type="species" reg="marioni">marioni</tp:taxon-name-part></tp:taxon-name></italic> (Ancey, 1898)” in <xref ref-type="bibr" rid="B65">Inkhavilay et al. (2019</xref>: fig. 11b) should be recognised as this species.</p></tp:treatment-sec><tp:treatment-sec><!--Section generated to contain objects referenced in tp:taxon-treatment.--><fig id="F18" position="float" orientation="portrait"><object-id xmlns:xlink="http://www.w3.org/1999/xlink" content-type="doi" xlink:type="simple">10.3897/zookeys.1142.90097.figure18</object-id><object-id xmlns:xlink="http://www.w3.org/1999/xlink" content-type="arpha" xlink:type="simple">BFC44C35-7D7F-5BAB-8282-6BB125FBBD79</object-id><label>Figure 18.</label><caption><p>Distribution map of <italic><tp:taxon-name><tp:taxon-name-part taxon-name-part-type="genus" reg="Rhiostoma">Rhiostoma</tp:taxon-name-part><tp:taxon-name-part taxon-name-part-type="species" reg="housei">housei</tp:taxon-name-part></tp:taxon-name></italic>–species group.</p></caption><graphic xmlns:xlink="http://www.w3.org/1999/xlink" xlink:href="zookeys-1142-001_article-90097__-g018.jpg" position="float" orientation="portrait" xlink:type="simple" id="oo_799876.jpg"><uri content-type="original_file" xlink:type="simple">https://binary.pensoft.net/fig/799876</uri></graphic></fig></tp:treatment-sec><ref-list><ref id="B136"><mixed-citation xmlns:xlink="http://www.w3.org/1999/xlink" xlink:type="simple"><person-group><name name-style="western"><surname>Pfeiffer</surname><given-names>L</given-names></name></person-group> (<year>1865</year>) <source>Monographia Pneumonopomorum viventium.</source><publisher-name>Supplementum Secundum</publisher-name>, <publisher-loc>Volume 3. Cassellis: Theodori Fischeri</publisher-loc>, <size units="page">284 pp</size>. <ext-link xlink:href="10.5962/bhl.title.10621" ext-link-type="doi" xlink:type="simple">https://doi.org/10.5962/bhl.title.10621</ext-link></mixed-citation></ref><ref id="B40"><mixed-citation xmlns:xlink="http://www.w3.org/1999/xlink" xlink:type="simple"><person-group><name name-style="western"><surname>Fischer</surname><given-names>P</given-names></name></person-group> (<year>1891</year>) <article-title>Catalogue et distribution géographique des mollusques terrestres, fluviatiles &amp; marins ďune partie de ľIndo-Chine (Siam, Laos, Cambodge, Cochinchine, Annam, Tonkin).</article-title><source>Extrait du Bulletin de la Société ďHistoire Naturelle ďAutun</source><volume>4</volume>: <fpage>1</fpage>–<lpage>193</lpage>. <ext-link xlink:href="10.5962/bhl.title.14809" ext-link-type="doi" xlink:type="simple">https://doi.org/10.5962/bhl.title.14809</ext-link></mixed-citation></ref><ref id="B71"><mixed-citation xmlns:xlink="http://www.w3.org/1999/xlink" xlink:type="simple"><person-group><name name-style="western"><surname>Kobelt</surname><given-names>W</given-names></name></person-group> (<year>1902</year>) <article-title><tp:taxon-name><tp:taxon-name-part taxon-name-part-type="family">Cyclophoridae</tp:taxon-name-part></tp:taxon-name>.</article-title><source>Das Tierreich</source><volume>16</volume>: <fpage>1</fpage>–<lpage>663</lpage>.</mixed-citation></ref><ref id="B42"><mixed-citation xmlns:xlink="http://www.w3.org/1999/xlink" xlink:type="simple"><person-group><name name-style="western"><surname>Fischer</surname><given-names>H</given-names></name><name name-style="western"><surname>Dautzenberg</surname><given-names>P</given-names></name></person-group> (<year>1904</year>) <article-title>Catalogue des mollusques terrestres et fluviatites de ľIndo-Chine orientale cités jusqu à ce jour.</article-title> In: <person-group><name name-style="western"><surname>Pavie</surname><given-names>A</given-names></name></person-group> (<role>Ed.</role>) <issue-title>Mission Pavie, Indo-Chine 1879–1895, Études Diverse Recherches sur Ľhistoire Naturelle de Ľhistoire Indo-Chine Orientale, Tome III.</issue-title><source>Ernest Leroux, Éditeur, Paris</source>, <fpage>390</fpage>–<lpage>450</lpage>.</mixed-citation></ref><ref id="B160"><mixed-citation xmlns:xlink="http://www.w3.org/1999/xlink" xlink:type="simple"><person-group><name name-style="western"><surname>Sutcharit</surname><given-names>C</given-names></name><name name-style="western"><surname>Ablett</surname><given-names>JD</given-names></name><name name-style="western"><surname>Panha</surname><given-names>S</given-names></name></person-group> (<year>2019</year>) <article-title>An annotated type catalogue of seven genera of operculate land snails (<tp:taxon-name><tp:taxon-name-part taxon-name-part-type="subclass">Caenogastropoda</tp:taxon-name-part></tp:taxon-name>, <tp:taxon-name><tp:taxon-name-part taxon-name-part-type="family">Cyclophoridae</tp:taxon-name-part></tp:taxon-name>) in the Natural History Museum, London.</article-title><source>ZooKeys</source><volume>842</volume>: <fpage>1</fpage>–<lpage>65</lpage>. <ext-link xlink:href="10.3897/zookeys.842.29243" ext-link-type="doi" xlink:type="simple">https://doi.org/10.3897/zookeys.842.29243</ext-link></mixed-citation></ref><ref id="B145"><mixed-citation xmlns:xlink="http://www.w3.org/1999/xlink" xlink:type="simple"><person-group><name name-style="western"><surname>Reeve</surname><given-names>LA</given-names></name></person-group> (<year>1863</year>) Conchologia Iconica: Illustrations of the shells of molluscous animals. Volume 14, <italic><tp:taxon-name><tp:taxon-name-part taxon-name-part-type="genus">Pterocyclos</tp:taxon-name-part></tp:taxon-name></italic>, plates 1–5. Lovell Reeve and Co., London.</mixed-citation></ref><ref id="B114"><mixed-citation xmlns:xlink="http://www.w3.org/1999/xlink" xlink:type="simple"><person-group><name name-style="western"><surname>Nevill</surname><given-names>G</given-names></name></person-group> (<year>1878</year>) <source>Hand list of <tp:taxon-name><tp:taxon-name-part taxon-name-part-type="phylum">Mollusca</tp:taxon-name-part></tp:taxon-name> in the Indian Museum, Calcutta.</source><publisher-name>Calcutta</publisher-name>, <publisher-loc>Trustees</publisher-loc>, <size units="page">338 pp</size>. <ext-link xlink:href="10.5962/bhl.title.11957" ext-link-type="doi" xlink:type="simple">https://doi.org/10.5962/bhl.title.11957</ext-link></mixed-citation></ref><ref id="B3"><mixed-citation xmlns:xlink="http://www.w3.org/1999/xlink" xlink:type="simple"><person-group><name name-style="western"><surname>Ancey</surname><given-names>C-F</given-names></name></person-group> (<year>1898</year>) <article-title>Observations sur les mollusques terrestres et fluviatiles recueillies dans I’Indo-Chine et particulaièrement au Laos, par M. Henri Counillon, accompagnées de remarques sur ďautres mollusques de cette région.</article-title><source>Bulletin du Musée ďHistoire Naturelle de Marseille</source><volume>1</volume>: <fpage>125</fpage>–<lpage>150</lpage>.</mixed-citation></ref><ref id="B134"><mixed-citation xmlns:xlink="http://www.w3.org/1999/xlink" xlink:type="simple"><person-group><name name-style="western"><surname>Pfeiffer</surname><given-names>L</given-names></name></person-group> (<year>1862a</year>) <article-title>Description of eight new species of <tp:taxon-name><tp:taxon-name-part taxon-name-part-type="superfamily">Cyclostomacea</tp:taxon-name-part></tp:taxon-name> from the collection of H. Cumming. Esq.</article-title><source>Proceedings of the Zoological Society of London</source><volume>30</volume>: <fpage>115</fpage>–<lpage>117</lpage>.</mixed-citation></ref><ref id="B119"><mixed-citation xmlns:xlink="http://www.w3.org/1999/xlink" xlink:type="simple"><person-group><name name-style="western"><surname>Páll-Gergely</surname><given-names>B</given-names></name><name name-style="western"><surname>Muratov</surname><given-names>IV</given-names></name><name name-style="western"><surname>Asami</surname><given-names>T</given-names></name></person-group> (<year>2016a</year>) <article-title>The family <tp:taxon-name><tp:taxon-name-part taxon-name-part-type="family">Plectopylidae</tp:taxon-name-part></tp:taxon-name> (<tp:taxon-name><tp:taxon-name-part taxon-name-part-type="class">Gastropoda</tp:taxon-name-part></tp:taxon-name>, <tp:taxon-name><tp:taxon-name-part taxon-name-part-type="infraclass">Pulmonata</tp:taxon-name-part></tp:taxon-name>) in Laos with the description of two new genera and a new species.</article-title><source>ZooKeys</source><volume>592</volume>: <fpage>1</fpage>–<lpage>26</lpage>. <ext-link xlink:href="10.3897/zookeys.592.8118" ext-link-type="doi" xlink:type="simple">https://doi.org/10.3897/zookeys.592.8118</ext-link></mixed-citation></ref><ref id="B65"><mixed-citation xmlns:xlink="http://www.w3.org/1999/xlink" xlink:type="simple"><person-group><name name-style="western"><surname>Inkhavilay</surname><given-names>K</given-names></name><name name-style="western"><surname>Sutcharit</surname><given-names>C</given-names></name><name name-style="western"><surname>Bantaowong</surname><given-names>U</given-names></name><name name-style="western"><surname>Chanabun</surname><given-names>R</given-names></name><name name-style="western"><surname>Siriwut</surname><given-names>W</given-names></name><name name-style="western"><surname>Srisonchai</surname><given-names>R</given-names></name><name name-style="western"><surname>Pholyotha</surname><given-names>A</given-names></name><name name-style="western"><surname>Jirapatrasilp</surname><given-names>P</given-names></name><name name-style="western"><surname>Panha</surname><given-names>S</given-names></name></person-group> (<year>2019</year>) <article-title>Annotated checklist of the terrestrial molluscs from Laos (<tp:taxon-name><tp:taxon-name-part taxon-name-part-type="phylum">Mollusca</tp:taxon-name-part></tp:taxon-name>, <tp:taxon-name><tp:taxon-name-part taxon-name-part-type="class">Gastropoda</tp:taxon-name-part></tp:taxon-name>).</article-title><source>ZooKeys</source><volume>834</volume>: <fpage>1</fpage>–<lpage>166</lpage>. <ext-link xlink:href="10.3897/zookeys.834.28800" ext-link-type="doi" xlink:type="simple">https://doi.org/10.3897/zookeys.834.28800</ext-link></mixed-citation></ref><ref id="B137"><mixed-citation xmlns:xlink="http://www.w3.org/1999/xlink" xlink:type="simple"><person-group><name name-style="western"><surname>Pholyotha</surname><given-names>A</given-names></name><name name-style="western"><surname>Sutcharit</surname><given-names>C</given-names></name><name name-style="western"><surname>Tongkerd</surname><given-names>P</given-names></name><name name-style="western"><surname>Panha</surname><given-names>S</given-names></name></person-group> (<year>2021</year>) <article-title>Systematic revision of the limestone karst-restricted land snail genus <italic><tp:taxon-name><tp:taxon-name-part taxon-name-part-type="genus">Aenigmatoconcha</tp:taxon-name-part></tp:taxon-name></italic> (<tp:taxon-name><tp:taxon-name-part taxon-name-part-type="suborder">Eupulmonata</tp:taxon-name-part></tp:taxon-name>: <tp:taxon-name><tp:taxon-name-part taxon-name-part-type="family">Helicarionidae</tp:taxon-name-part></tp:taxon-name>), with description of a new species.</article-title><source>European Journal of Taxonomy</source><volume>767</volume>: <fpage>55</fpage>–<lpage>82</lpage>. <ext-link xlink:href="10.5852/ejt.2021.767.1487" ext-link-type="doi" xlink:type="simple">https://doi.org/10.5852/ejt.2021.767.1487</ext-link></mixed-citation></ref><ref id="B108"><mixed-citation xmlns:xlink="http://www.w3.org/1999/xlink" xlink:type="simple"><person-group><name name-style="western"><surname>Mouhot</surname><given-names>H</given-names></name></person-group> (<year>1864</year>) <source>Travels in the central parts of Indo-China (Siam), Cambodia, and Laos, during the years 1858, 1859, and 1860.</source><publisher-name>Murray</publisher-name>, <publisher-loc>London, Volume 2</publisher-loc>, <size units="page">301 pp</size>.</mixed-citation></ref><ref id="B4"><mixed-citation xmlns:xlink="http://www.w3.org/1999/xlink" xlink:type="simple"><person-group><name name-style="western"><surname>Ashburton</surname><given-names>J</given-names></name></person-group> (<year>1864</year>) <article-title>Paper read at the Royal Geographical Society 10<sup>th</sup> March, 1862.</article-title> In: <person-group><name name-style="western"><surname>Mouhot</surname><given-names>H</given-names></name></person-group> (<role>Ed.</role>) <issue-title>Travels in the Central Parts of Indo-China (Siam), Cambodia, and Laos, During the Years 1858, 1859, and 1860, Volume 2.</issue-title><source>Murray, London</source>, <fpage>296</fpage>–<lpage>300</lpage>.</mixed-citation></ref><ref id="B161"><mixed-citation xmlns:xlink="http://www.w3.org/1999/xlink" xlink:type="simple"><person-group><name name-style="western"><surname>Sutcharit</surname><given-names>C</given-names></name><name name-style="western"><surname>Thach</surname><given-names>P</given-names></name><name name-style="western"><surname>Chhuoy</surname><given-names>S</given-names></name><name name-style="western"><surname>Ngor</surname><given-names>PB</given-names></name><name name-style="western"><surname>Jeratthitikul</surname><given-names>E</given-names></name><name name-style="western"><surname>Siriwut</surname><given-names>W</given-names></name><name name-style="western"><surname>Srisonchai</surname><given-names>R</given-names></name><name name-style="western"><surname>Ng</surname><given-names>TH</given-names></name><name name-style="western"><surname>Pholyotha</surname><given-names>A</given-names></name><name name-style="western"><surname>Jirapatrasilp</surname><given-names>P</given-names></name><name name-style="western"><surname>Panha</surname><given-names>S</given-names></name></person-group> (<year>2020</year>) <article-title>Annotated checklist of the land snail fauna from southern Cambodia (<tp:taxon-name><tp:taxon-name-part taxon-name-part-type="phylum">Mollusca</tp:taxon-name-part></tp:taxon-name>, <tp:taxon-name><tp:taxon-name-part taxon-name-part-type="class">Gastropoda</tp:taxon-name-part></tp:taxon-name>).</article-title><source>ZooKeys</source><volume>948</volume>: <fpage>1</fpage>–<lpage>46</lpage>. <ext-link xlink:href="10.3897/zookeys.948.51671" ext-link-type="doi" xlink:type="simple">https://doi.org/10.3897/zookeys.948.51671</ext-link></mixed-citation></ref></ref-list></tp:taxon-treatment>
