# Supplementary material for: ﻿Systematic revision of the snorkel snail genus Rhiostoma Benson, 1860 (Gastropoda, Caenogastropoda, Cyclophoridae) with descriptions of new species
Source: Zookeys. 2023 Jan 24;1142:1–144. doi: 10.3897/zookeys.1142.90097 (PMC10208988; doi:10.3897/zookeys.1142.90097)
Supplement: XML Treatment for Rhiostoma marioni [file zookeys.1142.90097-treatment8.xml]

<!DOCTYPE tp:taxon-treatment
  PUBLIC "-//TaxonX//DTD Taxonomic Treatment Publishing DTD v0 20100105//EN" "tax-treatment-NSO.dtd">
<tp:taxon-treatment xmlns:tp="http://www.plazi.org/taxpub"><tp:treatment-meta><kwd-group><label>Taxon classification</label><kwd>
                <named-content content-type="kingdom">Animalia</named-content>
              </kwd><kwd>
                <named-content content-type="order">Architaenioglossa</named-content>
              </kwd><kwd>
                <named-content content-type="family">Cyclophoridae</named-content>
              </kwd></kwd-group><mixed-citation publication-type="journal"><person-group><name><surname>Tongkerd</surname><given-names>Piyoros</given-names></name><name><surname>Tumpeesuwan</surname><given-names>Sakboworn</given-names></name><name><surname>Inkhavilay</surname><given-names>Khamla</given-names></name><name><surname>Prasankok</surname><given-names>Pongpun</given-names></name><name><surname>Jeratthitikul</surname><given-names>Ekgachai</given-names></name><name><surname>Panha</surname><given-names>Somsak</given-names></name><name><surname>Sutcharit</surname><given-names>Chirasak</given-names></name></person-group><article-title>﻿Systematic revision of the snorkel snail genus <italic><tp:taxon-name><tp:taxon-name-part taxon-name-part-type="genus" reg="Rhiostoma">Rhiostoma</tp:taxon-name-part></tp:taxon-name></italic> Benson, 1860 (<tp:taxon-name><tp:taxon-name-part taxon-name-part-type="class">Gastropoda</tp:taxon-name-part></tp:taxon-name>, <tp:taxon-name><tp:taxon-name-part taxon-name-part-type="subclass">Caenogastropoda</tp:taxon-name-part></tp:taxon-name>, <tp:taxon-name><tp:taxon-name-part taxon-name-part-type="family">Cyclophoridae</tp:taxon-name-part></tp:taxon-name>) with descriptions of new species</article-title><source>Zookeys</source><day>24</day><month>01</month><year>2023</year><volume>1142</volume><fpage>1</fpage><lpage>144</lpage><pub-id pub-id-type="doi">10.3897/zookeys.1142.90097</pub-id></mixed-citation></tp:treatment-meta><tp:nomenclature><label>﻿7.</label><tp:taxon-name>
              <object-id xmlns:xlink="http://www.w3.org/1999/xlink" content-type="arpha" xlink:type="simple">DD8864CB-7857-556E-8097-60FA2168DC7B</object-id>
              <tp:taxon-name-part taxon-name-part-type="genus" reg="Rhiostoma">Rhiostoma</tp:taxon-name-part>
              <tp:taxon-name-part taxon-name-part-type="species" reg="marioni">marioni</tp:taxon-name-part>
            </tp:taxon-name><tp:taxon-authority>(Ancey, 1898)</tp:taxon-authority><xref ref-type="fig" rid="F18">Figs 18</xref><xref ref-type="fig" rid="F24">, 24B–F</xref><tp:nomenclature-citation-list><tp:nomenclature-citation><tp:taxon-name>
                  <tp:taxon-name-part taxon-name-part-type="genus" reg="Pterocyclos">Pterocyclos</tp:taxon-name-part>
                  <tp:taxon-name-part taxon-name-part-type="species" reg="marioni">marioni</tp:taxon-name-part>
                </tp:taxon-name><comment>(in part) Ancey, 1898: 137, pl. 9, fig. f. Type locality: Luang-prabang, Laos and Mont Hou, Tonkin. <xref ref-type="bibr" rid="B42">Fischer and Dautzenberg 1904</xref>: 430. <xref ref-type="bibr" rid="B186">Wood and Gallichan 2008</xref>: 64, pl. 25, fig. 3 (syntype).</comment></tp:nomenclature-citation><tp:nomenclature-citation><tp:taxon-name>
                  <tp:taxon-name-part taxon-name-part-type="genus" reg="Pterocyclus">Pterocyclus</tp:taxon-name-part>
                  <tp:taxon-name-part taxon-name-part-type="species" reg="marioni">marioni</tp:taxon-name-part>
                </tp:taxon-name><comment>—Kobelt 1911: 757.</comment></tp:nomenclature-citation></tp:nomenclature-citation-list></tp:nomenclature><tp:treatment-sec sec-type="type material" id="SECID0EERFK"><title>Type material.</title><p>The figured specimens in <xref ref-type="bibr" rid="B3">Ancey (1898</xref>: pl. 9, fig. f) could not be located.</p></tp:treatment-sec><tp:treatment-sec sec-type="material" id="SECID0EORFK"><title>Other material examined.</title><p><bold>Laos</bold>: Wat Non Hinhare, Feuang District, Vientiane Province: <named-content xmlns:xlink="http://www.w3.org/1999/xlink" content-type="dwc:institutional_code" xlink:title="Chulalongkorn University, Museum of Zoology, Bangkok" xlink:href="http://grbio.org/institution/chulalongkorn-university-museum-natural-history" xlink:type="simple">CUMZ</named-content> 10210 (7 shells; Fig. <xref ref-type="fig" rid="F24">24C–F</xref>)</p></tp:treatment-sec><tp:treatment-sec sec-type="diagnosis" id="SECID0E6RFK"><title>Diagnosis.</title><p>Shell medium, thick and depressed shell. Detached whorl long, ~2× longer than aperture width, curved, slightly descending. Breathing device tubular and straight. Shell colour uniformly brownish or with irregular blotches.</p></tp:treatment-sec><tp:treatment-sec sec-type="Differential diagnosis" id="SECID0EESFK"><title>Differential diagnosis.</title><p><italic><tp:taxon-name><tp:taxon-name-part taxon-name-part-type="genus" reg="Rhiostoma">Rhiostoma</tp:taxon-name-part><tp:taxon-name-part taxon-name-part-type="species" reg="marioni">marioni</tp:taxon-name-part></tp:taxon-name></italic> has been considered a junior synonym of <italic><tp:taxon-name><tp:taxon-name-part taxon-name-part-type="genus" reg="Rhiostoma">R.</tp:taxon-name-part><tp:taxon-name-part taxon-name-part-type="species" reg="housei">housei</tp:taxon-name-part></tp:taxon-name></italic> from Thailand (Kobelt 1911). However, this species differs from <italic><tp:taxon-name><tp:taxon-name-part taxon-name-part-type="genus" reg="Rhiostoma">R.</tp:taxon-name-part><tp:taxon-name-part taxon-name-part-type="species" reg="housei">housei</tp:taxon-name-part></tp:taxon-name></italic> in having a monochrome brownish shell colour, long detached whorl, and long straight tubular breathing device. In comparison, <italic><tp:taxon-name><tp:taxon-name-part taxon-name-part-type="genus" reg="Rhiostoma">R.</tp:taxon-name-part><tp:taxon-name-part taxon-name-part-type="species" reg="housei">housei</tp:taxon-name-part></tp:taxon-name></italic> tends to have a brownish zigzag pattern, medium detached-whorl length, and a curved breathing tube.</p></tp:treatment-sec><tp:treatment-sec sec-type="description" id="SECID0E6TFK"><title>Description.</title><p><bold><italic>Shell</italic>.</bold> Shell medium, <abbrev xmlns:xlink="http://www.w3.org/1999/xlink" xlink:title="maximum dimension of coiled-whorl width perpendicular to the columellar axis" id="ABBRID0EKUFK" xlink:type="simple">cW</abbrev> 17.1–20.5 mm, <abbrev xmlns:xlink="http://www.w3.org/1999/xlink" xlink:title="maximum dimension of coiled-whorl height parallel to the columellar axis" id="ABBRID0EOUFK" xlink:type="simple">cH</abbrev> 9.1–10.6 mm, thick, and sub-discoidal to discoidal shape; detached-whorl length 14.0–20.5 mm. Apex acute; spire slightly elevated. Whorls 5 to 6, convex, increasing regularly; suture wide and deep; last whorl rounded and stout. Shell surface with fine growth lines. Periostracum thin corneous, and transparent. Shell colour uniformly brownish to dark brown (rarely with brownish blotches); ventral shell surface with paler colour; with narrow and dark spiral band on periphery. Detached whorl long, ~ 2× longer than apertural width, curved and descending. Peristome circular and double; lip thickened, expanded and multi-layered. Aperture opened sub-ventrally. Breathing device tubular and its tip often attached to preceding whorl; outer lip forming a long, straight, closed tube, located just behind apertural lip; inner lip with small hole inside aperture. Umbilicus widely opened and deep. Operculum calcareous, cup-shaped, and multispiral (Fig. <xref ref-type="fig" rid="F24">24B–F</xref>).</p></tp:treatment-sec><tp:treatment-sec sec-type="distribution" id="SECID0EIVFK"><title>Distribution.</title><p>This species is currently known only from Vientiane Province, Laos (Fig. <xref ref-type="fig" rid="F18">18</xref>).</p></tp:treatment-sec><tp:treatment-sec sec-type="remarks" id="SECID0ESVFK"><title>Remarks.</title><p>This species was described based on two specimen lots from “Luang-prabang, Laos” and “Mont Hou, Tonkin” [probably in the area of Muang Khua and Yot Ou Districts, Phongsaly Province, Laos (see <xref ref-type="bibr" rid="B126">Pavie 1903</xref>: pl. 1)]. The original description includes an illustration of a single specimen and one set of measurements (<xref ref-type="bibr" rid="B3">Ancey 1898</xref>). Unfortunately, this figured specimen could not be located from the <named-content xmlns:xlink="http://www.w3.org/1999/xlink" content-type="dwc:institutional_code" xlink:title="Royal Belgian Institute of Natural Sciences, Brussels" xlink:href="http://grbio.org/institution/royal-belgian-institute-natural-sciences" xlink:type="simple">RBINS</named-content> or <abbrev xmlns:xlink="http://www.w3.org/1999/xlink" content-type="institution" xlink:title="National Museum of Well, Cardiff" id="ABBRID0EJWFK" xlink:type="simple">NMW</abbrev> collection. The specimen lot <abbrev xmlns:xlink="http://www.w3.org/1999/xlink" content-type="institution" xlink:title="National Museum of Well, Cardiff" id="ABBRID0EOWFK" xlink:type="simple">NMW</abbrev> 1955.158.24090 consisting of a single specimen (with operculum) that has Ancey’s type label and collection locality “Luang-prabang” was considered the possible holotype by <xref ref-type="bibr" rid="B186">Wood and Gallichan (2008</xref>: pl. 25, figs 3, iv). However, this surviving specimen looks different from the actual illustrated specimen in the original publication. This specimen has a flattened shell, short detached whorl, and notch-shaped breathing device projecting anteriorly (Fig. <xref ref-type="fig" rid="F24">24A</xref>). Although the operculum is not clearly mentioned in the original description, the operculum accompanied by this specimen lot (<abbrev xmlns:xlink="http://www.w3.org/1999/xlink" content-type="institution" xlink:title="National Museum of Well, Cardiff" id="ABBRID0E2WFK" xlink:type="simple">NMW</abbrev> 1955.158.24090) is dark corneous, plate-shaped and multispiral with elevated lamellae (Fig. <xref ref-type="fig" rid="F24">24A</xref>). It is distinct from the typical operculum of <italic><tp:taxon-name><tp:taxon-name-part taxon-name-part-type="genus" reg="Rhiostoma">Rhiostoma</tp:taxon-name-part></tp:taxon-name></italic> (Fig. <xref ref-type="fig" rid="F2">2</xref>), and more closely resembling the <italic><tp:taxon-name><tp:taxon-name-part taxon-name-part-type="genus" reg="Ptychopoma">Ptychopoma</tp:taxon-name-part></tp:taxon-name></italic> or <italic><tp:taxon-name><tp:taxon-name-part taxon-name-part-type="genus" reg="Scabrina">Scabrina.</tp:taxon-name-part></tp:taxon-name></italic> This specimen is contradicting to Ancey’s concept of “<italic><tp:taxon-name><tp:taxon-name-part taxon-name-part-type="genus" reg="Pterocyclos">Pterocyclos</tp:taxon-name-part><tp:taxon-name-part taxon-name-part-type="species" reg="marioni">marioni</tp:taxon-name-part></tp:taxon-name></italic>”, whereas the species description agrees well with the specimen illustration (<xref ref-type="bibr" rid="B3">Ancey 1898</xref>: pl. 9, fig. f). Therefore, we consider specimen <abbrev xmlns:xlink="http://www.w3.org/1999/xlink" content-type="institution" xlink:title="National Museum of Well, Cardiff" id="ABBRID0EMYFK" xlink:type="simple">NMW</abbrev> 1955.158.24090 (Fig. <xref ref-type="fig" rid="F24">24A</xref>; <xref ref-type="bibr" rid="B65">Inkhavilay et al. 2019</xref>: fig. 11a; <xref ref-type="bibr" rid="B36">Do et al. 2020b</xref>: fig. 1d) as a distinct species. We have excluded that specimen from our attention in the type series.</p><p>This redescription is based on the recently collected specimens from Feuang District, Vientiane Province, Laos. Before establishing the French Protectorate of Laos in 1893 (<xref ref-type="bibr" rid="B126">Pavie 1903</xref>: pl. 6; <xref ref-type="bibr" rid="B171">Tips 1999</xref>: 131), the historical name “Luang Prabang” generally referred to the city or the Kingdom Luang Prabang (during the 18<sup>th</sup> to 19<sup>th</sup> century). This name encompasses a wide geographical area, mainly present-day northern Laos: Bokeo, Houa Phanh, Luang Namtha, Luang Prabang, Oudomxay, Phongsaly and Vientiane provinces. Therefore, this newly collected specimen from Vientiane Province is considered the topotypic specimen of this species. This specimen lot possesses a long detached whorl and a long tubular-shaped breathing device identical to the unique characteristic of <italic><tp:taxon-name><tp:taxon-name-part taxon-name-part-type="genus" reg="Rhiostoma">R.</tp:taxon-name-part><tp:taxon-name-part taxon-name-part-type="species" reg="marioni">marioni</tp:taxon-name-part></tp:taxon-name></italic>; it agrees well with the illustration (Fig. <xref ref-type="fig" rid="F24">24B</xref>) and the species description.</p><p>The previous records under the name <italic><tp:taxon-name><tp:taxon-name-part taxon-name-part-type="genus" reg="Rhiostoma">Rhiostoma</tp:taxon-name-part></tp:taxon-name></italic> “<italic><tp:taxon-name><tp:taxon-name-part taxon-name-part-type="genus" reg="Rhiostoma"/><tp:taxon-name-part taxon-name-part-type="species" reg="marioni">marioni</tp:taxon-name-part></tp:taxon-name></italic>” from Lai Chu, Son La, Dien Bien and Lau Cai provinces, North Vietnam, as mentioned by <xref ref-type="bibr" rid="B36">Do et al. (2020b)</xref>, should be referred to another species (see under <italic><tp:taxon-name><tp:taxon-name-part taxon-name-part-type="genus" reg="Rhiostoma">R.</tp:taxon-name-part><tp:taxon-name-part taxon-name-part-type="species" reg="abletti">abletti</tp:taxon-name-part></tp:taxon-name></italic>).</p></tp:treatment-sec><tp:treatment-sec><!--Section generated to contain objects referenced in tp:taxon-treatment.--><fig id="F18" position="float" orientation="portrait"><object-id xmlns:xlink="http://www.w3.org/1999/xlink" content-type="doi" xlink:type="simple">10.3897/zookeys.1142.90097.figure18</object-id><object-id xmlns:xlink="http://www.w3.org/1999/xlink" content-type="arpha" xlink:type="simple">BFC44C35-7D7F-5BAB-8282-6BB125FBBD79</object-id><label>Figure 18.</label><caption><p>Distribution map of <italic><tp:taxon-name><tp:taxon-name-part taxon-name-part-type="genus" reg="Rhiostoma">Rhiostoma</tp:taxon-name-part><tp:taxon-name-part taxon-name-part-type="species" reg="housei">housei</tp:taxon-name-part></tp:taxon-name></italic>–species group.</p></caption><graphic xmlns:xlink="http://www.w3.org/1999/xlink" xlink:href="zookeys-1142-001_article-90097__-g018.jpg" position="float" orientation="portrait" xlink:type="simple" id="oo_799876.jpg"><uri content-type="original_file" xlink:type="simple">https://binary.pensoft.net/fig/799876</uri></graphic></fig><fig id="F24" position="float" orientation="portrait"><object-id xmlns:xlink="http://www.w3.org/1999/xlink" content-type="doi" xlink:type="simple">10.3897/zookeys.1142.90097.figure24</object-id><object-id xmlns:xlink="http://www.w3.org/1999/xlink" content-type="arpha" xlink:type="simple">6CBB1E6A-CCAD-5B7A-B044-FE4303866F7C</object-id><label>Figure 24.</label><caption><p><bold>A</bold> specimen mentioned as being the syntype of “<italic><tp:taxon-name><tp:taxon-name-part taxon-name-part-type="genus" reg="Pterocyclos">Pterocyclos</tp:taxon-name-part><tp:taxon-name-part taxon-name-part-type="species" reg="marioni">marioni</tp:taxon-name-part></tp:taxon-name></italic> Ancey, 1898” <abbrev xmlns:xlink="http://www.w3.org/1999/xlink" content-type="institution" xlink:title="National Museum of Well, Cardiff" id="ABBRID0EFJFK" xlink:type="simple">NMW</abbrev> 1955.158.24090. <bold>B–F</bold> shell of <italic><tp:taxon-name><tp:taxon-name-part taxon-name-part-type="genus" reg="Rhiostoma">Rhiostoma</tp:taxon-name-part><tp:taxon-name-part taxon-name-part-type="species" reg="marioni">marioni</tp:taxon-name-part></tp:taxon-name></italic><bold>B</bold> published figure of the type specimen (after <xref ref-type="bibr" rid="B3">Ancey 1898</xref>: pl. 9, fig. f.) and <bold>C–F</bold> specimens <named-content xmlns:xlink="http://www.w3.org/1999/xlink" content-type="dwc:institutional_code" xlink:title="Chulalongkorn University, Museum of Zoology, Bangkok" xlink:href="http://grbio.org/institution/chulalongkorn-university-museum-natural-history" xlink:type="simple">CUMZ</named-content> 10210 from Feuang, Vientiane, Laos.</p></caption><graphic xmlns:xlink="http://www.w3.org/1999/xlink" xlink:href="zookeys-1142-001_article-90097__-g024.jpg" position="float" orientation="portrait" xlink:type="simple" id="oo_799882.jpg"><uri content-type="original_file" xlink:type="simple">https://binary.pensoft.net/fig/799882</uri></graphic></fig><fig id="F2" position="float" orientation="portrait"><object-id xmlns:xlink="http://www.w3.org/1999/xlink" content-type="doi" xlink:type="simple">10.3897/zookeys.1142.90097.figure2</object-id><object-id xmlns:xlink="http://www.w3.org/1999/xlink" content-type="arpha" xlink:type="simple">DAC96E3A-59E9-536C-9E6C-57B97F2A6FCD</object-id><label>Figure 2.</label><caption><p>Schematic of shell morphology and terminology of the <italic><tp:taxon-name><tp:taxon-name-part taxon-name-part-type="genus" reg="Rhiostoma">Rhiostoma</tp:taxon-name-part></tp:taxon-name></italic><bold>A</bold> apical view with shell terminology and measurements of coiled-whorl width and detached-whorl length <bold>B</bold> operculum showing side and cross-section views <bold>C</bold> apertural views showing various shell shapes as recognised in this revision: flattened, discoidal, sub-discoidal and heliciform.</p></caption><graphic xmlns:xlink="http://www.w3.org/1999/xlink" xlink:href="zookeys-1142-001_article-90097__-g002.jpg" position="float" orientation="portrait" xlink:type="simple" id="oo_799860.jpg"><uri content-type="original_file" xlink:type="simple">https://binary.pensoft.net/fig/799860</uri></graphic></fig></tp:treatment-sec><ref-list><ref id="B3"><mixed-citation xmlns:xlink="http://www.w3.org/1999/xlink" xlink:type="simple"><person-group><name name-style="western"><surname>Ancey</surname><given-names>C-F</given-names></name></person-group> (<year>1898</year>) <article-title>Observations sur les mollusques terrestres et fluviatiles recueillies dans I’Indo-Chine et particulaièrement au Laos, par M. Henri Counillon, accompagnées de remarques sur ďautres mollusques de cette région.</article-title><source>Bulletin du Musée ďHistoire Naturelle de Marseille</source><volume>1</volume>: <fpage>125</fpage>–<lpage>150</lpage>.</mixed-citation></ref><ref id="B42"><mixed-citation xmlns:xlink="http://www.w3.org/1999/xlink" xlink:type="simple"><person-group><name name-style="western"><surname>Fischer</surname><given-names>H</given-names></name><name name-style="western"><surname>Dautzenberg</surname><given-names>P</given-names></name></person-group> (<year>1904</year>) <article-title>Catalogue des mollusques terrestres et fluviatites de ľIndo-Chine orientale cités jusqu à ce jour.</article-title> In: <person-group><name name-style="western"><surname>Pavie</surname><given-names>A</given-names></name></person-group> (<role>Ed.</role>) <issue-title>Mission Pavie, Indo-Chine 1879–1895, Études Diverse Recherches sur Ľhistoire Naturelle de Ľhistoire Indo-Chine Orientale, Tome III.</issue-title><source>Ernest Leroux, Éditeur, Paris</source>, <fpage>390</fpage>–<lpage>450</lpage>.</mixed-citation></ref><ref id="B186"><mixed-citation xmlns:xlink="http://www.w3.org/1999/xlink" xlink:type="simple"><person-group><name name-style="western"><surname>Wood</surname><given-names>H</given-names></name><name name-style="western"><surname>Gallichan</surname><given-names>J</given-names></name></person-group> (<year>2008</year>) <article-title>The new molluscan names of César-Marie-Felix Ancey including illustrated type material from the National Museum of Wales. Studies in Biodiversity and Systematics of Terrestrial Organism from the National Museum of Wales.</article-title><source>Biotir Report</source><volume>3</volume>: <fpage>1</fpage>–<lpage>162</lpage>.</mixed-citation></ref><ref id="B126"><mixed-citation xmlns:xlink="http://www.w3.org/1999/xlink" xlink:type="simple"><person-group><name name-style="western"><surname>Pavie</surname><given-names>A</given-names></name></person-group> (<year>1903</year>) <source>Mission Pavie Indo-Chine, 1879–1895, Atlas, Notices et Cartes.</source><publisher-name>Augustin Challamel</publisher-name>, <publisher-loc>Éditeur, Paris, France</publisher-loc>, <size units="page">54 pp</size>.</mixed-citation></ref><ref id="B65"><mixed-citation xmlns:xlink="http://www.w3.org/1999/xlink" xlink:type="simple"><person-group><name name-style="western"><surname>Inkhavilay</surname><given-names>K</given-names></name><name name-style="western"><surname>Sutcharit</surname><given-names>C</given-names></name><name name-style="western"><surname>Bantaowong</surname><given-names>U</given-names></name><name name-style="western"><surname>Chanabun</surname><given-names>R</given-names></name><name name-style="western"><surname>Siriwut</surname><given-names>W</given-names></name><name name-style="western"><surname>Srisonchai</surname><given-names>R</given-names></name><name name-style="western"><surname>Pholyotha</surname><given-names>A</given-names></name><name name-style="western"><surname>Jirapatrasilp</surname><given-names>P</given-names></name><name name-style="western"><surname>Panha</surname><given-names>S</given-names></name></person-group> (<year>2019</year>) <article-title>Annotated checklist of the terrestrial molluscs from Laos (<tp:taxon-name><tp:taxon-name-part taxon-name-part-type="phylum">Mollusca</tp:taxon-name-part></tp:taxon-name>, <tp:taxon-name><tp:taxon-name-part taxon-name-part-type="class">Gastropoda</tp:taxon-name-part></tp:taxon-name>).</article-title><source>ZooKeys</source><volume>834</volume>: <fpage>1</fpage>–<lpage>166</lpage>. <ext-link xlink:href="10.3897/zookeys.834.28800" ext-link-type="doi" xlink:type="simple">https://doi.org/10.3897/zookeys.834.28800</ext-link></mixed-citation></ref><ref id="B36"><mixed-citation xmlns:xlink="http://www.w3.org/1999/xlink" xlink:type="simple"><person-group><name name-style="western"><surname>Do</surname><given-names>DS</given-names></name><name name-style="western"><surname>Nguyen</surname><given-names>TS</given-names></name><name name-style="western"><surname>Do</surname><given-names>HL</given-names></name></person-group> (<year>2020b</year>) <article-title>The land snail genus <italic><tp:taxon-name><tp:taxon-name-part taxon-name-part-type="genus">Rhiostoma</tp:taxon-name-part></tp:taxon-name></italic> Benson, 1860 from Vietnam (<tp:taxon-name><tp:taxon-name-part taxon-name-part-type="class">Gastropoda</tp:taxon-name-part></tp:taxon-name>: <tp:taxon-name><tp:taxon-name-part taxon-name-part-type="subclass">Caenogastropoda</tp:taxon-name-part></tp:taxon-name>: <tp:taxon-name><tp:taxon-name-part taxon-name-part-type="family">Cyclophoridae</tp:taxon-name-part></tp:taxon-name>), with description of a new species.</article-title><source>Ruthenica</source><volume>30</volume>(<issue>3</issue>): <fpage>165</fpage>–<lpage>172</lpage>. <ext-link xlink:href="10.35885/ruthenica.2021.30(3).4" ext-link-type="doi" xlink:type="simple">https://doi.org/10.35885/ruthenica.2021.30(3).4</ext-link></mixed-citation></ref><ref id="B171"><mixed-citation xmlns:xlink="http://www.w3.org/1999/xlink" xlink:type="simple"><person-group><name name-style="western"><surname>Tips</surname><given-names>WJE</given-names></name></person-group> (<year>1999</year>) <source>Atlas of the Pavie Mission: Laos, Cambodia, Siam, Yunnan, and Vietnam. The Pavie Mission Indochina Papers, 1879–1895; Volume 2.</source><publisher-name>White Lotus</publisher-name>, <publisher-loc>Bangkok, Thailand: Bangkok</publisher-loc>, <size units="page">193 pp</size>.</mixed-citation></ref></ref-list></tp:taxon-treatment>
