# Supplementary material for: ﻿Systematic revision of the snorkel snail genus Rhiostoma Benson, 1860 (Gastropoda, Caenogastropoda, Cyclophoridae) with descriptions of new species
Source: Zookeys. 2023 Jan 24;1142:1–144. doi: 10.3897/zookeys.1142.90097 (PMC10208988; doi:10.3897/zookeys.1142.90097)
Supplement: XML Treatment for Rhiostoma jalorensis [file zookeys.1142.90097-treatment10.xml]

<!DOCTYPE tp:taxon-treatment
  PUBLIC "-//TaxonX//DTD Taxonomic Treatment Publishing DTD v0 20100105//EN" "tax-treatment-NSO.dtd">
<tp:taxon-treatment xmlns:tp="http://www.plazi.org/taxpub"><tp:treatment-meta><kwd-group><label>Taxon classification</label><kwd>
                <named-content content-type="kingdom">Animalia</named-content>
              </kwd><kwd>
                <named-content content-type="order">Architaenioglossa</named-content>
              </kwd><kwd>
                <named-content content-type="family">Cyclophoridae</named-content>
              </kwd></kwd-group><mixed-citation publication-type="journal"><person-group><name><surname>Tongkerd</surname><given-names>Piyoros</given-names></name><name><surname>Tumpeesuwan</surname><given-names>Sakboworn</given-names></name><name><surname>Inkhavilay</surname><given-names>Khamla</given-names></name><name><surname>Prasankok</surname><given-names>Pongpun</given-names></name><name><surname>Jeratthitikul</surname><given-names>Ekgachai</given-names></name><name><surname>Panha</surname><given-names>Somsak</given-names></name><name><surname>Sutcharit</surname><given-names>Chirasak</given-names></name></person-group><article-title>﻿Systematic revision of the snorkel snail genus <italic><tp:taxon-name><tp:taxon-name-part taxon-name-part-type="genus" reg="Rhiostoma">Rhiostoma</tp:taxon-name-part></tp:taxon-name></italic> Benson, 1860 (<tp:taxon-name><tp:taxon-name-part taxon-name-part-type="class">Gastropoda</tp:taxon-name-part></tp:taxon-name>, <tp:taxon-name><tp:taxon-name-part taxon-name-part-type="subclass">Caenogastropoda</tp:taxon-name-part></tp:taxon-name>, <tp:taxon-name><tp:taxon-name-part taxon-name-part-type="family">Cyclophoridae</tp:taxon-name-part></tp:taxon-name>) with descriptions of new species</article-title><source>Zookeys</source><day>24</day><month>01</month><year>2023</year><volume>1142</volume><fpage>1</fpage><lpage>144</lpage><pub-id pub-id-type="doi">10.3897/zookeys.1142.90097</pub-id></mixed-citation></tp:treatment-meta><tp:nomenclature><label>﻿9.</label><tp:taxon-name>
              <object-id xmlns:xlink="http://www.w3.org/1999/xlink" content-type="arpha" xlink:type="simple">775B1D12-12E7-5CA5-AA0D-F4E622975446</object-id>
              <tp:taxon-name-part taxon-name-part-type="genus" reg="Rhiostoma">Rhiostoma</tp:taxon-name-part>
              <tp:taxon-name-part taxon-name-part-type="species" reg="jalorensis">jalorensis</tp:taxon-name-part>
            </tp:taxon-name><tp:taxon-authority>Sykes, 1903</tp:taxon-authority><xref ref-type="fig" rid="F17">Figs 17D</xref><xref ref-type="fig" rid="F18">, 18</xref><xref ref-type="fig" rid="F26">, 26</xref><xref ref-type="fig" rid="F27">, 27</xref><xref ref-type="fig" rid="F32">, 32C</xref><tp:nomenclature-citation-list><tp:nomenclature-citation><tp:taxon-name>
                  <tp:taxon-name-part taxon-name-part-type="genus" reg="Rhiostoma">Rhiostoma</tp:taxon-name-part>
                  <tp:taxon-name-part taxon-name-part-type="species" reg="jalorensis">jalorensis</tp:taxon-name-part>
                </tp:taxon-name><comment>Sykes, 1903: 196, pl. 20, figs 6–8. Type locality: Limestone hills and caves, Biserat, Jalor [=Yala Province, Thailand]. <xref ref-type="bibr" rid="B149">Salisbury 1949</xref>: p1. 3B, figs 1, 2. <xref ref-type="bibr" rid="B175">Tumpeesuwan 2001</xref>: 47–52, figs 4.13–4.15. <xref ref-type="bibr" rid="B164">Tarruella and Doménech 2010</xref>: 190, fig. 2a, b. <xref ref-type="bibr" rid="B78">Kongim et al. 2013b</xref>: 16, fig. 2h.</comment></tp:nomenclature-citation><tp:nomenclature-citation><tp:taxon-name>
                  <tp:taxon-name-part taxon-name-part-type="genus" reg="Rhiostoma">Rhiostoma</tp:taxon-name-part>
                  <tp:taxon-name-part taxon-name-part-type="species" reg="jalorense">jalorense</tp:taxon-name-part>
                </tp:taxon-name><comment>—<xref ref-type="bibr" rid="B80">Laidlaw 1928</xref>: 31.</comment></tp:nomenclature-citation><tp:nomenclature-citation><tp:taxon-name>
                  <tp:taxon-name-part taxon-name-part-type="genus" reg="Rhiostoma">Rhiostoma</tp:taxon-name-part>
                  <tp:taxon-name-part taxon-name-part-type="uncertainty-rank">cf.</tp:taxon-name-part>
                  <tp:taxon-name-part taxon-name-part-type="species" reg="smithi">smithi</tp:taxon-name-part>
                </tp:taxon-name><comment>—<xref ref-type="bibr" rid="B62">Hemmen et al. 1999</xref>: 10, 11, figs 7, 9, 10 (misidentified).</comment></tp:nomenclature-citation><tp:nomenclature-citation><tp:taxon-name>
                  <tp:taxon-name-part taxon-name-part-type="genus" reg="Rhiostoma">Rhiostoma</tp:taxon-name-part>
                  <tp:taxon-name-part taxon-name-part-type="species" reg="smithi">smithi</tp:taxon-name-part>
                </tp:taxon-name><comment>—<xref ref-type="bibr" rid="B61">Hemmen and Hemmen 2001</xref>: 38, fig. 4 (misidentified). <xref ref-type="bibr" rid="B125">Patamakanthin 2001</xref>: 222, 223, figs f1–f3, i1–i4, j1–j4, l1–l3 (misidentified).</comment></tp:nomenclature-citation><tp:nomenclature-citation><tp:taxon-name>
                  <tp:taxon-name-part taxon-name-part-type="genus" reg="Rhiostoma">Rhiostoma</tp:taxon-name-part>
                  <tp:taxon-name-part taxon-name-part-type="species" reg="huberi">huberi</tp:taxon-name-part>
                </tp:taxon-name><comment>Thach, 2018: 17, figs 68–70. Type locality: Ao Luc, South Thailand [Ao Luek District, Krabi Province]. New synonym.</comment></tp:nomenclature-citation></tp:nomenclature-citation-list></tp:nomenclature><tp:treatment-sec sec-type="type material" id="SECID0EWNGK"><title>Type material.</title><p><bold><italic>Holotype</italic></bold><abbrev xmlns:xlink="http://www.w3.org/1999/xlink" content-type="institution" xlink:title="University Museum of Zoology Cambridge, Cambridge" id="ABBRID0EBOGK" xlink:type="simple">UMZC</abbrev> I.100155 (Fig. <xref ref-type="fig" rid="F26">26A</xref>) from Biserat, State of Jalor, Malay Peninsula and <bold><italic>paratype</italic></bold><abbrev xmlns:xlink="http://www.w3.org/1999/xlink" content-type="institution" xlink:title="National Museum of Well, Cardiff" id="ABBRID0ENOGK" xlink:type="simple">NMW</abbrev> 2.1981.118.02760 (1 shell; Fig. <xref ref-type="fig" rid="F26">26B</xref>). <bold><italic>Holotype</italic></bold><named-content xmlns:xlink="http://www.w3.org/1999/xlink" content-type="dwc:institutional_code" xlink:title="Muséum National ďHistoire Naturelle, Paris" xlink:href="http://grbio.org/institution/museum-national-dhistoire-naturelle-2" xlink:type="simple">MNHN</named-content>-IM-2000-34049 (Fig. <xref ref-type="fig" rid="F26">26C</xref>) of <italic><tp:taxon-name><tp:taxon-name-part taxon-name-part-type="genus" reg="Rhiostoma">Rhiostoma</tp:taxon-name-part><tp:taxon-name-part taxon-name-part-type="species" reg="huberi">huberi</tp:taxon-name-part></tp:taxon-name></italic> Thach, 2018, from Ao Luc, South Thailand.</p><fig id="F26" position="float" orientation="portrait"><object-id xmlns:xlink="http://www.w3.org/1999/xlink" content-type="doi" xlink:type="simple">10.3897/zookeys.1142.90097.figure26</object-id><object-id xmlns:xlink="http://www.w3.org/1999/xlink" content-type="arpha" xlink:type="simple">F8FB1215-6C66-5298-8D55-E6B027182028</object-id><label>Figure 26.</label><caption><p>Shell of <italic><tp:taxon-name><tp:taxon-name-part taxon-name-part-type="genus" reg="Rhiostoma">Rhiostoma</tp:taxon-name-part><tp:taxon-name-part taxon-name-part-type="species" reg="jalorensis">jalorensis</tp:taxon-name-part></tp:taxon-name></italic><bold>A</bold> holotype UMCZ 1030 from Biserat, Jalor <bold>B</bold> paratype <abbrev xmlns:xlink="http://www.w3.org/1999/xlink" content-type="institution" xlink:title="National Museum of Well, Cardiff" id="ABBRID0EEQGK" xlink:type="simple">NMW</abbrev> 2.1981.118.02760 from type locality <bold>C</bold> holotype of “<italic><tp:taxon-name><tp:taxon-name-part taxon-name-part-type="genus" reg="Rhiostoma">Rhiostoma</tp:taxon-name-part><tp:taxon-name-part taxon-name-part-type="species" reg="huberi">huberi</tp:taxon-name-part></tp:taxon-name></italic> Thach, 2018” <named-content xmlns:xlink="http://www.w3.org/1999/xlink" content-type="dwc:institutional_code" xlink:title="Muséum National ďHistoire Naturelle, Paris" xlink:href="http://grbio.org/institution/museum-national-dhistoire-naturelle-2" xlink:type="simple">MNHN</named-content>-IM-2000-34049 from Ao Luc, South Thailand <bold>D, E</bold> specimens <named-content xmlns:xlink="http://www.w3.org/1999/xlink" content-type="dwc:institutional_code" xlink:title="Chulalongkorn University, Museum of Zoology, Bangkok" xlink:href="http://grbio.org/institution/chulalongkorn-university-museum-natural-history" xlink:type="simple">CUMZ</named-content> 3994 from Wat Tham Sue, Krabi <bold>F</bold> specimen <named-content xmlns:xlink="http://www.w3.org/1999/xlink" content-type="dwc:institutional_code" xlink:title="Chulalongkorn University, Museum of Zoology, Bangkok" xlink:href="http://grbio.org/institution/chulalongkorn-university-museum-natural-history" xlink:type="simple">CUMZ</named-content> 4387 from Tham Nam Pud, Phang Nga. Photograph: M Caballer and V Heros, <named-content xmlns:xlink="http://www.w3.org/1999/xlink" content-type="dwc:institutional_code" xlink:title="Muséum National ďHistoire Naturelle, Paris" xlink:href="http://grbio.org/institution/museum-national-dhistoire-naturelle-2" xlink:type="simple">MNHN</named-content> (<bold>C</bold>).</p></caption><graphic xmlns:xlink="http://www.w3.org/1999/xlink" xlink:href="zookeys-1142-001_article-90097__-g026.jpg" position="float" orientation="portrait" xlink:type="simple" id="oo_799884.jpg"><uri content-type="original_file" xlink:type="simple">https://binary.pensoft.net/fig/799884</uri></graphic></fig></tp:treatment-sec><tp:treatment-sec sec-type="material" id="SECID0EVRGK"><title>Other material examined.</title><p><bold>Thailand</bold>: Klong Seang Wildlife Sanctuary, Ban Ta Khun, Surat Thani: <named-content xmlns:xlink="http://www.w3.org/1999/xlink" content-type="dwc:institutional_code" xlink:title="Chulalongkorn University, Museum of Zoology, Bangkok" xlink:href="http://grbio.org/institution/chulalongkorn-university-museum-natural-history" xlink:type="simple">CUMZ</named-content> 4323. Nature Trail, Khaosok, Ban Ta Khun, Surat Thani: <named-content xmlns:xlink="http://www.w3.org/1999/xlink" content-type="dwc:institutional_code" xlink:title="Chulalongkorn University, Museum of Zoology, Bangkok" xlink:href="http://grbio.org/institution/chulalongkorn-university-museum-natural-history" xlink:type="simple">CUMZ</named-content> 4478, 4723. Ratchaprapha Dam, Ban Ta Khun, Surat Thani: <named-content xmlns:xlink="http://www.w3.org/1999/xlink" content-type="dwc:institutional_code" xlink:title="Chulalongkorn University, Museum of Zoology, Bangkok" xlink:href="http://grbio.org/institution/chulalongkorn-university-museum-natural-history" xlink:type="simple">CUMZ</named-content> 4894. Anurak Resort, Panom, Surat Thani: <named-content xmlns:xlink="http://www.w3.org/1999/xlink" content-type="dwc:institutional_code" xlink:title="Chulalongkorn University, Museum of Zoology, Bangkok" xlink:href="http://grbio.org/institution/chulalongkorn-university-museum-natural-history" xlink:type="simple">CUMZ</named-content> 10142. Tham Nam Lod, Panom, Surat Thani: <named-content xmlns:xlink="http://www.w3.org/1999/xlink" content-type="dwc:institutional_code" xlink:title="Chulalongkorn University, Museum of Zoology, Bangkok" xlink:href="http://grbio.org/institution/chulalongkorn-university-museum-natural-history" xlink:type="simple">CUMZ</named-content> 10145. Ao Phang-nga, Muang, Phang Nga: <named-content xmlns:xlink="http://www.w3.org/1999/xlink" content-type="dwc:institutional_code" xlink:title="Chulalongkorn University, Museum of Zoology, Bangkok" xlink:href="http://grbio.org/institution/chulalongkorn-university-museum-natural-history" xlink:type="simple">CUMZ</named-content> 4327. Khao Prao, Muang, Phang Nga: <named-content xmlns:xlink="http://www.w3.org/1999/xlink" content-type="dwc:institutional_code" xlink:title="Chulalongkorn University, Museum of Zoology, Bangkok" xlink:href="http://grbio.org/institution/chulalongkorn-university-museum-natural-history" xlink:type="simple">CUMZ</named-content> 4327. Phang-nga Bay, Muang, Phang Nga: <named-content xmlns:xlink="http://www.w3.org/1999/xlink" content-type="dwc:institutional_code" xlink:title="Chulalongkorn University, Museum of Zoology, Bangkok" xlink:href="http://grbio.org/institution/chulalongkorn-university-museum-natural-history" xlink:type="simple">CUMZ</named-content> 4325, 4326. Wat Tham Suwannakhuha, Takua Thung, Phang Nga: <named-content xmlns:xlink="http://www.w3.org/1999/xlink" content-type="dwc:institutional_code" xlink:title="Chulalongkorn University, Museum of Zoology, Bangkok" xlink:href="http://grbio.org/institution/chulalongkorn-university-museum-natural-history" xlink:type="simple">CUMZ</named-content> 3837, 3848, 4328, 4329, 4821, 4843 (Fig. <xref ref-type="fig" rid="F27">27A–C</xref>). Tham Nam Pud, Muang, Phang Nga: <named-content xmlns:xlink="http://www.w3.org/1999/xlink" content-type="dwc:institutional_code" xlink:title="Chulalongkorn University, Museum of Zoology, Bangkok" xlink:href="http://grbio.org/institution/chulalongkorn-university-museum-natural-history" xlink:type="simple">CUMZ</named-content> 3836, 3839, 3841, 3899, 4387 (Fig. <xref ref-type="fig" rid="F26">26F</xref>), 10136. Tham Kiriwong (Tham Kob), Thap Put, Phang Nga: <named-content xmlns:xlink="http://www.w3.org/1999/xlink" content-type="dwc:institutional_code" xlink:title="Chulalongkorn University, Museum of Zoology, Bangkok" xlink:href="http://grbio.org/institution/chulalongkorn-university-museum-natural-history" xlink:type="simple">CUMZ</named-content> 3822, 3823, 3832, 4484, 4485, 4850, 10143. Tao Thong Waterfall, Thap Put, Phang Nga: <named-content xmlns:xlink="http://www.w3.org/1999/xlink" content-type="dwc:institutional_code" xlink:title="Chulalongkorn University, Museum of Zoology, Bangkok" xlink:href="http://grbio.org/institution/chulalongkorn-university-museum-natural-history" xlink:type="simple">CUMZ</named-content> 3817, 3829, 3845, 4386, 4482, 4483 (Fig. <xref ref-type="fig" rid="F27">27D–F</xref>), 4798, 4837, 4858, 4873, 10141. On the way to Than Bok Khorani, Ao Luek, Krabi: <named-content xmlns:xlink="http://www.w3.org/1999/xlink" content-type="dwc:institutional_code" xlink:title="Chulalongkorn University, Museum of Zoology, Bangkok" xlink:href="http://grbio.org/institution/chulalongkorn-university-museum-natural-history" xlink:type="simple">CUMZ</named-content> 10144, 10146. Tham Na Mee, Ao Luek, Krabi: <named-content xmlns:xlink="http://www.w3.org/1999/xlink" content-type="dwc:institutional_code" xlink:title="Chulalongkorn University, Museum of Zoology, Bangkok" xlink:href="http://grbio.org/institution/chulalongkorn-university-museum-natural-history" xlink:type="simple">CUMZ</named-content> 10137. Tham Phet, Ao Luek, Krabi: <named-content xmlns:xlink="http://www.w3.org/1999/xlink" content-type="dwc:institutional_code" xlink:title="Chulalongkorn University, Museum of Zoology, Bangkok" xlink:href="http://grbio.org/institution/chulalongkorn-university-museum-natural-history" xlink:type="simple">CUMZ</named-content> 3831. Tham Sra Yoon Thong, Ao Luek, Krabi: <named-content xmlns:xlink="http://www.w3.org/1999/xlink" content-type="dwc:institutional_code" xlink:title="Chulalongkorn University, Museum of Zoology, Bangkok" xlink:href="http://grbio.org/institution/chulalongkorn-university-museum-natural-history" xlink:type="simple">CUMZ</named-content> 3819. Tham Chang Sri, Muang, Krabi: <named-content xmlns:xlink="http://www.w3.org/1999/xlink" content-type="dwc:institutional_code" xlink:title="Chulalongkorn University, Museum of Zoology, Bangkok" xlink:href="http://grbio.org/institution/chulalongkorn-university-museum-natural-history" xlink:type="simple">CUMZ</named-content> 4330. Tham Lang Rong Rian, Ban Tubprik Primary School, Muang, Krabi: <named-content xmlns:xlink="http://www.w3.org/1999/xlink" content-type="dwc:institutional_code" xlink:title="Chulalongkorn University, Museum of Zoology, Bangkok" xlink:href="http://grbio.org/institution/chulalongkorn-university-museum-natural-history" xlink:type="simple">CUMZ</named-content> 4487. Wat Tham Sua, Muang, Krabi: <named-content xmlns:xlink="http://www.w3.org/1999/xlink" content-type="dwc:institutional_code" xlink:title="Chulalongkorn University, Museum of Zoology, Bangkok" xlink:href="http://grbio.org/institution/chulalongkorn-university-museum-natural-history" xlink:type="simple">CUMZ</named-content> 3834, 3994 (Figs <xref ref-type="fig" rid="F17">17D</xref>, <xref ref-type="fig" rid="F26">26D, E</xref>), 4331, 4486, 4859, 10138, 10139, 10140.</p><fig id="F27" position="float" orientation="portrait"><object-id xmlns:xlink="http://www.w3.org/1999/xlink" content-type="doi" xlink:type="simple">10.3897/zookeys.1142.90097.figure27</object-id><object-id xmlns:xlink="http://www.w3.org/1999/xlink" content-type="arpha" xlink:type="simple">2A6C828D-2C58-5033-A284-8678EA4F2D74</object-id><label>Figure 27.</label><caption><p>Shell of <italic><tp:taxon-name><tp:taxon-name-part taxon-name-part-type="genus" reg="Rhiostoma">Rhiostoma</tp:taxon-name-part><tp:taxon-name-part taxon-name-part-type="species" reg="jalorensis">jalorensis</tp:taxon-name-part></tp:taxon-name></italic><bold>A–C</bold> specimens <named-content xmlns:xlink="http://www.w3.org/1999/xlink" content-type="dwc:institutional_code" xlink:title="Chulalongkorn University, Museum of Zoology, Bangkok" xlink:href="http://grbio.org/institution/chulalongkorn-university-museum-natural-history" xlink:type="simple">CUMZ</named-content> 4843 from Wat Tham Suwannakhuha, Phang Nga shows variation of the shell size and length of detached whorl <bold>D–F</bold> specimens <named-content xmlns:xlink="http://www.w3.org/1999/xlink" content-type="dwc:institutional_code" xlink:title="Chulalongkorn University, Museum of Zoology, Bangkok" xlink:href="http://grbio.org/institution/chulalongkorn-university-museum-natural-history" xlink:type="simple">CUMZ</named-content> 4483 from Tao Thong Waterfall, Phang Nga shows variation in length of the breathing devices.</p></caption><graphic xmlns:xlink="http://www.w3.org/1999/xlink" xlink:href="zookeys-1142-001_article-90097__-g027.jpg" position="float" orientation="portrait" xlink:type="simple" id="oo_799885.jpg"><uri content-type="original_file" xlink:type="simple">https://binary.pensoft.net/fig/799885</uri></graphic></fig></tp:treatment-sec><tp:treatment-sec sec-type="diagnosis" id="SECID0EWWGK"><title>Diagnosis.</title><p>Shell medium, thick and depressed. Detached whorl long, curved and descending. Breathing device tubular. Shell colour usually uniformly brown to dark brown and with or without peripheral band.</p></tp:treatment-sec><tp:treatment-sec sec-type="Differential diagnosis" id="SECID0E2WGK"><title>Differential diagnosis.</title><p><italic><tp:taxon-name><tp:taxon-name-part taxon-name-part-type="genus" reg="Rhiostoma">Rhiostoma</tp:taxon-name-part><tp:taxon-name-part taxon-name-part-type="species" reg="jalorensis">jalorensis</tp:taxon-name-part></tp:taxon-name></italic> can be distinguished from <italic><tp:taxon-name><tp:taxon-name-part taxon-name-part-type="genus" reg="Rhiostoma">R.</tp:taxon-name-part><tp:taxon-name-part taxon-name-part-type="species" reg="ebenozostera">ebenozostera</tp:taxon-name-part></tp:taxon-name></italic> sp. nov. in having longer detached whorl, uniformly dark brown shell colour, and narrow peripheral band. In contrast, the new species has a shorter detached whorl, dark brown blotches shell colour, and with broad and dark brown peripheral band. In addition, the geographically disjunct distributions suggest that they are distinct species.</p></tp:treatment-sec><tp:treatment-sec sec-type="description" id="SECID0EXXGK"><title>Description.</title><p><bold><italic>Shell</italic>.</bold> Shell small to medium, <abbrev xmlns:xlink="http://www.w3.org/1999/xlink" xlink:title="maximum dimension of coiled-whorl width perpendicular to the columellar axis" id="ABBRID0ECYGK" xlink:type="simple">cW</abbrev> 17.1–20.6 mm, cH8.8–11.8 mm, slightly thick, and sub-discoidal shape; detached-whorl length 12.5–19.5 mm. Apex acute; spire slightly elevated. Whorls 5 to 6, convex, increasing regularly; suture wide and deep; last whorl rounded. Shell surface with fine growth lines. Shell colour uniformly brown, dark brown to black (rarely with zigzag pattern); ventral shell surface with paler colour; thin and narrow peripheral band sometimes present. Periostracum thick or thin corneous and transparent. Aperture opened sub-ventrally to ventrally. Detached whorl long, ~ 2× longer than apertural width, curved and descending. Peristome circular and double; lip thickened, expanded, and multi-layered. Breathing device tubular, straight and its tip usually attached to preceding whorl (sometimes not attached); outer lip forming a long, straight and closed tube, and located just behind apertural lip; inner lip with small hole inside aperture. Umbilicus widely opened and deep. Operculum calcareous, cup-shaped, and multispiral (Figs <xref ref-type="fig" rid="F26">26</xref>, <xref ref-type="fig" rid="F27">27</xref>).</p><p><bold><italic>Radula</italic>.</bold> Teeth arrangement and shape are similar to <italic><tp:taxon-name><tp:taxon-name-part taxon-name-part-type="genus" reg="Rhiostoma">R.</tp:taxon-name-part><tp:taxon-name-part taxon-name-part-type="species" reg="housei">housei</tp:taxon-name-part></tp:taxon-name></italic>. Central tooth with large central cusp and two lateral cusps on each side. Lateral teeth composed of four cusps; central cusp large and triangular; two inner cusps with pointed tips and tapering in size; one outer cusp small. Marginal teeth each composed of three cusps (Fig. <xref ref-type="fig" rid="F32">32C</xref>).</p></tp:treatment-sec><tp:treatment-sec sec-type="distribution" id="SECID0EE1GK"><title>Distribution.</title><p>The previous records of this species were from the type locality, Biserat, Jalor (former name of Yala Province, Thailand). The records from Koh Si-Hah, Singgora (now in Phatthalung Province, Thailand) by <xref ref-type="bibr" rid="B80">Laidlaw (1928)</xref> and <xref ref-type="bibr" rid="B149">Salisbury (1949)</xref> need to be verified with new collections. The recent collections are mainly from the western part of peninsular Thailand in Surat Thani, Phang Nga and Krabi provinces (Fig. <xref ref-type="fig" rid="F18">18</xref>).</p></tp:treatment-sec><tp:treatment-sec sec-type="remarks" id="SECID0EW1GK"><title>Remarks.</title><p><italic><tp:taxon-name><tp:taxon-name-part taxon-name-part-type="genus" reg="Rhiostoma">Rhiostoma</tp:taxon-name-part><tp:taxon-name-part taxon-name-part-type="species" reg="jalorensis">jalorensis</tp:taxon-name-part></tp:taxon-name></italic> tends to have high variation in both shell form and shell colour. For example, the specimens from Tham Nam Pud, Phang Nga (Fig. <xref ref-type="fig" rid="F26">26F</xref>) exhibit relatively large shells with long and descending detached whorl (<abbrev xmlns:xlink="http://www.w3.org/1999/xlink" xlink:title="detached-whorl length" id="ABBRID0EL2GK" xlink:type="simple">dL</abbrev> = 12.0–25.0 mm, 19.28±3.43 mm), dark shell colour, and aperture opened sub-ventrally to ventrally. On the other hand, the population from Wat Suwankuha, Phang Nga (Fig. <xref ref-type="fig" rid="F27">27A–C</xref>) tend to have small shells with short detached whorl (<abbrev xmlns:xlink="http://www.w3.org/1999/xlink" xlink:title="detached-whorl length" id="ABBRID0ET2GK" xlink:type="simple">dL</abbrev> = 9.0–14.5 mm, 11.67 ± 1.31 mm), pale brown to dark shell colour, and aperture opened sub-laterally. The specimens from Tao Tong Waterfall, Phang Nga (Fig. <xref ref-type="fig" rid="F27">27D–F</xref>) have medium to long descending detached whorl, brownish shell colour, and aperture opened sub-ventrally. However, the unique attributes of descending detached whorl, tubular-shaped breathing device and monochrome brown to black shell colour suggest that these are morphological variations.</p><p>The holotype of <italic><tp:taxon-name><tp:taxon-name-part taxon-name-part-type="genus" reg="Rhiostoma">Rhiostoma</tp:taxon-name-part><tp:taxon-name-part taxon-name-part-type="species" reg="huberi">huberi</tp:taxon-name-part></tp:taxon-name></italic> Thach, 2018 from Krabi Province is in an early stage of maturation, as the shell has a thin and sharp apertural lip. This specimen has a long and descending detached whorl, a brownish zigzag pattern on the coiled whorl, tubular-shaped breathing device, and aperture opened ventrally. In the absence of continuous characters in other populations, this extreme example would undoubtedly be recognised as a distinct species. However, the <abbrev xmlns:xlink="http://www.w3.org/1999/xlink" xlink:title="cytochrome c oxidase subunit I" id="ABBRID0EM3GK" xlink:type="simple">COI</abbrev> analysis clearly suggests that specimens from the entire distribution range and with these shell variations belong to a single species (Fig. <xref ref-type="fig" rid="F3">3</xref>). Therefore, we formally synonymise <italic><tp:taxon-name><tp:taxon-name-part taxon-name-part-type="genus" reg="Rhiostoma">Rhiostoma</tp:taxon-name-part><tp:taxon-name-part taxon-name-part-type="species" reg="huberi">huberi</tp:taxon-name-part></tp:taxon-name></italic> Thach, 2018 with <italic><tp:taxon-name><tp:taxon-name-part taxon-name-part-type="genus" reg="Rhiostoma">R.</tp:taxon-name-part><tp:taxon-name-part taxon-name-part-type="species" reg="jalorensis">jalorensis</tp:taxon-name-part></tp:taxon-name></italic>.</p></tp:treatment-sec><tp:treatment-sec><!--Section generated to contain objects referenced in tp:taxon-treatment.--><fig id="F17" position="float" orientation="portrait"><object-id xmlns:xlink="http://www.w3.org/1999/xlink" content-type="doi" xlink:type="simple">10.3897/zookeys.1142.90097.figure17</object-id><object-id xmlns:xlink="http://www.w3.org/1999/xlink" content-type="arpha" xlink:type="simple">41CDC4B3-D3BA-5ABE-A7AC-23E81B446577</object-id><label>Figure 17.</label><caption><p>Live snails of the species group II <bold>A</bold><italic><tp:taxon-name><tp:taxon-name-part taxon-name-part-type="genus" reg="Rhiostoma">Rhiostoma</tp:taxon-name-part><tp:taxon-name-part taxon-name-part-type="species" reg="housei">housei</tp:taxon-name-part></tp:taxon-name></italic> specimen <named-content xmlns:xlink="http://www.w3.org/1999/xlink" content-type="dwc:institutional_code" xlink:title="Chulalongkorn University, Museum of Zoology, Bangkok" xlink:href="http://grbio.org/institution/chulalongkorn-university-museum-natural-history" xlink:type="simple">CUMZ</named-content> 3987 from Ao Manow, Prachuap Khiri Khan <bold>B, C</bold><italic><tp:taxon-name><tp:taxon-name-part taxon-name-part-type="genus" reg="Rhiostoma">Rhiostoma</tp:taxon-name-part><tp:taxon-name-part taxon-name-part-type="species" reg="hainesi">hainesi</tp:taxon-name-part></tp:taxon-name></italic> from Khao Soi Dao, Chanthaburi <bold>B</bold> without breathing device and <bold>C</bold> with long breathing device <bold>D</bold><italic><tp:taxon-name><tp:taxon-name-part taxon-name-part-type="genus" reg="Rhiostoma">Rhiostoma</tp:taxon-name-part><tp:taxon-name-part taxon-name-part-type="species" reg="jalorensis">jalorensis</tp:taxon-name-part></tp:taxon-name></italic> specimen <named-content xmlns:xlink="http://www.w3.org/1999/xlink" content-type="dwc:institutional_code" xlink:title="Chulalongkorn University, Museum of Zoology, Bangkok" xlink:href="http://grbio.org/institution/chulalongkorn-university-museum-natural-history" xlink:type="simple">CUMZ</named-content> 3994 from Wat Tham Sue, Krabi. All figures are not to scale. Photographs: P. Tongkerd (<bold>B, C</bold>).</p></caption><graphic xmlns:xlink="http://www.w3.org/1999/xlink" xlink:href="zookeys-1142-001_article-90097__-g017.jpg" position="float" orientation="portrait" xlink:type="simple" id="oo_799875.jpg"><uri content-type="original_file" xlink:type="simple">https://binary.pensoft.net/fig/799875</uri></graphic></fig><fig id="F18" position="float" orientation="portrait"><object-id xmlns:xlink="http://www.w3.org/1999/xlink" content-type="doi" xlink:type="simple">10.3897/zookeys.1142.90097.figure18</object-id><object-id xmlns:xlink="http://www.w3.org/1999/xlink" content-type="arpha" xlink:type="simple">BFC44C35-7D7F-5BAB-8282-6BB125FBBD79</object-id><label>Figure 18.</label><caption><p>Distribution map of <italic><tp:taxon-name><tp:taxon-name-part taxon-name-part-type="genus" reg="Rhiostoma">Rhiostoma</tp:taxon-name-part><tp:taxon-name-part taxon-name-part-type="species" reg="housei">housei</tp:taxon-name-part></tp:taxon-name></italic>–species group.</p></caption><graphic xmlns:xlink="http://www.w3.org/1999/xlink" xlink:href="zookeys-1142-001_article-90097__-g018.jpg" position="float" orientation="portrait" xlink:type="simple" id="oo_799876.jpg"><uri content-type="original_file" xlink:type="simple">https://binary.pensoft.net/fig/799876</uri></graphic></fig><fig id="F32" position="float" orientation="portrait"><object-id xmlns:xlink="http://www.w3.org/1999/xlink" content-type="doi" xlink:type="simple">10.3897/zookeys.1142.90097.figure32</object-id><object-id xmlns:xlink="http://www.w3.org/1999/xlink" content-type="arpha" xlink:type="simple">6906615B-F152-5883-BE45-6EB8363CC1E8</object-id><label>Figure 32.</label><caption><p>
                  Radula morphology <bold>A</bold><italic><tp:taxon-name><tp:taxon-name-part taxon-name-part-type="genus" reg="Rhiostoma">Rhiostoma</tp:taxon-name-part><tp:taxon-name-part taxon-name-part-type="species" reg="housei">housei</tp:taxon-name-part></tp:taxon-name></italic> specimen <named-content xmlns:xlink="http://www.w3.org/1999/xlink" content-type="dwc:institutional_code" xlink:title="Chulalongkorn University, Museum of Zoology, Bangkok" xlink:href="http://grbio.org/institution/chulalongkorn-university-museum-natural-history" xlink:type="simple">CUMZ</named-content> 3982 from Wat Tham Srivilai, Saraburi <bold>B</bold><italic><tp:taxon-name><tp:taxon-name-part taxon-name-part-type="genus" reg="Rhiostoma">Rhiostoma</tp:taxon-name-part><tp:taxon-name-part taxon-name-part-type="species" reg="hainesi">hainesi</tp:taxon-name-part></tp:taxon-name></italic> specimen from Chanthaburi <bold>C</bold><italic><tp:taxon-name><tp:taxon-name-part taxon-name-part-type="genus" reg="Rhiostoma">Rhiostoma</tp:taxon-name-part><tp:taxon-name-part taxon-name-part-type="species" reg="jalorensis">jalorensis</tp:taxon-name-part></tp:taxon-name></italic> specimen <named-content xmlns:xlink="http://www.w3.org/1999/xlink" content-type="dwc:institutional_code" xlink:title="Chulalongkorn University, Museum of Zoology, Bangkok" xlink:href="http://grbio.org/institution/chulalongkorn-university-museum-natural-history" xlink:type="simple">CUMZ</named-content> 3994 from Wat Tham Sua, Krabi <bold>D</bold><italic><tp:taxon-name><tp:taxon-name-part taxon-name-part-type="genus" reg="Rhiostoma">Rhiostoma</tp:taxon-name-part><tp:taxon-name-part taxon-name-part-type="species" reg="ebenozostera">ebenozostera</tp:taxon-name-part></tp:taxon-name></italic> sp. nov. paratype <named-content xmlns:xlink="http://www.w3.org/1999/xlink" content-type="dwc:institutional_code" xlink:title="Chulalongkorn University, Museum of Zoology, Bangkok" xlink:href="http://grbio.org/institution/chulalongkorn-university-museum-natural-history" xlink:type="simple">CUMZ</named-content> 4704 from Tham Pha Poo, Loei <bold>E</bold><italic><tp:taxon-name><tp:taxon-name-part taxon-name-part-type="genus" reg="Rhiostoma">Rhiostoma</tp:taxon-name-part><tp:taxon-name-part taxon-name-part-type="species" reg="lannaense">lannaense</tp:taxon-name-part></tp:taxon-name></italic> sp. nov. paratype <named-content xmlns:xlink="http://www.w3.org/1999/xlink" content-type="dwc:institutional_code" xlink:title="Chulalongkorn University, Museum of Zoology, Bangkok" xlink:href="http://grbio.org/institution/chulalongkorn-university-museum-natural-history" xlink:type="simple">CUMZ</named-content> 4701 from Chiang Dao, Chiang Mai <bold>F</bold><italic><tp:taxon-name><tp:taxon-name-part taxon-name-part-type="genus" reg="Rhiostoma">Rhiostoma</tp:taxon-name-part><tp:taxon-name-part taxon-name-part-type="species" reg="tigrina">tigrina</tp:taxon-name-part></tp:taxon-name></italic> sp. nov. paratype <named-content xmlns:xlink="http://www.w3.org/1999/xlink" content-type="dwc:institutional_code" xlink:title="Chulalongkorn University, Museum of Zoology, Bangkok" xlink:href="http://grbio.org/institution/chulalongkorn-university-museum-natural-history" xlink:type="simple">CUMZ</named-content> 4497/2 from Mae Sai, Chiang Rai.</p></caption><graphic xmlns:xlink="http://www.w3.org/1999/xlink" xlink:href="zookeys-1142-001_article-90097__-g032.jpg" position="float" orientation="portrait" xlink:type="simple" id="oo_799890.jpg"><uri content-type="original_file" xlink:type="simple">https://binary.pensoft.net/fig/799890</uri></graphic></fig><fig id="F3" position="float" orientation="portrait"><object-id xmlns:xlink="http://www.w3.org/1999/xlink" content-type="doi" xlink:type="simple">10.3897/zookeys.1142.90097.figure3</object-id><object-id xmlns:xlink="http://www.w3.org/1999/xlink" content-type="arpha" xlink:type="simple">F204B6AB-6C9F-5B3E-A1A5-58057A3BEF8D</object-id><label>Figure 3.</label><caption><p>Maximum likelihood (<abbrev xmlns:xlink="http://www.w3.org/1999/xlink" xlink:title="maximum likelihood" id="ABBRID0EMJCI" xlink:type="simple">ML</abbrev>) tree showing the relationships among <italic><tp:taxon-name><tp:taxon-name-part taxon-name-part-type="genus" reg="Rhiostoma">Rhiostoma</tp:taxon-name-part></tp:taxon-name></italic> species based on 660 bp of the mitochondrial <abbrev xmlns:xlink="http://www.w3.org/1999/xlink" xlink:title="cytochrome c oxidase subunit I" id="ABBRID0EXJCI" xlink:type="simple">COI</abbrev> gene sequence. The major nodes are indicated by numbers as the Maximum likelihood (<abbrev xmlns:xlink="http://www.w3.org/1999/xlink" xlink:title="maximum likelihood" id="ABBRID0E2JCI" xlink:type="simple">ML</abbrev>) bootstrap values and Bayesian posterior probabilities of Bayesian inference (<abbrev xmlns:xlink="http://www.w3.org/1999/xlink" xlink:title="Bayesian inference" id="ABBRID0E6JCI" xlink:type="simple">BI</abbrev>), respectively. Nodes with sufficient support by both <abbrev xmlns:xlink="http://www.w3.org/1999/xlink" xlink:title="maximum likelihood" id="ABBRID0EDKCI" xlink:type="simple">ML</abbrev> and <abbrev xmlns:xlink="http://www.w3.org/1999/xlink" xlink:title="Bayesian inference" id="ABBRID0EHKCI" xlink:type="simple">BI</abbrev> are indicated by black circles, and nodes with partial support by only <abbrev xmlns:xlink="http://www.w3.org/1999/xlink" xlink:title="maximum likelihood" id="ABBRID0ELKCI" xlink:type="simple">ML</abbrev> are indicated by grey circles, and only <abbrev xmlns:xlink="http://www.w3.org/1999/xlink" xlink:title="Bayesian inference" id="ABBRID0EPKCI" xlink:type="simple">BI</abbrev> by white circles. Newly described species in this study are highlighted in blue.</p></caption><graphic xmlns:xlink="http://www.w3.org/1999/xlink" xlink:href="zookeys-1142-001_article-90097__-g003.jpg" position="float" orientation="portrait" xlink:type="simple" id="oo_799861.jpg"><uri content-type="original_file" xlink:type="simple">https://binary.pensoft.net/fig/799861</uri></graphic></fig></tp:treatment-sec><ref-list><ref id="B149"><mixed-citation xmlns:xlink="http://www.w3.org/1999/xlink" xlink:type="simple"><person-group><name name-style="western"><surname>Salisbury</surname><given-names>AE</given-names></name></person-group> (<year>1949</year>) <article-title>A new species of <italic><tp:taxon-name><tp:taxon-name-part taxon-name-part-type="genus">Rhiostoma</tp:taxon-name-part></tp:taxon-name></italic>.</article-title><source>Proceedings of the Malacological Society of London</source><volume>28</volume>: <fpage>41</fpage>–<lpage>42</lpage>.</mixed-citation></ref><ref id="B175"><mixed-citation xmlns:xlink="http://www.w3.org/1999/xlink" xlink:type="simple"><person-group><name name-style="western"><surname>Tumpeesuwan</surname><given-names>S</given-names></name></person-group> (<year>2001</year>) <source>Taxonomy of snorkel snails genus <italic><tp:taxon-name><tp:taxon-name-part taxon-name-part-type="genus">Rhiostoma</tp:taxon-name-part></tp:taxon-name></italic> Benson, 1860 in Thailand.</source><publisher-name>Master Thesis</publisher-name>, <publisher-loc>Department of Biology, Faculty of Science, Chulalongkorn University</publisher-loc>, <size units="page">178 pp</size>.</mixed-citation></ref><ref id="B164"><mixed-citation xmlns:xlink="http://www.w3.org/1999/xlink" xlink:type="simple"><person-group><name name-style="western"><surname>Tarruella</surname><given-names>A</given-names></name><name name-style="western"><surname>Doménech</surname><given-names>JL</given-names></name></person-group> (<year>2010</year>) <article-title>Listado taxonómico ilustrado de la familia <tp:taxon-name><tp:taxon-name-part taxon-name-part-type="family">Cyclophoridae</tp:taxon-name-part></tp:taxon-name> J.E. Gray, 1847 (<tp:taxon-name><tp:taxon-name-part taxon-name-part-type="phylum">Mollusca</tp:taxon-name-part></tp:taxon-name>: <tp:taxon-name><tp:taxon-name-part taxon-name-part-type="class">Gastropoda</tp:taxon-name-part></tp:taxon-name>): Parte 1. El género <italic><tp:taxon-name><tp:taxon-name-part taxon-name-part-type="genus">Rhiostoma</tp:taxon-name-part></tp:taxon-name></italic> Benson, 1860.</article-title><source>Spira</source><volume>3</volume>: <fpage>187</fpage>–<lpage>192</lpage>.</mixed-citation></ref><ref id="B78"><mixed-citation xmlns:xlink="http://www.w3.org/1999/xlink" xlink:type="simple"><person-group><name name-style="western"><surname>Kongim</surname><given-names>B</given-names></name><name name-style="western"><surname>Sutcharit</surname><given-names>C</given-names></name><name name-style="western"><surname>Tongkerd</surname><given-names>P</given-names></name><name name-style="western"><surname>Panha</surname><given-names>S</given-names></name></person-group> (<year>2013b</year>) <article-title>Karyotype of the snorkel snails genera <italic><tp:taxon-name><tp:taxon-name-part taxon-name-part-type="genus">Pterocyclos</tp:taxon-name-part></tp:taxon-name></italic> and <italic><tp:taxon-name><tp:taxon-name-part taxon-name-part-type="genus">Rhiostoma</tp:taxon-name-part></tp:taxon-name></italic> (<tp:taxon-name><tp:taxon-name-part taxon-name-part-type="subclass">Prosobranchia</tp:taxon-name-part></tp:taxon-name>: <tp:taxon-name><tp:taxon-name-part taxon-name-part-type="family">Cyclophoridae</tp:taxon-name-part></tp:taxon-name>).</article-title><source>The Raffles Bulletin of Zoology</source><volume>61</volume>: <fpage>13</fpage>–<lpage>20</lpage>.</mixed-citation></ref><ref id="B80"><mixed-citation xmlns:xlink="http://www.w3.org/1999/xlink" xlink:type="simple"><person-group><name name-style="western"><surname>Laidlaw</surname><given-names>FF</given-names></name></person-group> (<year>1928</year>) <article-title>A list of land and fresh-water <tp:taxon-name><tp:taxon-name-part taxon-name-part-type="phylum">Mollusca</tp:taxon-name-part></tp:taxon-name> of the Malay Peninsula with note.</article-title><source>Journal of the Malaysian Branch of the Royal Asiatic Society</source><volume>3</volume>: <fpage>25</fpage>–<lpage>37</lpage>.</mixed-citation></ref><ref id="B62"><mixed-citation xmlns:xlink="http://www.w3.org/1999/xlink" xlink:type="simple"><person-group><name name-style="western"><surname>Hemmen</surname><given-names>J</given-names></name><name name-style="western"><surname>Hemmen</surname><given-names>C</given-names></name><name name-style="western"><surname>Patamakanthin</surname><given-names>S</given-names></name></person-group> (<year>1999</year>) <article-title><italic><tp:taxon-name><tp:taxon-name-part taxon-name-part-type="genus">Rhiostoma</tp:taxon-name-part></tp:taxon-name></italic> (Fam. <tp:taxon-name><tp:taxon-name-part taxon-name-part-type="family">Cyclophoridae</tp:taxon-name-part></tp:taxon-name>).</article-title><source>La Conchiglia</source><volume>31</volume>: <fpage>1</fpage>–<lpage>26</lpage>.</mixed-citation></ref><ref id="B61"><mixed-citation xmlns:xlink="http://www.w3.org/1999/xlink" xlink:type="simple"><person-group><name name-style="western"><surname>Hemmen</surname><given-names>J</given-names></name><name name-style="western"><surname>Hemmen</surname><given-names>C</given-names></name></person-group> (<year>2001</year>) <article-title>Aktualisierte liste der terrestrischen Gastropoden Thailands.</article-title><source>Schriften zur Malakozoologie</source><volume>18</volume>: <fpage>35</fpage>–<lpage>70</lpage>.</mixed-citation></ref><ref id="B125"><mixed-citation xmlns:xlink="http://www.w3.org/1999/xlink" xlink:type="simple"><person-group><name name-style="western"><surname>Patamakanthin</surname><given-names>S</given-names></name></person-group> (<year>2001</year>) <italic><tp:taxon-name><tp:taxon-name-part taxon-name-part-type="genus">Rhiostoma</tp:taxon-name-part></tp:taxon-name></italic> from Thailand and Malaysia. Of Sea and Shore 23: 222, 223.</mixed-citation></ref></ref-list></tp:taxon-treatment>
