# Supplementary material for: ﻿Systematic revision of the snorkel snail genus Rhiostoma Benson, 1860 (Gastropoda, Caenogastropoda, Cyclophoridae) with descriptions of new species
Source: Zookeys. 2023 Jan 24;1142:1–144. doi: 10.3897/zookeys.1142.90097 (PMC10208988; doi:10.3897/zookeys.1142.90097)
Supplement: XML Treatment for Rhiostoma lannaense [file zookeys.1142.90097-treatment13.xml]

<!DOCTYPE tp:taxon-treatment
  PUBLIC "-//TaxonX//DTD Taxonomic Treatment Publishing DTD v0 20100105//EN" "tax-treatment-NSO.dtd">
<tp:taxon-treatment xmlns:tp="http://www.plazi.org/taxpub"><tp:treatment-meta><kwd-group><label>Taxon classification</label><kwd>
                <named-content content-type="kingdom">Animalia</named-content>
              </kwd><kwd>
                <named-content content-type="order">Architaenioglossa</named-content>
              </kwd><kwd>
                <named-content content-type="family">Cyclophoridae</named-content>
              </kwd></kwd-group><mixed-citation publication-type="journal"><person-group><name><surname>Tongkerd</surname><given-names>Piyoros</given-names></name><name><surname>Tumpeesuwan</surname><given-names>Sakboworn</given-names></name><name><surname>Inkhavilay</surname><given-names>Khamla</given-names></name><name><surname>Prasankok</surname><given-names>Pongpun</given-names></name><name><surname>Jeratthitikul</surname><given-names>Ekgachai</given-names></name><name><surname>Panha</surname><given-names>Somsak</given-names></name><name><surname>Sutcharit</surname><given-names>Chirasak</given-names></name></person-group><article-title>﻿Systematic revision of the snorkel snail genus <italic><tp:taxon-name><tp:taxon-name-part taxon-name-part-type="genus" reg="Rhiostoma">Rhiostoma</tp:taxon-name-part></tp:taxon-name></italic> Benson, 1860 (<tp:taxon-name><tp:taxon-name-part taxon-name-part-type="class">Gastropoda</tp:taxon-name-part></tp:taxon-name>, <tp:taxon-name><tp:taxon-name-part taxon-name-part-type="subclass">Caenogastropoda</tp:taxon-name-part></tp:taxon-name>, <tp:taxon-name><tp:taxon-name-part taxon-name-part-type="family">Cyclophoridae</tp:taxon-name-part></tp:taxon-name>) with descriptions of new species</article-title><source>Zookeys</source><day>24</day><month>01</month><year>2023</year><volume>1142</volume><fpage>1</fpage><lpage>144</lpage><pub-id pub-id-type="doi">10.3897/zookeys.1142.90097</pub-id></mixed-citation></tp:treatment-meta><tp:nomenclature><label>﻿12.</label><tp:taxon-name>
              <object-id xmlns:xlink="http://www.w3.org/1999/xlink" content-type="arpha" xlink:type="simple">7F939DA8-F9B0-5A34-B8D7-FBF6186DE2DE</object-id>
              <tp:taxon-name-part taxon-name-part-type="genus" reg="Rhiostoma">Rhiostoma</tp:taxon-name-part>
              <tp:taxon-name-part taxon-name-part-type="species" reg="lannaense">lannaense</tp:taxon-name-part>
              <object-id xmlns:xlink="http://www.w3.org/1999/xlink" content-type="zoobank" xlink:type="simple">https://zoobank.org/4DF8B280-2F75-4FFF-B4CD-3287CDCD3309</object-id>
            </tp:taxon-name><tp:taxon-authority>Tongkerd &amp; Tumpeesuwan</tp:taxon-authority><tp:taxon-status xmlns:xlink="http://www.w3.org/1999/xlink" xlink:type="simple">sp. nov.</tp:taxon-status><xref ref-type="fig" rid="F18">Figs 18</xref><xref ref-type="fig" rid="F30">, 30</xref><xref ref-type="fig" rid="F32">, 32E</xref><tp:nomenclature-citation-list><tp:nomenclature-citation><tp:taxon-name>
                  <tp:taxon-name-part taxon-name-part-type="genus" reg="Rhiostoma">Rhiostoma</tp:taxon-name-part>
                </tp:taxon-name><comment>sp. 1—<xref ref-type="bibr" rid="B175">Tumpeesuwan 2001</xref>: 59–64, figs 4.19–4.21 (in part).</comment></tp:nomenclature-citation></tp:nomenclature-citation-list></tp:nomenclature><tp:treatment-sec sec-type="type material" id="SECID0EUYHK"><title>Type material.</title><p><bold><italic>Holotype</italic></bold><named-content xmlns:xlink="http://www.w3.org/1999/xlink" content-type="dwc:institutional_code" xlink:title="Chulalongkorn University, Museum of Zoology, Bangkok" xlink:href="http://grbio.org/institution/chulalongkorn-university-museum-natural-history" xlink:type="simple">CUMZ</named-content> 4500 (<abbrev xmlns:xlink="http://www.w3.org/1999/xlink" xlink:title="maximum dimension of coiled-whorl width perpendicular to the columellar axis" id="ABBRID0EEZHK" xlink:type="simple">cW</abbrev> 17.1 mm, <abbrev xmlns:xlink="http://www.w3.org/1999/xlink" xlink:title="maximum dimension of coiled-whorl height parallel to the columellar axis" id="ABBRID0EIZHK" xlink:type="simple">cH</abbrev> 8.1 mm, <abbrev xmlns:xlink="http://www.w3.org/1999/xlink" xlink:title="detached-whorl length" id="ABBRID0EMZHK" xlink:type="simple">dL</abbrev> 35.0 mm; Fig. <xref ref-type="fig" rid="F30">30A</xref>). <bold><italic>Paratypes</italic></bold><named-content xmlns:xlink="http://www.w3.org/1999/xlink" content-type="dwc:institutional_code" xlink:title="Chulalongkorn University, Museum of Zoology, Bangkok" xlink:href="http://grbio.org/institution/chulalongkorn-university-museum-natural-history" xlink:type="simple">CUMZ</named-content> 3910 (40 shells), <named-content xmlns:xlink="http://www.w3.org/1999/xlink" content-type="dwc:institutional_code" xlink:title="Chulalongkorn University, Museum of Zoology, Bangkok" xlink:href="http://grbio.org/institution/chulalongkorn-university-museum-natural-history" xlink:type="simple">CUMZ</named-content> 4350 (1 shell), <named-content xmlns:xlink="http://www.w3.org/1999/xlink" content-type="dwc:institutional_code" xlink:title="Chulalongkorn University, Museum of Zoology, Bangkok" xlink:href="http://grbio.org/institution/chulalongkorn-university-museum-natural-history" xlink:type="simple">CUMZ</named-content> 4701 (1 shell; Figs <xref ref-type="fig" rid="F30">30B</xref>, <xref ref-type="fig" rid="F32">32E</xref>), <named-content xmlns:xlink="http://www.w3.org/1999/xlink" content-type="dwc:institutional_code" xlink:title="Chulalongkorn University, Museum of Zoology, Bangkok" xlink:href="http://grbio.org/institution/chulalongkorn-university-museum-natural-history" xlink:type="simple">CUMZ</named-content> 10037 (8 adults + 30 juveniles), <named-content xmlns:xlink="http://www.w3.org/1999/xlink" content-type="dwc:institutional_code" xlink:title="Chulalongkorn University, Museum of Zoology, Bangkok" xlink:href="http://grbio.org/institution/chulalongkorn-university-museum-natural-history" xlink:type="simple">CUMZ</named-content> 10038 (5 shells), <named-content xmlns:xlink="http://www.w3.org/1999/xlink" content-type="dwc:institutional_code" xlink:title="The Natural History Museum, London" xlink:href="http://grbio.org/institution/natural-history-museum-london" xlink:type="simple">NHMUK</named-content> 20220440 (5 shells), and <named-content xmlns:xlink="http://www.w3.org/1999/xlink" content-type="dwc:institutional_code" xlink:title="Forschungsinstitut und Naturmuseum Senckenberg, Frankfurt, a.m." xlink:href="http://grbio.org/institution/forschungsinstitut-und-natur-museum-senckenberg" xlink:type="simple">SMF</named-content> 368675 (5 shells). All paratypes are from the type locality.</p></tp:treatment-sec><tp:treatment-sec sec-type="type locality" id="SECID0EC2HK"><title>Type locality.</title><p>Ban Ping Klong (village), Chiangdao District, Chiang Mai Province, Thailand (<named-content xmlns:xlink="http://www.w3.org/1999/xlink" content-type="dwc:verbatimCoordinates" xlink:type="simple"><named-content content-type="geo-json" specific-use="{&#34;type&#34;:&#34;Point&#34;,&#34;coordinates&#34;:[99.055861,19.513500]}" id="NCID0EL2HK" xlink:type="simple">19°30'48.6"N, 99°03'21.1"E</named-content></named-content>). Small limestone hills covered by dry deciduous forest.</p></tp:treatment-sec><tp:treatment-sec sec-type="material" id="SECID0EQ2HK"><title>Other material examined.</title><p><bold>Thailand</bold>: Tham Sam Ta, Muang, Maehongsorn: <named-content xmlns:xlink="http://www.w3.org/1999/xlink" content-type="dwc:institutional_code" xlink:title="Chulalongkorn University, Museum of Zoology, Bangkok" xlink:href="http://grbio.org/institution/chulalongkorn-university-museum-natural-history" xlink:type="simple">CUMZ</named-content> 4804. 1 km. from the junction to Tham Mae Ra Na, Pang Mapha, Maehongsorn: <named-content xmlns:xlink="http://www.w3.org/1999/xlink" content-type="dwc:institutional_code" xlink:title="Chulalongkorn University, Museum of Zoology, Bangkok" xlink:href="http://grbio.org/institution/chulalongkorn-university-museum-natural-history" xlink:type="simple">CUMZ</named-content> 4440, 4464. Pang Mapha, Maehongsorn: <named-content xmlns:xlink="http://www.w3.org/1999/xlink" content-type="dwc:institutional_code" xlink:title="Chulalongkorn University, Museum of Zoology, Bangkok" xlink:href="http://grbio.org/institution/chulalongkorn-university-museum-natural-history" xlink:type="simple">CUMZ</named-content> 4341. Tham Mae Lana, Pang Mapha, Maehongsorn: <named-content xmlns:xlink="http://www.w3.org/1999/xlink" content-type="dwc:institutional_code" xlink:title="Chulalongkorn University, Museum of Zoology, Bangkok" xlink:href="http://grbio.org/institution/chulalongkorn-university-museum-natural-history" xlink:type="simple">CUMZ</named-content> 4702 (Fig. <xref ref-type="fig" rid="F30">30C, D</xref>), 10042, 10043 (Fig. <xref ref-type="fig" rid="F30">30E</xref>). Tham Pha Mon, Pang Mapha, Maehongsorn: <named-content xmlns:xlink="http://www.w3.org/1999/xlink" content-type="dwc:institutional_code" xlink:title="Chulalongkorn University, Museum of Zoology, Bangkok" xlink:href="http://grbio.org/institution/chulalongkorn-university-museum-natural-history" xlink:type="simple">CUMZ</named-content> 4343. Tham Phadeang, Pang Mapha, Maehongsorn: <named-content xmlns:xlink="http://www.w3.org/1999/xlink" content-type="dwc:institutional_code" xlink:title="Chulalongkorn University, Museum of Zoology, Bangkok" xlink:href="http://grbio.org/institution/chulalongkorn-university-museum-natural-history" xlink:type="simple">CUMZ</named-content> 10040. Wat Pa Tham Wua, Pang Mapha, Maehongsorn: <named-content xmlns:xlink="http://www.w3.org/1999/xlink" content-type="dwc:institutional_code" xlink:title="Chulalongkorn University, Museum of Zoology, Bangkok" xlink:href="http://grbio.org/institution/chulalongkorn-university-museum-natural-history" xlink:type="simple">CUMZ</named-content> 10036. Tham Tabtao, Chai Prakarn, Chiang Mai: <named-content xmlns:xlink="http://www.w3.org/1999/xlink" content-type="dwc:institutional_code" xlink:title="Chulalongkorn University, Museum of Zoology, Bangkok" xlink:href="http://grbio.org/institution/chulalongkorn-university-museum-natural-history" xlink:type="simple">CUMZ</named-content> 3912, 10041 (Fig. <xref ref-type="fig" rid="F30">30F</xref>). Chaiprakarn, km. 43 reach Chiang Dao, Chiang Mai: <named-content xmlns:xlink="http://www.w3.org/1999/xlink" content-type="dwc:institutional_code" xlink:title="Chulalongkorn University, Museum of Zoology, Bangkok" xlink:href="http://grbio.org/institution/chulalongkorn-university-museum-natural-history" xlink:type="simple">CUMZ</named-content> 4738. Km. 93+200 m. Tham Klap, Pingkong, Chiang Dao, Chiang Mai: <named-content xmlns:xlink="http://www.w3.org/1999/xlink" content-type="dwc:institutional_code" xlink:title="Chulalongkorn University, Museum of Zoology, Bangkok" xlink:href="http://grbio.org/institution/chulalongkorn-university-museum-natural-history" xlink:type="simple">CUMZ</named-content> 3908, 10039. Pa Sak Ngam, Doi Saket, Chiang Mai: <named-content xmlns:xlink="http://www.w3.org/1999/xlink" content-type="dwc:institutional_code" xlink:title="Chulalongkorn University, Museum of Zoology, Bangkok" xlink:href="http://grbio.org/institution/chulalongkorn-university-museum-natural-history" xlink:type="simple">CUMZ</named-content> 4754. Huai Nam Dang, Mae Tang, Chiang Mai: <named-content xmlns:xlink="http://www.w3.org/1999/xlink" content-type="dwc:institutional_code" xlink:title="Chulalongkorn University, Museum of Zoology, Bangkok" xlink:href="http://grbio.org/institution/chulalongkorn-university-museum-natural-history" xlink:type="simple">CUMZ</named-content> 10033.</p><fig id="F30" position="float" orientation="portrait"><object-id xmlns:xlink="http://www.w3.org/1999/xlink" content-type="doi" xlink:type="simple">10.3897/zookeys.1142.90097.figure30</object-id><object-id xmlns:xlink="http://www.w3.org/1999/xlink" content-type="arpha" xlink:type="simple">9AD8492D-C573-50B1-9E66-71B498B0C597</object-id><label>Figure 30.</label><caption><p>Shell of <italic><tp:taxon-name><tp:taxon-name-part taxon-name-part-type="genus" reg="Rhiostoma">Rhiostoma</tp:taxon-name-part><tp:taxon-name-part taxon-name-part-type="species" reg="lannaense">lannaense</tp:taxon-name-part></tp:taxon-name></italic> sp. nov. <bold>A</bold> holotype <named-content xmlns:xlink="http://www.w3.org/1999/xlink" content-type="dwc:institutional_code" xlink:title="Chulalongkorn University, Museum of Zoology, Bangkok" xlink:href="http://grbio.org/institution/chulalongkorn-university-museum-natural-history" xlink:type="simple">CUMZ</named-content> 4500 from Pingkong, Chiang Dao, Chiang Mai <bold>B</bold> paratype <named-content xmlns:xlink="http://www.w3.org/1999/xlink" content-type="dwc:institutional_code" xlink:title="Chulalongkorn University, Museum of Zoology, Bangkok" xlink:href="http://grbio.org/institution/chulalongkorn-university-museum-natural-history" xlink:type="simple">CUMZ</named-content> 4701 from type locality <bold>C, D</bold> paratypes <named-content xmlns:xlink="http://www.w3.org/1999/xlink" content-type="dwc:institutional_code" xlink:title="Chulalongkorn University, Museum of Zoology, Bangkok" xlink:href="http://grbio.org/institution/chulalongkorn-university-museum-natural-history" xlink:type="simple">CUMZ</named-content> 4721 from type locality <bold>E</bold> specimen <named-content xmlns:xlink="http://www.w3.org/1999/xlink" content-type="dwc:institutional_code" xlink:title="Chulalongkorn University, Museum of Zoology, Bangkok" xlink:href="http://grbio.org/institution/chulalongkorn-university-museum-natural-history" xlink:type="simple">CUMZ</named-content> 10043 from Pang Mapha, Maehongsorn <bold>F</bold> specimen CUMX 10041 from Chai Prakan, Chiang Mai</p></caption><graphic xmlns:xlink="http://www.w3.org/1999/xlink" xlink:href="zookeys-1142-001_article-90097__-g030.jpg" position="float" orientation="portrait" xlink:type="simple" id="oo_799888.jpg"><uri content-type="original_file" xlink:type="simple">https://binary.pensoft.net/fig/799888</uri></graphic></fig></tp:treatment-sec><tp:treatment-sec sec-type="diagnosis" id="SECID0EW6HK"><title>Diagnosis.</title><p>Shell small to medium, thin, and flattened to depressed shell. Detached whorl long, slender, curved, and descending. Breathing device tubular. Shell colour with dark brown zigzag patterns. Operculum calcareous, tall cup-shaped with loose lamellae.</p></tp:treatment-sec><tp:treatment-sec sec-type="Differential diagnosis" id="SECID0E26HK"><title>Differential diagnosis.</title><p><italic><tp:taxon-name><tp:taxon-name-part taxon-name-part-type="genus" reg="Rhiostoma">Rhiostoma</tp:taxon-name-part><tp:taxon-name-part taxon-name-part-type="species" reg="lannaense">lannaense</tp:taxon-name-part></tp:taxon-name></italic> sp. nov. differs from <italic><tp:taxon-name><tp:taxon-name-part taxon-name-part-type="genus" reg="Rhiostoma">R.</tp:taxon-name-part><tp:taxon-name-part taxon-name-part-type="species" reg="marioni">marioni</tp:taxon-name-part></tp:taxon-name></italic>, <italic><tp:taxon-name><tp:taxon-name-part taxon-name-part-type="genus" reg="Rhiostoma">R.</tp:taxon-name-part><tp:taxon-name-part taxon-name-part-type="species" reg="thachi">thachi</tp:taxon-name-part></tp:taxon-name></italic>, and <italic><tp:taxon-name><tp:taxon-name-part taxon-name-part-type="genus" reg="Rhiostoma">R.</tp:taxon-name-part><tp:taxon-name-part taxon-name-part-type="species" reg="jalorensis">jalorensis</tp:taxon-name-part></tp:taxon-name></italic> in having a whitish shell with a dark brown zigzag pattern and longer detached whorl. In contrast, these three species exhibit uniformly brownish to dark brown shells and generally without a colour pattern and a relatively shorter detached whorl. In addition, <italic><tp:taxon-name><tp:taxon-name-part taxon-name-part-type="genus" reg="Rhiostoma">R.</tp:taxon-name-part><tp:taxon-name-part taxon-name-part-type="species" reg="thachi">thachi</tp:taxon-name-part></tp:taxon-name></italic> has a broader expanded aperture on the palatal side, while this new species has a thickened but not expanded lip.</p><p>This new species is superficially similar to <italic><tp:taxon-name><tp:taxon-name-part taxon-name-part-type="genus" reg="Rhiostoma">R.</tp:taxon-name-part><tp:taxon-name-part taxon-name-part-type="species" reg="tigrina">tigrina</tp:taxon-name-part></tp:taxon-name></italic> sp. nov., but it can be distinguished by having very long and curved detached whorl, aperture opened ventrally, and tall cup-shaped operculum with looser lamellae. In contrast, the latter species has a shorter detached whorl, aperture opened sub-ventrally and low cup-shaped operculum with denser lamellae. Although these two species are mainly distributed in northern Thailand, the <abbrev xmlns:xlink="http://www.w3.org/1999/xlink" xlink:title="cytochrome c oxidase subunit I" id="ABBRID0EGCAM" xlink:type="simple">COI</abbrev> barcoding shows high genetic diversity (Appendix <xref ref-type="app" rid="app1">1</xref>: Table <xref ref-type="table" rid="T3">A1</xref>) and divided <italic><tp:taxon-name><tp:taxon-name-part taxon-name-part-type="genus" reg="Rhiostoma">R.</tp:taxon-name-part><tp:taxon-name-part taxon-name-part-type="species" reg="lannaense">lannaense</tp:taxon-name-part></tp:taxon-name></italic> sp. nov. as a distinct clade from other northern species, which suggests they are distinct species (Fig. <xref ref-type="fig" rid="F3">3</xref>).</p></tp:treatment-sec><tp:treatment-sec sec-type="description" id="SECID0EBDAM"><title>Description.</title><p><bold><italic>Shell</italic>.</bold> Shell small to medium, <abbrev xmlns:xlink="http://www.w3.org/1999/xlink" xlink:title="maximum dimension of coiled-whorl width perpendicular to the columellar axis" id="ABBRID0EMDAM" xlink:type="simple">cW</abbrev> 14.5–19.3 mm, <abbrev xmlns:xlink="http://www.w3.org/1999/xlink" xlink:title="maximum dimension of coiled-whorl height parallel to the columellar axis" id="ABBRID0EQDAM" xlink:type="simple">cH</abbrev> 7.3–10.1 mm, thin, and nearly flattened to sub-discoidal shape; detached-whorl length 19.5–28.5 mm. Apex acute with dark colouration; spire convex to nearly flat. Whorls 4 to 5, convex, increasing regularly; suture wide and shallow; last whorl rounded and slender. Shell surface with fine growth lines. Periostracum corneous and transparent. Shell colour with brown to dark brown zigzag pattern and faded on ventral shell surface; narrow black spiral band on periphery. Detached whorl long, ~3× longer than aperture width, curved, and descending. Peristome circular and double; lip thickened, slightly expanded and multi-layered. Aperture opened sub-ventrally to ventrally. Breathing device tubular and its tip sometimes attached to preceding whorl; outer lip forming a short to long and closed tube, and located just behind apertural lip; inner lip with deep incision or small hole inside aperture. Umbilicus widely opened and deep. Operculum calcareous, tall cup-shaped, and multispiral with loose lamellae (Fig. <xref ref-type="fig" rid="F30">30</xref>).</p><p><bold><italic>Radula</italic>.</bold> Teeth arrangement and shape are similar to those of <italic><tp:taxon-name><tp:taxon-name-part taxon-name-part-type="genus" reg="Rhiostoma">R.</tp:taxon-name-part><tp:taxon-name-part taxon-name-part-type="species" reg="housei">housei</tp:taxon-name-part></tp:taxon-name></italic>. Central tooth with large pointed central cusp; two lateral cusps on each side with small pointed tips. Lateral teeth consisting of four cusps; central cusp large, with dull tip, and flanked by two inner cusps and one small outer cusp. Marginal teeth each consisting of three pointed cusps (Fig. <xref ref-type="fig" rid="F32">32E</xref>).</p></tp:treatment-sec><tp:treatment-sec sec-type="etymology" id="SECID0EOFAM"><title>Etymology.</title><p>The specific name <italic>lannaense</italic> is derived from the historical name of the Lan Na Kingdom, which flourished approximately from the 13<sup>th</sup> to 18<sup>th</sup> centuries. It refers to the distribution range of this new species in the northern part of Thailand, which is the approximate centre of the Lan Na Kingdom.</p></tp:treatment-sec><tp:treatment-sec sec-type="distribution" id="SECID0ECGAM"><title>Distribution.</title><p>This new species has a narrow distribution range in a few localities in Chiang Mai and Maehongsorn provinces (Fig. <xref ref-type="fig" rid="F18">18</xref>).</p></tp:treatment-sec><tp:treatment-sec sec-type="remarks" id="SECID0EMGAM"><title>Remarks.</title><p>There are two morphotypes occurring in this species. The typical morphotype has a long and curved detached whorl, and the tubular breathing device does not reach the preceding whorl. The shorter morphotype has a short, detached whorl, and the tubular breathing device reaches the preceding whorl (Fig. <xref ref-type="fig" rid="F30">30D</xref>). These two morphotypes are sympatric, and also have brownish zigzag colour patterns and a tall cup-shaped operculum with loose lamellae. However, the shell morphologies together with <abbrev xmlns:xlink="http://www.w3.org/1999/xlink" xlink:title="cytochrome c oxidase subunit I" id="ABBRID0EWGAM" xlink:type="simple">COI</abbrev> barcoding suggest these are conspecific.</p></tp:treatment-sec><tp:treatment-sec><!--Section generated to contain objects referenced in tp:taxon-treatment.--><fig id="F18" position="float" orientation="portrait"><object-id xmlns:xlink="http://www.w3.org/1999/xlink" content-type="doi" xlink:type="simple">10.3897/zookeys.1142.90097.figure18</object-id><object-id xmlns:xlink="http://www.w3.org/1999/xlink" content-type="arpha" xlink:type="simple">BFC44C35-7D7F-5BAB-8282-6BB125FBBD79</object-id><label>Figure 18.</label><caption><p>Distribution map of <italic><tp:taxon-name><tp:taxon-name-part taxon-name-part-type="genus" reg="Rhiostoma">Rhiostoma</tp:taxon-name-part><tp:taxon-name-part taxon-name-part-type="species" reg="housei">housei</tp:taxon-name-part></tp:taxon-name></italic>–species group.</p></caption><graphic xmlns:xlink="http://www.w3.org/1999/xlink" xlink:href="zookeys-1142-001_article-90097__-g018.jpg" position="float" orientation="portrait" xlink:type="simple" id="oo_799876.jpg"><uri content-type="original_file" xlink:type="simple">https://binary.pensoft.net/fig/799876</uri></graphic></fig><fig id="F32" position="float" orientation="portrait"><object-id xmlns:xlink="http://www.w3.org/1999/xlink" content-type="doi" xlink:type="simple">10.3897/zookeys.1142.90097.figure32</object-id><object-id xmlns:xlink="http://www.w3.org/1999/xlink" content-type="arpha" xlink:type="simple">6906615B-F152-5883-BE45-6EB8363CC1E8</object-id><label>Figure 32.</label><caption><p>
                  Radula morphology <bold>A</bold><italic><tp:taxon-name><tp:taxon-name-part taxon-name-part-type="genus" reg="Rhiostoma">Rhiostoma</tp:taxon-name-part><tp:taxon-name-part taxon-name-part-type="species" reg="housei">housei</tp:taxon-name-part></tp:taxon-name></italic> specimen <named-content xmlns:xlink="http://www.w3.org/1999/xlink" content-type="dwc:institutional_code" xlink:title="Chulalongkorn University, Museum of Zoology, Bangkok" xlink:href="http://grbio.org/institution/chulalongkorn-university-museum-natural-history" xlink:type="simple">CUMZ</named-content> 3982 from Wat Tham Srivilai, Saraburi <bold>B</bold><italic><tp:taxon-name><tp:taxon-name-part taxon-name-part-type="genus" reg="Rhiostoma">Rhiostoma</tp:taxon-name-part><tp:taxon-name-part taxon-name-part-type="species" reg="hainesi">hainesi</tp:taxon-name-part></tp:taxon-name></italic> specimen from Chanthaburi <bold>C</bold><italic><tp:taxon-name><tp:taxon-name-part taxon-name-part-type="genus" reg="Rhiostoma">Rhiostoma</tp:taxon-name-part><tp:taxon-name-part taxon-name-part-type="species" reg="jalorensis">jalorensis</tp:taxon-name-part></tp:taxon-name></italic> specimen <named-content xmlns:xlink="http://www.w3.org/1999/xlink" content-type="dwc:institutional_code" xlink:title="Chulalongkorn University, Museum of Zoology, Bangkok" xlink:href="http://grbio.org/institution/chulalongkorn-university-museum-natural-history" xlink:type="simple">CUMZ</named-content> 3994 from Wat Tham Sua, Krabi <bold>D</bold><italic><tp:taxon-name><tp:taxon-name-part taxon-name-part-type="genus" reg="Rhiostoma">Rhiostoma</tp:taxon-name-part><tp:taxon-name-part taxon-name-part-type="species" reg="ebenozostera">ebenozostera</tp:taxon-name-part></tp:taxon-name></italic> sp. nov. paratype <named-content xmlns:xlink="http://www.w3.org/1999/xlink" content-type="dwc:institutional_code" xlink:title="Chulalongkorn University, Museum of Zoology, Bangkok" xlink:href="http://grbio.org/institution/chulalongkorn-university-museum-natural-history" xlink:type="simple">CUMZ</named-content> 4704 from Tham Pha Poo, Loei <bold>E</bold><italic><tp:taxon-name><tp:taxon-name-part taxon-name-part-type="genus" reg="Rhiostoma">Rhiostoma</tp:taxon-name-part><tp:taxon-name-part taxon-name-part-type="species" reg="lannaense">lannaense</tp:taxon-name-part></tp:taxon-name></italic> sp. nov. paratype <named-content xmlns:xlink="http://www.w3.org/1999/xlink" content-type="dwc:institutional_code" xlink:title="Chulalongkorn University, Museum of Zoology, Bangkok" xlink:href="http://grbio.org/institution/chulalongkorn-university-museum-natural-history" xlink:type="simple">CUMZ</named-content> 4701 from Chiang Dao, Chiang Mai <bold>F</bold><italic><tp:taxon-name><tp:taxon-name-part taxon-name-part-type="genus" reg="Rhiostoma">Rhiostoma</tp:taxon-name-part><tp:taxon-name-part taxon-name-part-type="species" reg="tigrina">tigrina</tp:taxon-name-part></tp:taxon-name></italic> sp. nov. paratype <named-content xmlns:xlink="http://www.w3.org/1999/xlink" content-type="dwc:institutional_code" xlink:title="Chulalongkorn University, Museum of Zoology, Bangkok" xlink:href="http://grbio.org/institution/chulalongkorn-university-museum-natural-history" xlink:type="simple">CUMZ</named-content> 4497/2 from Mae Sai, Chiang Rai.</p></caption><graphic xmlns:xlink="http://www.w3.org/1999/xlink" xlink:href="zookeys-1142-001_article-90097__-g032.jpg" position="float" orientation="portrait" xlink:type="simple" id="oo_799890.jpg"><uri content-type="original_file" xlink:type="simple">https://binary.pensoft.net/fig/799890</uri></graphic></fig><app id="app1"><title>﻿Appendix 1</title><table-wrap id="T3" position="float" orientation="portrait"><label>Table A1.</label><caption><p>Average interspecific genetic divergence (uncorrected p-distance: % ± S.E.) between <italic><tp:taxon-name><tp:taxon-name-part taxon-name-part-type="genus" reg="Rhiostoma">Rhiostoma</tp:taxon-name-part></tp:taxon-name></italic> species (below diagonal) calculated from 660-bp <italic><abbrev xmlns:xlink="http://www.w3.org/1999/xlink" xlink:title="cytochrome c oxidase subunit I" id="ABBRID0EOGDO" xlink:type="simple">COI</abbrev></italic> gene fragment sequences. Average intraspecific distances within each species are shown in bold.</p></caption><table id="TID0ET1DM" rules="all"><tbody><tr><th rowspan="1" colspan="1">Taxa</th><th rowspan="1" colspan="1">1.</th><th rowspan="1" colspan="1">2.</th><th rowspan="1" colspan="1">3.</th><th rowspan="1" colspan="1">4.</th><th rowspan="1" colspan="1">5.</th><th rowspan="1" colspan="1">6.</th><th rowspan="1" colspan="1">7.</th><th rowspan="1" colspan="1">8.</th><th rowspan="1" colspan="1">9.</th><th rowspan="1" colspan="1">10.</th><th rowspan="1" colspan="1">11.</th><th rowspan="1" colspan="1">12.</th><th rowspan="1" colspan="1">13.</th><th rowspan="1" colspan="1">14.</th><th rowspan="1" colspan="1">15.</th><th rowspan="1" colspan="1">16.</th><th rowspan="1" colspan="1">17.</th><th rowspan="1" colspan="1">18.</th></tr><tr><td rowspan="1" colspan="1">1. <italic><tp:taxon-name><tp:taxon-name-part taxon-name-part-type="genus" reg="Rhiostoma">R.</tp:taxon-name-part><tp:taxon-name-part taxon-name-part-type="species" reg="cheliopegma">cheliopegma</tp:taxon-name-part></tp:taxon-name></italic> sp. nov.</td><td rowspan="1" colspan="1"><bold>3.17</bold> ± <bold>0.46</bold></td><td rowspan="1" colspan="1"/><td rowspan="1" colspan="1"/><td rowspan="1" colspan="1"/><td rowspan="1" colspan="1"/><td rowspan="1" colspan="1"/><td rowspan="1" colspan="1"/><td rowspan="1" colspan="1"/><td rowspan="1" colspan="1"/><td rowspan="1" colspan="1"/><td rowspan="1" colspan="1"/><td rowspan="1" colspan="1"/><td rowspan="1" colspan="1"/><td rowspan="1" colspan="1"/><td rowspan="1" colspan="1"/><td rowspan="1" colspan="1"/><td rowspan="1" colspan="1"/><td rowspan="1" colspan="1"/></tr><tr><td rowspan="1" colspan="1">2. <italic><tp:taxon-name><tp:taxon-name-part taxon-name-part-type="genus" reg="Rhiostoma">R.</tp:taxon-name-part><tp:taxon-name-part taxon-name-part-type="species" reg="housei">housei</tp:taxon-name-part></tp:taxon-name></italic></td><td rowspan="1" colspan="1">11.51 ± 1.01</td><td rowspan="1" colspan="1"><bold>3.67</bold> ± <bold>0.47</bold></td><td rowspan="1" colspan="1"/><td rowspan="1" colspan="1"/><td rowspan="1" colspan="1"/><td rowspan="1" colspan="1"/><td rowspan="1" colspan="1"/><td rowspan="1" colspan="1"/><td rowspan="1" colspan="1"/><td rowspan="1" colspan="1"/><td rowspan="1" colspan="1"/><td rowspan="1" colspan="1"/><td rowspan="1" colspan="1"/><td rowspan="1" colspan="1"/><td rowspan="1" colspan="1"/><td rowspan="1" colspan="1"/><td rowspan="1" colspan="1"/><td rowspan="1" colspan="1"/></tr><tr><td rowspan="1" colspan="1">3. <italic><tp:taxon-name><tp:taxon-name-part taxon-name-part-type="genus" reg="Rhiostoma">R.</tp:taxon-name-part><tp:taxon-name-part taxon-name-part-type="species" reg="breviocollar">breviocollar</tp:taxon-name-part></tp:taxon-name></italic> sp. nov.</td><td rowspan="1" colspan="1">12.61 ± 1.15</td><td rowspan="1" colspan="1">8.58 ± 0.92</td><td rowspan="1" colspan="1"><bold>0.15</bold> ± <bold>0.15</bold></td><td rowspan="1" colspan="1"/><td rowspan="1" colspan="1"/><td rowspan="1" colspan="1"/><td rowspan="1" colspan="1"/><td rowspan="1" colspan="1"/><td rowspan="1" colspan="1"/><td rowspan="1" colspan="1"/><td rowspan="1" colspan="1"/><td rowspan="1" colspan="1"/><td rowspan="1" colspan="1"/><td rowspan="1" colspan="1"/><td rowspan="1" colspan="1"/><td rowspan="1" colspan="1"/><td rowspan="1" colspan="1"/><td rowspan="1" colspan="1"/></tr><tr><td rowspan="1" colspan="1">4. <italic><tp:taxon-name><tp:taxon-name-part taxon-name-part-type="genus" reg="Rhiostoma">R.</tp:taxon-name-part><tp:taxon-name-part taxon-name-part-type="species" reg="furfurosum">furfurosum</tp:taxon-name-part></tp:taxon-name></italic> sp. nov.</td><td rowspan="1" colspan="1">13.67 ± 1.15</td><td rowspan="1" colspan="1">13.26 ± 1.16</td><td rowspan="1" colspan="1">14.03 ± 1.29</td><td rowspan="1" colspan="1"><bold>1.25</bold> ± <bold>0.27</bold></td><td rowspan="1" colspan="1"/><td rowspan="1" colspan="1"/><td rowspan="1" colspan="1"/><td rowspan="1" colspan="1"/><td rowspan="1" colspan="1"/><td rowspan="1" colspan="1"/><td rowspan="1" colspan="1"/><td rowspan="1" colspan="1"/><td rowspan="1" colspan="1"/><td rowspan="1" colspan="1"/><td rowspan="1" colspan="1"/><td rowspan="1" colspan="1"/><td rowspan="1" colspan="1"/><td rowspan="1" colspan="1"/></tr><tr><td rowspan="1" colspan="1">5. <italic><tp:taxon-name><tp:taxon-name-part taxon-name-part-type="genus" reg="Rhiostoma">R.</tp:taxon-name-part><tp:taxon-name-part taxon-name-part-type="species" reg="samuiense">samuiense</tp:taxon-name-part></tp:taxon-name></italic></td><td rowspan="1" colspan="1">16.21 ± 1.27</td><td rowspan="1" colspan="1">17.82 ± 1.28</td><td rowspan="1" colspan="1">18.56 ± 1.38</td><td rowspan="1" colspan="1">16.85 ± 1.30</td><td rowspan="1" colspan="1"><bold>1.78</bold> ± <bold>0.32</bold></td><td rowspan="1" colspan="1"/><td rowspan="1" colspan="1"/><td rowspan="1" colspan="1"/><td rowspan="1" colspan="1"/><td rowspan="1" colspan="1"/><td rowspan="1" colspan="1"/><td rowspan="1" colspan="1"/><td rowspan="1" colspan="1"/><td rowspan="1" colspan="1"/><td rowspan="1" colspan="1"/><td rowspan="1" colspan="1"/><td rowspan="1" colspan="1"/><td rowspan="1" colspan="1"/></tr><tr><td rowspan="1" colspan="1">6. <italic><tp:taxon-name><tp:taxon-name-part taxon-name-part-type="genus" reg="Rhiostoma">R.</tp:taxon-name-part><tp:taxon-name-part taxon-name-part-type="species" reg="asiphon">asiphon</tp:taxon-name-part></tp:taxon-name></italic></td><td rowspan="1" colspan="1">17.28 ± 1.31</td><td rowspan="1" colspan="1">18.02 ± 1.36</td><td rowspan="1" colspan="1">17.54 ± 1.36</td><td rowspan="1" colspan="1">16.95 ± 1.34</td><td rowspan="1" colspan="1">3.81 ± 0.63</td><td rowspan="1" colspan="1"><bold>0.72</bold> ± <bold>0.25</bold></td><td rowspan="1" colspan="1"/><td rowspan="1" colspan="1"/><td rowspan="1" colspan="1"/><td rowspan="1" colspan="1"/><td rowspan="1" colspan="1"/><td rowspan="1" colspan="1"/><td rowspan="1" colspan="1"/><td rowspan="1" colspan="1"/><td rowspan="1" colspan="1"/><td rowspan="1" colspan="1"/><td rowspan="1" colspan="1"/><td rowspan="1" colspan="1"/></tr><tr><td rowspan="1" colspan="1">7. <italic><tp:taxon-name><tp:taxon-name-part taxon-name-part-type="genus" reg="Rhiostoma">R.</tp:taxon-name-part><tp:taxon-name-part taxon-name-part-type="species" reg="rhothonotaphrosa">rhothonotaphrosa</tp:taxon-name-part></tp:taxon-name></italic> sp. nov.</td><td rowspan="1" colspan="1">17.20 ± 1.30</td><td rowspan="1" colspan="1">18.03 ± 1.31</td><td rowspan="1" colspan="1">17.85 ± 1.35</td><td rowspan="1" colspan="1">17.56 ± 1.37</td><td rowspan="1" colspan="1">3.39 ± 0.57</td><td rowspan="1" colspan="1">3.30 ± 0.61</td><td rowspan="1" colspan="1"><bold>0.93</bold> ± <bold>0.30</bold></td><td rowspan="1" colspan="1"/><td rowspan="1" colspan="1"/><td rowspan="1" colspan="1"/><td rowspan="1" colspan="1"/><td rowspan="1" colspan="1"/><td rowspan="1" colspan="1"/><td rowspan="1" colspan="1"/><td rowspan="1" colspan="1"/><td rowspan="1" colspan="1"/><td rowspan="1" colspan="1"/><td rowspan="1" colspan="1"/></tr><tr><td rowspan="1" colspan="1">8. <italic><tp:taxon-name><tp:taxon-name-part taxon-name-part-type="genus" reg="Rhiostoma">R.</tp:taxon-name-part><tp:taxon-name-part taxon-name-part-type="species" reg="hainesi">hainesi</tp:taxon-name-part></tp:taxon-name></italic></td><td rowspan="1" colspan="1">15.95 ± 1.30</td><td rowspan="1" colspan="1">17.84 ± 1.35</td><td rowspan="1" colspan="1">17.39 ± 1.36</td><td rowspan="1" colspan="1">16.46 ± 1.34</td><td rowspan="1" colspan="1">3.58 ± 0.62</td><td rowspan="1" colspan="1">3.50 ± 0.67</td><td rowspan="1" colspan="1">3.32 ± 0.65</td><td rowspan="1" colspan="1"><bold>0.62</bold> ± <bold>0.30</bold></td><td rowspan="1" colspan="1"/><td rowspan="1" colspan="1"/><td rowspan="1" colspan="1"/><td rowspan="1" colspan="1"/><td rowspan="1" colspan="1"/><td rowspan="1" colspan="1"/><td rowspan="1" colspan="1"/><td rowspan="1" colspan="1"/><td rowspan="1" colspan="1"/><td rowspan="1" colspan="1"/></tr><tr><td rowspan="1" colspan="1">9. <italic><tp:taxon-name><tp:taxon-name-part taxon-name-part-type="genus" reg="Rhiostoma">R.</tp:taxon-name-part><tp:taxon-name-part taxon-name-part-type="species" reg="jalorensis">jalorensis</tp:taxon-name-part></tp:taxon-name></italic></td><td rowspan="1" colspan="1">15.02 ± 1.12</td><td rowspan="1" colspan="1">14.81 ± 1.14</td><td rowspan="1" colspan="1">15.27 ± 1.22</td><td rowspan="1" colspan="1">15.19 ± 1.12</td><td rowspan="1" colspan="1">13.67 ± 1.04</td><td rowspan="1" colspan="1">13.67 ± 1.06</td><td rowspan="1" colspan="1">14.22 ± 1.07</td><td rowspan="1" colspan="1">13.45 ± 1.04</td><td rowspan="1" colspan="1"><bold>6.69</bold> ± <bold>0.55</bold></td><td rowspan="1" colspan="1"/><td rowspan="1" colspan="1"/><td rowspan="1" colspan="1"/><td rowspan="1" colspan="1"/><td rowspan="1" colspan="1"/><td rowspan="1" colspan="1"/><td rowspan="1" colspan="1"/><td rowspan="1" colspan="1"/><td rowspan="1" colspan="1"/></tr><tr><td rowspan="1" colspan="1">10. <italic><tp:taxon-name><tp:taxon-name-part taxon-name-part-type="genus" reg="Rhiostoma">R.</tp:taxon-name-part><tp:taxon-name-part taxon-name-part-type="species" reg="platymorpha">platymorpha</tp:taxon-name-part></tp:taxon-name></italic> sp. nov.</td><td rowspan="1" colspan="1">17.27 ± 1.30</td><td rowspan="1" colspan="1">17.94 ± 1.31</td><td rowspan="1" colspan="1">16.06 ± 1.34</td><td rowspan="1" colspan="1">16.18 ± 1.32</td><td rowspan="1" colspan="1">17.17 ± 1.40</td><td rowspan="1" colspan="1">17.48 ± 1.43</td><td rowspan="1" colspan="1">17.17 ± 1.38</td><td rowspan="1" colspan="1">16.75 ± 1.41</td><td rowspan="1" colspan="1">14.74 ± 1.17</td><td rowspan="1" colspan="1"><bold>0.19</bold> ± <bold>0.10</bold></td><td rowspan="1" colspan="1"/><td rowspan="1" colspan="1"/><td rowspan="1" colspan="1"/><td rowspan="1" colspan="1"/><td rowspan="1" colspan="1"/><td rowspan="1" colspan="1"/><td rowspan="1" colspan="1"/><td rowspan="1" colspan="1"/></tr><tr><td rowspan="1" colspan="1">11. <italic><tp:taxon-name><tp:taxon-name-part taxon-name-part-type="genus" reg="Rhiostoma">R.</tp:taxon-name-part><tp:taxon-name-part taxon-name-part-type="species" reg="tigrina">tigrina</tp:taxon-name-part></tp:taxon-name></italic> sp. nov.</td><td rowspan="1" colspan="1">16.90 ± 1.29</td><td rowspan="1" colspan="1">17.64 ± 1.29</td><td rowspan="1" colspan="1">16.87 ± 1.35</td><td rowspan="1" colspan="1">16.83 ± 1.29</td><td rowspan="1" colspan="1">17.24 ± 1.34</td><td rowspan="1" colspan="1">17.41 ± 1.34</td><td rowspan="1" colspan="1">17.00 ± 1.31</td><td rowspan="1" colspan="1">16.77 ± 1.35</td><td rowspan="1" colspan="1">16.26 ± 1.21</td><td rowspan="1" colspan="1">6.02 ± 0.87</td><td rowspan="1" colspan="1"><bold>1.03</bold> ± <bold>0.31</bold></td><td rowspan="1" colspan="1"/><td rowspan="1" colspan="1"/><td rowspan="1" colspan="1"/><td rowspan="1" colspan="1"/><td rowspan="1" colspan="1"/><td rowspan="1" colspan="1"/><td rowspan="1" colspan="1"/></tr><tr><td rowspan="1" colspan="1">12. <italic><tp:taxon-name><tp:taxon-name-part taxon-name-part-type="genus" reg="Rhiostoma">R.</tp:taxon-name-part><tp:taxon-name-part taxon-name-part-type="species" reg="haughtoni">haughtoni</tp:taxon-name-part></tp:taxon-name></italic></td><td rowspan="1" colspan="1">15.92 ± 1.30</td><td rowspan="1" colspan="1">15.81 ± 1.29</td><td rowspan="1" colspan="1">16.46 ± 1.35</td><td rowspan="1" colspan="1">17.35 ± 1.33</td><td rowspan="1" colspan="1">19.32 ± 1.31</td><td rowspan="1" colspan="1">19.06 ± 1.33</td><td rowspan="1" colspan="1">19.01 ± 1.35</td><td rowspan="1" colspan="1">18.01 ± 1.35</td><td rowspan="1" colspan="1">17.07 ± 1.24</td><td rowspan="1" colspan="1">13.97 ± 1.30</td><td rowspan="1" colspan="1">13.96 ± 1.26</td><td rowspan="1" colspan="1">
                  <bold>n/c</bold>
                </td><td rowspan="1" colspan="1"/><td rowspan="1" colspan="1"/><td rowspan="1" colspan="1"/><td rowspan="1" colspan="1"/><td rowspan="1" colspan="1"/><td rowspan="1" colspan="1"/></tr><tr><td rowspan="1" colspan="1">13. <italic><tp:taxon-name><tp:taxon-name-part taxon-name-part-type="genus" reg="Rhiostoma">R.</tp:taxon-name-part><tp:taxon-name-part taxon-name-part-type="species" reg="dalyi">dalyi</tp:taxon-name-part></tp:taxon-name></italic></td><td rowspan="1" colspan="1">14.64 ± 1.22</td><td rowspan="1" colspan="1">15.43 ± 1.25</td><td rowspan="1" colspan="1">16.00 ± 1.35</td><td rowspan="1" colspan="1">15.88 ± 1.28</td><td rowspan="1" colspan="1">18.13 ± 1.30</td><td rowspan="1" colspan="1">18.70 ± 1.38</td><td rowspan="1" colspan="1">18.70 ± 1.32</td><td rowspan="1" colspan="1">18.01 ± 1.36</td><td rowspan="1" colspan="1">15.79 ± 1.17</td><td rowspan="1" colspan="1">14.93 ± 1.25</td><td rowspan="1" colspan="1">16.13 ± 1.27</td><td rowspan="1" colspan="1">15.30 ± 1.31</td><td rowspan="1" colspan="1"><bold>0.00</bold> ± <bold>0.00</bold></td><td rowspan="1" colspan="1"/><td rowspan="1" colspan="1"/><td rowspan="1" colspan="1"/><td rowspan="1" colspan="1"/><td rowspan="1" colspan="1"/></tr><tr><td rowspan="1" colspan="1">14. <italic><tp:taxon-name><tp:taxon-name-part taxon-name-part-type="genus" reg="Rhiostoma">R.</tp:taxon-name-part><tp:taxon-name-part taxon-name-part-type="species" reg="lannaense">lannaense</tp:taxon-name-part></tp:taxon-name></italic> sp. nov.</td><td rowspan="1" colspan="1">16.14 ± 1.26</td><td rowspan="1" colspan="1">16.45 ± 1.28</td><td rowspan="1" colspan="1">15.79 ± 1.35</td><td rowspan="1" colspan="1">17.26 ± 1.30</td><td rowspan="1" colspan="1">16.70 ± 1.26</td><td rowspan="1" colspan="1">16.88 ± 1.28</td><td rowspan="1" colspan="1">16.54 ± 1.28</td><td rowspan="1" colspan="1">16.20 ± 1.27</td><td rowspan="1" colspan="1">16.14 ± 1.14</td><td rowspan="1" colspan="1">16.17 ± 1.31</td><td rowspan="1" colspan="1">15.99 ± 1.32</td><td rowspan="1" colspan="1">14.35 ± 1.30</td><td rowspan="1" colspan="1">14.63 ± 1.23</td><td rowspan="1" colspan="1"><bold>1.59</bold> ± <bold>0.30</bold></td><td rowspan="1" colspan="1"/><td rowspan="1" colspan="1"/><td rowspan="1" colspan="1"/><td rowspan="1" colspan="1"/></tr><tr><td rowspan="1" colspan="1">15. <italic><tp:taxon-name><tp:taxon-name-part taxon-name-part-type="genus" reg="Rhiostoma">R.</tp:taxon-name-part><tp:taxon-name-part taxon-name-part-type="species" reg="abletti">abletti</tp:taxon-name-part></tp:taxon-name></italic></td><td rowspan="1" colspan="1">14.36 ± 1.15</td><td rowspan="1" colspan="1">16.59 ± 1.31</td><td rowspan="1" colspan="1">17.18 ± 1.38</td><td rowspan="1" colspan="1">15.89 ± 1.25</td><td rowspan="1" colspan="1">16.82 ± 1.28</td><td rowspan="1" colspan="1">17.29 ± 1.32</td><td rowspan="1" colspan="1">17.33 ± 1.31</td><td rowspan="1" colspan="1">15.46 ± 1.26</td><td rowspan="1" colspan="1">15.77 ± 1.15</td><td rowspan="1" colspan="1">15.55 ± 1.38</td><td rowspan="1" colspan="1">15.52 ± 1.30</td><td rowspan="1" colspan="1">15.97 ± 1.38</td><td rowspan="1" colspan="1">14.73 ± 1.25</td><td rowspan="1" colspan="1">15.42 ± 1.25</td><td rowspan="1" colspan="1"><bold>1.85</bold> ± <bold>0.42</bold></td><td rowspan="1" colspan="1"/><td rowspan="1" colspan="1"/><td rowspan="1" colspan="1"/></tr><tr><td rowspan="1" colspan="1">16. <italic><tp:taxon-name><tp:taxon-name-part taxon-name-part-type="genus" reg="Rhiostoma">R.</tp:taxon-name-part><tp:taxon-name-part taxon-name-part-type="species" reg="simplicilabre">simplicilabre</tp:taxon-name-part></tp:taxon-name></italic></td><td rowspan="1" colspan="1">14.59 ± 1.20</td><td rowspan="1" colspan="1">16.69 ± 1.31</td><td rowspan="1" colspan="1">16.15 ± 1.36</td><td rowspan="1" colspan="1">17.43 ± 1.36</td><td rowspan="1" colspan="1">16.78 ± 1.32</td><td rowspan="1" colspan="1">17.36 ± 1.35</td><td rowspan="1" colspan="1">17.16 ± 1.32</td><td rowspan="1" colspan="1">15.77 ± 1.33</td><td rowspan="1" colspan="1">16.07 ± 1.17</td><td rowspan="1" colspan="1">16.48 ± 1.37</td><td rowspan="1" colspan="1">17.00 ± 1.31</td><td rowspan="1" colspan="1">16.07 ± 1.38</td><td rowspan="1" colspan="1">14.99 ± 1.29</td><td rowspan="1" colspan="1">16.31 ± 1.30</td><td rowspan="1" colspan="1">4.84 ± 0.73</td><td rowspan="1" colspan="1"><bold>0.00</bold> ± <bold>0.00</bold></td><td rowspan="1" colspan="1"/><td rowspan="1" colspan="1"/></tr><tr><td rowspan="1" colspan="1">17. <italic><tp:taxon-name><tp:taxon-name-part taxon-name-part-type="genus" reg="Rhiostoma">R.</tp:taxon-name-part><tp:taxon-name-part taxon-name-part-type="species" reg="morleti">morleti</tp:taxon-name-part></tp:taxon-name></italic></td><td rowspan="1" colspan="1">14.84 ± 1.16</td><td rowspan="1" colspan="1">16.50 ± 1.23</td><td rowspan="1" colspan="1">16.38 ± 1.34</td><td rowspan="1" colspan="1">17.00 ± 1.31</td><td rowspan="1" colspan="1">15.97 ± 1.29</td><td rowspan="1" colspan="1">17.18 ± 1.34</td><td rowspan="1" colspan="1">16.77 ± 1.32</td><td rowspan="1" colspan="1">15.84 ± 1.31</td><td rowspan="1" colspan="1">17.10 ± 1.23</td><td rowspan="1" colspan="1">16.86 ± 1.38</td><td rowspan="1" colspan="1">16.82 ± 1.32</td><td rowspan="1" colspan="1">16.77 ± 1.36</td><td rowspan="1" colspan="1">13.68 ± 1.18</td><td rowspan="1" colspan="1">14.91 ± 1.26</td><td rowspan="1" colspan="1">6.77 ± 0.90</td><td rowspan="1" colspan="1">7.03 ± 0.92</td><td rowspan="1" colspan="1"><bold>0.46</bold> ± <bold>0.26</bold></td><td rowspan="1" colspan="1"/></tr><tr><td rowspan="1" colspan="1">18. <italic><tp:taxon-name><tp:taxon-name-part taxon-name-part-type="genus" reg="Rhiostoma">R.</tp:taxon-name-part><tp:taxon-name-part taxon-name-part-type="species" reg="cambodjense">cambodjense</tp:taxon-name-part></tp:taxon-name></italic></td><td rowspan="1" colspan="1">13.63 ± 1.20</td><td rowspan="1" colspan="1">15.19 ± 1.27</td><td rowspan="1" colspan="1">14.49 ± 1.29</td><td rowspan="1" colspan="1">14.99 ± 1.28</td><td rowspan="1" colspan="1">16.16 ± 1.31</td><td rowspan="1" colspan="1">15.96 ± 1.33</td><td rowspan="1" colspan="1">15.80 ± 1.27</td><td rowspan="1" colspan="1">15.57 ± 1.30</td><td rowspan="1" colspan="1">14.37 ± 1.15</td><td rowspan="1" colspan="1">15.09 ± 1.35</td><td rowspan="1" colspan="1">15.65 ± 1.34</td><td rowspan="1" colspan="1">14.72 ± 1.27</td><td rowspan="1" colspan="1">14.26 ± 1.24</td><td rowspan="1" colspan="1">15.42 ± 1.26</td><td rowspan="1" colspan="1">15.60 ± 1.28</td><td rowspan="1" colspan="1">16.58 ± 1.30</td><td rowspan="1" colspan="1">15.42 ± 1.28</td><td rowspan="1" colspan="1"><bold>0.15</bold> ± <bold>0.10</bold></td></tr></tbody></table></table-wrap></app><table-wrap id="T3" position="float" orientation="portrait"><label>Table A1.</label><caption><p>Average interspecific genetic divergence (uncorrected p-distance: % ± S.E.) between <italic><tp:taxon-name><tp:taxon-name-part taxon-name-part-type="genus" reg="Rhiostoma">Rhiostoma</tp:taxon-name-part></tp:taxon-name></italic> species (below diagonal) calculated from 660-bp <italic><abbrev xmlns:xlink="http://www.w3.org/1999/xlink" xlink:title="cytochrome c oxidase subunit I" id="ABBRID0EOGDO" xlink:type="simple">COI</abbrev></italic> gene fragment sequences. Average intraspecific distances within each species are shown in bold.</p></caption><table id="TID0ET1DM" rules="all"><tbody><tr><th rowspan="1" colspan="1">Taxa</th><th rowspan="1" colspan="1">1.</th><th rowspan="1" colspan="1">2.</th><th rowspan="1" colspan="1">3.</th><th rowspan="1" colspan="1">4.</th><th rowspan="1" colspan="1">5.</th><th rowspan="1" colspan="1">6.</th><th rowspan="1" colspan="1">7.</th><th rowspan="1" colspan="1">8.</th><th rowspan="1" colspan="1">9.</th><th rowspan="1" colspan="1">10.</th><th rowspan="1" colspan="1">11.</th><th rowspan="1" colspan="1">12.</th><th rowspan="1" colspan="1">13.</th><th rowspan="1" colspan="1">14.</th><th rowspan="1" colspan="1">15.</th><th rowspan="1" colspan="1">16.</th><th rowspan="1" colspan="1">17.</th><th rowspan="1" colspan="1">18.</th></tr><tr><td rowspan="1" colspan="1">1. <italic><tp:taxon-name><tp:taxon-name-part taxon-name-part-type="genus" reg="Rhiostoma">R.</tp:taxon-name-part><tp:taxon-name-part taxon-name-part-type="species" reg="cheliopegma">cheliopegma</tp:taxon-name-part></tp:taxon-name></italic> sp. nov.</td><td rowspan="1" colspan="1"><bold>3.17</bold> ± <bold>0.46</bold></td><td rowspan="1" colspan="1"/><td rowspan="1" colspan="1"/><td rowspan="1" colspan="1"/><td rowspan="1" colspan="1"/><td rowspan="1" colspan="1"/><td rowspan="1" colspan="1"/><td rowspan="1" colspan="1"/><td rowspan="1" colspan="1"/><td rowspan="1" colspan="1"/><td rowspan="1" colspan="1"/><td rowspan="1" colspan="1"/><td rowspan="1" colspan="1"/><td rowspan="1" colspan="1"/><td rowspan="1" colspan="1"/><td rowspan="1" colspan="1"/><td rowspan="1" colspan="1"/><td rowspan="1" colspan="1"/></tr><tr><td rowspan="1" colspan="1">2. <italic><tp:taxon-name><tp:taxon-name-part taxon-name-part-type="genus" reg="Rhiostoma">R.</tp:taxon-name-part><tp:taxon-name-part taxon-name-part-type="species" reg="housei">housei</tp:taxon-name-part></tp:taxon-name></italic></td><td rowspan="1" colspan="1">11.51 ± 1.01</td><td rowspan="1" colspan="1"><bold>3.67</bold> ± <bold>0.47</bold></td><td rowspan="1" colspan="1"/><td rowspan="1" colspan="1"/><td rowspan="1" colspan="1"/><td rowspan="1" colspan="1"/><td rowspan="1" colspan="1"/><td rowspan="1" colspan="1"/><td rowspan="1" colspan="1"/><td rowspan="1" colspan="1"/><td rowspan="1" colspan="1"/><td rowspan="1" colspan="1"/><td rowspan="1" colspan="1"/><td rowspan="1" colspan="1"/><td rowspan="1" colspan="1"/><td rowspan="1" colspan="1"/><td rowspan="1" colspan="1"/><td rowspan="1" colspan="1"/></tr><tr><td rowspan="1" colspan="1">3. <italic><tp:taxon-name><tp:taxon-name-part taxon-name-part-type="genus" reg="Rhiostoma">R.</tp:taxon-name-part><tp:taxon-name-part taxon-name-part-type="species" reg="breviocollar">breviocollar</tp:taxon-name-part></tp:taxon-name></italic> sp. nov.</td><td rowspan="1" colspan="1">12.61 ± 1.15</td><td rowspan="1" colspan="1">8.58 ± 0.92</td><td rowspan="1" colspan="1"><bold>0.15</bold> ± <bold>0.15</bold></td><td rowspan="1" colspan="1"/><td rowspan="1" colspan="1"/><td rowspan="1" colspan="1"/><td rowspan="1" colspan="1"/><td rowspan="1" colspan="1"/><td rowspan="1" colspan="1"/><td rowspan="1" colspan="1"/><td rowspan="1" colspan="1"/><td rowspan="1" colspan="1"/><td rowspan="1" colspan="1"/><td rowspan="1" colspan="1"/><td rowspan="1" colspan="1"/><td rowspan="1" colspan="1"/><td rowspan="1" colspan="1"/><td rowspan="1" colspan="1"/></tr><tr><td rowspan="1" colspan="1">4. <italic><tp:taxon-name><tp:taxon-name-part taxon-name-part-type="genus" reg="Rhiostoma">R.</tp:taxon-name-part><tp:taxon-name-part taxon-name-part-type="species" reg="furfurosum">furfurosum</tp:taxon-name-part></tp:taxon-name></italic> sp. nov.</td><td rowspan="1" colspan="1">13.67 ± 1.15</td><td rowspan="1" colspan="1">13.26 ± 1.16</td><td rowspan="1" colspan="1">14.03 ± 1.29</td><td rowspan="1" colspan="1"><bold>1.25</bold> ± <bold>0.27</bold></td><td rowspan="1" colspan="1"/><td rowspan="1" colspan="1"/><td rowspan="1" colspan="1"/><td rowspan="1" colspan="1"/><td rowspan="1" colspan="1"/><td rowspan="1" colspan="1"/><td rowspan="1" colspan="1"/><td rowspan="1" colspan="1"/><td rowspan="1" colspan="1"/><td rowspan="1" colspan="1"/><td rowspan="1" colspan="1"/><td rowspan="1" colspan="1"/><td rowspan="1" colspan="1"/><td rowspan="1" colspan="1"/></tr><tr><td rowspan="1" colspan="1">5. <italic><tp:taxon-name><tp:taxon-name-part taxon-name-part-type="genus" reg="Rhiostoma">R.</tp:taxon-name-part><tp:taxon-name-part taxon-name-part-type="species" reg="samuiense">samuiense</tp:taxon-name-part></tp:taxon-name></italic></td><td rowspan="1" colspan="1">16.21 ± 1.27</td><td rowspan="1" colspan="1">17.82 ± 1.28</td><td rowspan="1" colspan="1">18.56 ± 1.38</td><td rowspan="1" colspan="1">16.85 ± 1.30</td><td rowspan="1" colspan="1"><bold>1.78</bold> ± <bold>0.32</bold></td><td rowspan="1" colspan="1"/><td rowspan="1" colspan="1"/><td rowspan="1" colspan="1"/><td rowspan="1" colspan="1"/><td rowspan="1" colspan="1"/><td rowspan="1" colspan="1"/><td rowspan="1" colspan="1"/><td rowspan="1" colspan="1"/><td rowspan="1" colspan="1"/><td rowspan="1" colspan="1"/><td rowspan="1" colspan="1"/><td rowspan="1" colspan="1"/><td rowspan="1" colspan="1"/></tr><tr><td rowspan="1" colspan="1">6. <italic><tp:taxon-name><tp:taxon-name-part taxon-name-part-type="genus" reg="Rhiostoma">R.</tp:taxon-name-part><tp:taxon-name-part taxon-name-part-type="species" reg="asiphon">asiphon</tp:taxon-name-part></tp:taxon-name></italic></td><td rowspan="1" colspan="1">17.28 ± 1.31</td><td rowspan="1" colspan="1">18.02 ± 1.36</td><td rowspan="1" colspan="1">17.54 ± 1.36</td><td rowspan="1" colspan="1">16.95 ± 1.34</td><td rowspan="1" colspan="1">3.81 ± 0.63</td><td rowspan="1" colspan="1"><bold>0.72</bold> ± <bold>0.25</bold></td><td rowspan="1" colspan="1"/><td rowspan="1" colspan="1"/><td rowspan="1" colspan="1"/><td rowspan="1" colspan="1"/><td rowspan="1" colspan="1"/><td rowspan="1" colspan="1"/><td rowspan="1" colspan="1"/><td rowspan="1" colspan="1"/><td rowspan="1" colspan="1"/><td rowspan="1" colspan="1"/><td rowspan="1" colspan="1"/><td rowspan="1" colspan="1"/></tr><tr><td rowspan="1" colspan="1">7. <italic><tp:taxon-name><tp:taxon-name-part taxon-name-part-type="genus" reg="Rhiostoma">R.</tp:taxon-name-part><tp:taxon-name-part taxon-name-part-type="species" reg="rhothonotaphrosa">rhothonotaphrosa</tp:taxon-name-part></tp:taxon-name></italic> sp. nov.</td><td rowspan="1" colspan="1">17.20 ± 1.30</td><td rowspan="1" colspan="1">18.03 ± 1.31</td><td rowspan="1" colspan="1">17.85 ± 1.35</td><td rowspan="1" colspan="1">17.56 ± 1.37</td><td rowspan="1" colspan="1">3.39 ± 0.57</td><td rowspan="1" colspan="1">3.30 ± 0.61</td><td rowspan="1" colspan="1"><bold>0.93</bold> ± <bold>0.30</bold></td><td rowspan="1" colspan="1"/><td rowspan="1" colspan="1"/><td rowspan="1" colspan="1"/><td rowspan="1" colspan="1"/><td rowspan="1" colspan="1"/><td rowspan="1" colspan="1"/><td rowspan="1" colspan="1"/><td rowspan="1" colspan="1"/><td rowspan="1" colspan="1"/><td rowspan="1" colspan="1"/><td rowspan="1" colspan="1"/></tr><tr><td rowspan="1" colspan="1">8. <italic><tp:taxon-name><tp:taxon-name-part taxon-name-part-type="genus" reg="Rhiostoma">R.</tp:taxon-name-part><tp:taxon-name-part taxon-name-part-type="species" reg="hainesi">hainesi</tp:taxon-name-part></tp:taxon-name></italic></td><td rowspan="1" colspan="1">15.95 ± 1.30</td><td rowspan="1" colspan="1">17.84 ± 1.35</td><td rowspan="1" colspan="1">17.39 ± 1.36</td><td rowspan="1" colspan="1">16.46 ± 1.34</td><td rowspan="1" colspan="1">3.58 ± 0.62</td><td rowspan="1" colspan="1">3.50 ± 0.67</td><td rowspan="1" colspan="1">3.32 ± 0.65</td><td rowspan="1" colspan="1"><bold>0.62</bold> ± <bold>0.30</bold></td><td rowspan="1" colspan="1"/><td rowspan="1" colspan="1"/><td rowspan="1" colspan="1"/><td rowspan="1" colspan="1"/><td rowspan="1" colspan="1"/><td rowspan="1" colspan="1"/><td rowspan="1" colspan="1"/><td rowspan="1" colspan="1"/><td rowspan="1" colspan="1"/><td rowspan="1" colspan="1"/></tr><tr><td rowspan="1" colspan="1">9. <italic><tp:taxon-name><tp:taxon-name-part taxon-name-part-type="genus" reg="Rhiostoma">R.</tp:taxon-name-part><tp:taxon-name-part taxon-name-part-type="species" reg="jalorensis">jalorensis</tp:taxon-name-part></tp:taxon-name></italic></td><td rowspan="1" colspan="1">15.02 ± 1.12</td><td rowspan="1" colspan="1">14.81 ± 1.14</td><td rowspan="1" colspan="1">15.27 ± 1.22</td><td rowspan="1" colspan="1">15.19 ± 1.12</td><td rowspan="1" colspan="1">13.67 ± 1.04</td><td rowspan="1" colspan="1">13.67 ± 1.06</td><td rowspan="1" colspan="1">14.22 ± 1.07</td><td rowspan="1" colspan="1">13.45 ± 1.04</td><td rowspan="1" colspan="1"><bold>6.69</bold> ± <bold>0.55</bold></td><td rowspan="1" colspan="1"/><td rowspan="1" colspan="1"/><td rowspan="1" colspan="1"/><td rowspan="1" colspan="1"/><td rowspan="1" colspan="1"/><td rowspan="1" colspan="1"/><td rowspan="1" colspan="1"/><td rowspan="1" colspan="1"/><td rowspan="1" colspan="1"/></tr><tr><td rowspan="1" colspan="1">10. <italic><tp:taxon-name><tp:taxon-name-part taxon-name-part-type="genus" reg="Rhiostoma">R.</tp:taxon-name-part><tp:taxon-name-part taxon-name-part-type="species" reg="platymorpha">platymorpha</tp:taxon-name-part></tp:taxon-name></italic> sp. nov.</td><td rowspan="1" colspan="1">17.27 ± 1.30</td><td rowspan="1" colspan="1">17.94 ± 1.31</td><td rowspan="1" colspan="1">16.06 ± 1.34</td><td rowspan="1" colspan="1">16.18 ± 1.32</td><td rowspan="1" colspan="1">17.17 ± 1.40</td><td rowspan="1" colspan="1">17.48 ± 1.43</td><td rowspan="1" colspan="1">17.17 ± 1.38</td><td rowspan="1" colspan="1">16.75 ± 1.41</td><td rowspan="1" colspan="1">14.74 ± 1.17</td><td rowspan="1" colspan="1"><bold>0.19</bold> ± <bold>0.10</bold></td><td rowspan="1" colspan="1"/><td rowspan="1" colspan="1"/><td rowspan="1" colspan="1"/><td rowspan="1" colspan="1"/><td rowspan="1" colspan="1"/><td rowspan="1" colspan="1"/><td rowspan="1" colspan="1"/><td rowspan="1" colspan="1"/></tr><tr><td rowspan="1" colspan="1">11. <italic><tp:taxon-name><tp:taxon-name-part taxon-name-part-type="genus" reg="Rhiostoma">R.</tp:taxon-name-part><tp:taxon-name-part taxon-name-part-type="species" reg="tigrina">tigrina</tp:taxon-name-part></tp:taxon-name></italic> sp. nov.</td><td rowspan="1" colspan="1">16.90 ± 1.29</td><td rowspan="1" colspan="1">17.64 ± 1.29</td><td rowspan="1" colspan="1">16.87 ± 1.35</td><td rowspan="1" colspan="1">16.83 ± 1.29</td><td rowspan="1" colspan="1">17.24 ± 1.34</td><td rowspan="1" colspan="1">17.41 ± 1.34</td><td rowspan="1" colspan="1">17.00 ± 1.31</td><td rowspan="1" colspan="1">16.77 ± 1.35</td><td rowspan="1" colspan="1">16.26 ± 1.21</td><td rowspan="1" colspan="1">6.02 ± 0.87</td><td rowspan="1" colspan="1"><bold>1.03</bold> ± <bold>0.31</bold></td><td rowspan="1" colspan="1"/><td rowspan="1" colspan="1"/><td rowspan="1" colspan="1"/><td rowspan="1" colspan="1"/><td rowspan="1" colspan="1"/><td rowspan="1" colspan="1"/><td rowspan="1" colspan="1"/></tr><tr><td rowspan="1" colspan="1">12. <italic><tp:taxon-name><tp:taxon-name-part taxon-name-part-type="genus" reg="Rhiostoma">R.</tp:taxon-name-part><tp:taxon-name-part taxon-name-part-type="species" reg="haughtoni">haughtoni</tp:taxon-name-part></tp:taxon-name></italic></td><td rowspan="1" colspan="1">15.92 ± 1.30</td><td rowspan="1" colspan="1">15.81 ± 1.29</td><td rowspan="1" colspan="1">16.46 ± 1.35</td><td rowspan="1" colspan="1">17.35 ± 1.33</td><td rowspan="1" colspan="1">19.32 ± 1.31</td><td rowspan="1" colspan="1">19.06 ± 1.33</td><td rowspan="1" colspan="1">19.01 ± 1.35</td><td rowspan="1" colspan="1">18.01 ± 1.35</td><td rowspan="1" colspan="1">17.07 ± 1.24</td><td rowspan="1" colspan="1">13.97 ± 1.30</td><td rowspan="1" colspan="1">13.96 ± 1.26</td><td rowspan="1" colspan="1">
                  <bold>n/c</bold>
                </td><td rowspan="1" colspan="1"/><td rowspan="1" colspan="1"/><td rowspan="1" colspan="1"/><td rowspan="1" colspan="1"/><td rowspan="1" colspan="1"/><td rowspan="1" colspan="1"/></tr><tr><td rowspan="1" colspan="1">13. <italic><tp:taxon-name><tp:taxon-name-part taxon-name-part-type="genus" reg="Rhiostoma">R.</tp:taxon-name-part><tp:taxon-name-part taxon-name-part-type="species" reg="dalyi">dalyi</tp:taxon-name-part></tp:taxon-name></italic></td><td rowspan="1" colspan="1">14.64 ± 1.22</td><td rowspan="1" colspan="1">15.43 ± 1.25</td><td rowspan="1" colspan="1">16.00 ± 1.35</td><td rowspan="1" colspan="1">15.88 ± 1.28</td><td rowspan="1" colspan="1">18.13 ± 1.30</td><td rowspan="1" colspan="1">18.70 ± 1.38</td><td rowspan="1" colspan="1">18.70 ± 1.32</td><td rowspan="1" colspan="1">18.01 ± 1.36</td><td rowspan="1" colspan="1">15.79 ± 1.17</td><td rowspan="1" colspan="1">14.93 ± 1.25</td><td rowspan="1" colspan="1">16.13 ± 1.27</td><td rowspan="1" colspan="1">15.30 ± 1.31</td><td rowspan="1" colspan="1"><bold>0.00</bold> ± <bold>0.00</bold></td><td rowspan="1" colspan="1"/><td rowspan="1" colspan="1"/><td rowspan="1" colspan="1"/><td rowspan="1" colspan="1"/><td rowspan="1" colspan="1"/></tr><tr><td rowspan="1" colspan="1">14. <italic><tp:taxon-name><tp:taxon-name-part taxon-name-part-type="genus" reg="Rhiostoma">R.</tp:taxon-name-part><tp:taxon-name-part taxon-name-part-type="species" reg="lannaense">lannaense</tp:taxon-name-part></tp:taxon-name></italic> sp. nov.</td><td rowspan="1" colspan="1">16.14 ± 1.26</td><td rowspan="1" colspan="1">16.45 ± 1.28</td><td rowspan="1" colspan="1">15.79 ± 1.35</td><td rowspan="1" colspan="1">17.26 ± 1.30</td><td rowspan="1" colspan="1">16.70 ± 1.26</td><td rowspan="1" colspan="1">16.88 ± 1.28</td><td rowspan="1" colspan="1">16.54 ± 1.28</td><td rowspan="1" colspan="1">16.20 ± 1.27</td><td rowspan="1" colspan="1">16.14 ± 1.14</td><td rowspan="1" colspan="1">16.17 ± 1.31</td><td rowspan="1" colspan="1">15.99 ± 1.32</td><td rowspan="1" colspan="1">14.35 ± 1.30</td><td rowspan="1" colspan="1">14.63 ± 1.23</td><td rowspan="1" colspan="1"><bold>1.59</bold> ± <bold>0.30</bold></td><td rowspan="1" colspan="1"/><td rowspan="1" colspan="1"/><td rowspan="1" colspan="1"/><td rowspan="1" colspan="1"/></tr><tr><td rowspan="1" colspan="1">15. <italic><tp:taxon-name><tp:taxon-name-part taxon-name-part-type="genus" reg="Rhiostoma">R.</tp:taxon-name-part><tp:taxon-name-part taxon-name-part-type="species" reg="abletti">abletti</tp:taxon-name-part></tp:taxon-name></italic></td><td rowspan="1" colspan="1">14.36 ± 1.15</td><td rowspan="1" colspan="1">16.59 ± 1.31</td><td rowspan="1" colspan="1">17.18 ± 1.38</td><td rowspan="1" colspan="1">15.89 ± 1.25</td><td rowspan="1" colspan="1">16.82 ± 1.28</td><td rowspan="1" colspan="1">17.29 ± 1.32</td><td rowspan="1" colspan="1">17.33 ± 1.31</td><td rowspan="1" colspan="1">15.46 ± 1.26</td><td rowspan="1" colspan="1">15.77 ± 1.15</td><td rowspan="1" colspan="1">15.55 ± 1.38</td><td rowspan="1" colspan="1">15.52 ± 1.30</td><td rowspan="1" colspan="1">15.97 ± 1.38</td><td rowspan="1" colspan="1">14.73 ± 1.25</td><td rowspan="1" colspan="1">15.42 ± 1.25</td><td rowspan="1" colspan="1"><bold>1.85</bold> ± <bold>0.42</bold></td><td rowspan="1" colspan="1"/><td rowspan="1" colspan="1"/><td rowspan="1" colspan="1"/></tr><tr><td rowspan="1" colspan="1">16. <italic><tp:taxon-name><tp:taxon-name-part taxon-name-part-type="genus" reg="Rhiostoma">R.</tp:taxon-name-part><tp:taxon-name-part taxon-name-part-type="species" reg="simplicilabre">simplicilabre</tp:taxon-name-part></tp:taxon-name></italic></td><td rowspan="1" colspan="1">14.59 ± 1.20</td><td rowspan="1" colspan="1">16.69 ± 1.31</td><td rowspan="1" colspan="1">16.15 ± 1.36</td><td rowspan="1" colspan="1">17.43 ± 1.36</td><td rowspan="1" colspan="1">16.78 ± 1.32</td><td rowspan="1" colspan="1">17.36 ± 1.35</td><td rowspan="1" colspan="1">17.16 ± 1.32</td><td rowspan="1" colspan="1">15.77 ± 1.33</td><td rowspan="1" colspan="1">16.07 ± 1.17</td><td rowspan="1" colspan="1">16.48 ± 1.37</td><td rowspan="1" colspan="1">17.00 ± 1.31</td><td rowspan="1" colspan="1">16.07 ± 1.38</td><td rowspan="1" colspan="1">14.99 ± 1.29</td><td rowspan="1" colspan="1">16.31 ± 1.30</td><td rowspan="1" colspan="1">4.84 ± 0.73</td><td rowspan="1" colspan="1"><bold>0.00</bold> ± <bold>0.00</bold></td><td rowspan="1" colspan="1"/><td rowspan="1" colspan="1"/></tr><tr><td rowspan="1" colspan="1">17. <italic><tp:taxon-name><tp:taxon-name-part taxon-name-part-type="genus" reg="Rhiostoma">R.</tp:taxon-name-part><tp:taxon-name-part taxon-name-part-type="species" reg="morleti">morleti</tp:taxon-name-part></tp:taxon-name></italic></td><td rowspan="1" colspan="1">14.84 ± 1.16</td><td rowspan="1" colspan="1">16.50 ± 1.23</td><td rowspan="1" colspan="1">16.38 ± 1.34</td><td rowspan="1" colspan="1">17.00 ± 1.31</td><td rowspan="1" colspan="1">15.97 ± 1.29</td><td rowspan="1" colspan="1">17.18 ± 1.34</td><td rowspan="1" colspan="1">16.77 ± 1.32</td><td rowspan="1" colspan="1">15.84 ± 1.31</td><td rowspan="1" colspan="1">17.10 ± 1.23</td><td rowspan="1" colspan="1">16.86 ± 1.38</td><td rowspan="1" colspan="1">16.82 ± 1.32</td><td rowspan="1" colspan="1">16.77 ± 1.36</td><td rowspan="1" colspan="1">13.68 ± 1.18</td><td rowspan="1" colspan="1">14.91 ± 1.26</td><td rowspan="1" colspan="1">6.77 ± 0.90</td><td rowspan="1" colspan="1">7.03 ± 0.92</td><td rowspan="1" colspan="1"><bold>0.46</bold> ± <bold>0.26</bold></td><td rowspan="1" colspan="1"/></tr><tr><td rowspan="1" colspan="1">18. <italic><tp:taxon-name><tp:taxon-name-part taxon-name-part-type="genus" reg="Rhiostoma">R.</tp:taxon-name-part><tp:taxon-name-part taxon-name-part-type="species" reg="cambodjense">cambodjense</tp:taxon-name-part></tp:taxon-name></italic></td><td rowspan="1" colspan="1">13.63 ± 1.20</td><td rowspan="1" colspan="1">15.19 ± 1.27</td><td rowspan="1" colspan="1">14.49 ± 1.29</td><td rowspan="1" colspan="1">14.99 ± 1.28</td><td rowspan="1" colspan="1">16.16 ± 1.31</td><td rowspan="1" colspan="1">15.96 ± 1.33</td><td rowspan="1" colspan="1">15.80 ± 1.27</td><td rowspan="1" colspan="1">15.57 ± 1.30</td><td rowspan="1" colspan="1">14.37 ± 1.15</td><td rowspan="1" colspan="1">15.09 ± 1.35</td><td rowspan="1" colspan="1">15.65 ± 1.34</td><td rowspan="1" colspan="1">14.72 ± 1.27</td><td rowspan="1" colspan="1">14.26 ± 1.24</td><td rowspan="1" colspan="1">15.42 ± 1.26</td><td rowspan="1" colspan="1">15.60 ± 1.28</td><td rowspan="1" colspan="1">16.58 ± 1.30</td><td rowspan="1" colspan="1">15.42 ± 1.28</td><td rowspan="1" colspan="1"><bold>0.15</bold> ± <bold>0.10</bold></td></tr></tbody></table></table-wrap><fig id="F3" position="float" orientation="portrait"><object-id xmlns:xlink="http://www.w3.org/1999/xlink" content-type="doi" xlink:type="simple">10.3897/zookeys.1142.90097.figure3</object-id><object-id xmlns:xlink="http://www.w3.org/1999/xlink" content-type="arpha" xlink:type="simple">F204B6AB-6C9F-5B3E-A1A5-58057A3BEF8D</object-id><label>Figure 3.</label><caption><p>Maximum likelihood (<abbrev xmlns:xlink="http://www.w3.org/1999/xlink" xlink:title="maximum likelihood" id="ABBRID0EMJCI" xlink:type="simple">ML</abbrev>) tree showing the relationships among <italic><tp:taxon-name><tp:taxon-name-part taxon-name-part-type="genus" reg="Rhiostoma">Rhiostoma</tp:taxon-name-part></tp:taxon-name></italic> species based on 660 bp of the mitochondrial <abbrev xmlns:xlink="http://www.w3.org/1999/xlink" xlink:title="cytochrome c oxidase subunit I" id="ABBRID0EXJCI" xlink:type="simple">COI</abbrev> gene sequence. The major nodes are indicated by numbers as the Maximum likelihood (<abbrev xmlns:xlink="http://www.w3.org/1999/xlink" xlink:title="maximum likelihood" id="ABBRID0E2JCI" xlink:type="simple">ML</abbrev>) bootstrap values and Bayesian posterior probabilities of Bayesian inference (<abbrev xmlns:xlink="http://www.w3.org/1999/xlink" xlink:title="Bayesian inference" id="ABBRID0E6JCI" xlink:type="simple">BI</abbrev>), respectively. Nodes with sufficient support by both <abbrev xmlns:xlink="http://www.w3.org/1999/xlink" xlink:title="maximum likelihood" id="ABBRID0EDKCI" xlink:type="simple">ML</abbrev> and <abbrev xmlns:xlink="http://www.w3.org/1999/xlink" xlink:title="Bayesian inference" id="ABBRID0EHKCI" xlink:type="simple">BI</abbrev> are indicated by black circles, and nodes with partial support by only <abbrev xmlns:xlink="http://www.w3.org/1999/xlink" xlink:title="maximum likelihood" id="ABBRID0ELKCI" xlink:type="simple">ML</abbrev> are indicated by grey circles, and only <abbrev xmlns:xlink="http://www.w3.org/1999/xlink" xlink:title="Bayesian inference" id="ABBRID0EPKCI" xlink:type="simple">BI</abbrev> by white circles. Newly described species in this study are highlighted in blue.</p></caption><graphic xmlns:xlink="http://www.w3.org/1999/xlink" xlink:href="zookeys-1142-001_article-90097__-g003.jpg" position="float" orientation="portrait" xlink:type="simple" id="oo_799861.jpg"><uri content-type="original_file" xlink:type="simple">https://binary.pensoft.net/fig/799861</uri></graphic></fig></tp:treatment-sec><ref-list><ref id="B175"><mixed-citation xmlns:xlink="http://www.w3.org/1999/xlink" xlink:type="simple"><person-group><name name-style="western"><surname>Tumpeesuwan</surname><given-names>S</given-names></name></person-group> (<year>2001</year>) <source>Taxonomy of snorkel snails genus <italic><tp:taxon-name><tp:taxon-name-part taxon-name-part-type="genus">Rhiostoma</tp:taxon-name-part></tp:taxon-name></italic> Benson, 1860 in Thailand.</source><publisher-name>Master Thesis</publisher-name>, <publisher-loc>Department of Biology, Faculty of Science, Chulalongkorn University</publisher-loc>, <size units="page">178 pp</size>.</mixed-citation></ref></ref-list></tp:taxon-treatment>
