# Supplementary material for: ﻿Systematic revision of the snorkel snail genus Rhiostoma Benson, 1860 (Gastropoda, Caenogastropoda, Cyclophoridae) with descriptions of new species
Source: Zookeys. 2023 Jan 24;1142:1–144. doi: 10.3897/zookeys.1142.90097 (PMC10208988; doi:10.3897/zookeys.1142.90097)
Supplement: XML Treatment for Rhiostoma asiphon [file zookeys.1142.90097-treatment15.xml]

<!DOCTYPE tp:taxon-treatment
  PUBLIC "-//TaxonX//DTD Taxonomic Treatment Publishing DTD v0 20100105//EN" "tax-treatment-NSO.dtd">
<tp:taxon-treatment xmlns:tp="http://www.plazi.org/taxpub"><tp:treatment-meta><kwd-group><label>Taxon classification</label><kwd>
                <named-content content-type="kingdom">Animalia</named-content>
              </kwd><kwd>
                <named-content content-type="order">Architaenioglossa</named-content>
              </kwd><kwd>
                <named-content content-type="family">Cyclophoridae</named-content>
              </kwd></kwd-group><mixed-citation publication-type="journal"><person-group><name><surname>Tongkerd</surname><given-names>Piyoros</given-names></name><name><surname>Tumpeesuwan</surname><given-names>Sakboworn</given-names></name><name><surname>Inkhavilay</surname><given-names>Khamla</given-names></name><name><surname>Prasankok</surname><given-names>Pongpun</given-names></name><name><surname>Jeratthitikul</surname><given-names>Ekgachai</given-names></name><name><surname>Panha</surname><given-names>Somsak</given-names></name><name><surname>Sutcharit</surname><given-names>Chirasak</given-names></name></person-group><article-title>﻿Systematic revision of the snorkel snail genus <italic><tp:taxon-name><tp:taxon-name-part taxon-name-part-type="genus" reg="Rhiostoma">Rhiostoma</tp:taxon-name-part></tp:taxon-name></italic> Benson, 1860 (<tp:taxon-name><tp:taxon-name-part taxon-name-part-type="class">Gastropoda</tp:taxon-name-part></tp:taxon-name>, <tp:taxon-name><tp:taxon-name-part taxon-name-part-type="subclass">Caenogastropoda</tp:taxon-name-part></tp:taxon-name>, <tp:taxon-name><tp:taxon-name-part taxon-name-part-type="family">Cyclophoridae</tp:taxon-name-part></tp:taxon-name>) with descriptions of new species</article-title><source>Zookeys</source><day>24</day><month>01</month><year>2023</year><volume>1142</volume><fpage>1</fpage><lpage>144</lpage><pub-id pub-id-type="doi">10.3897/zookeys.1142.90097</pub-id></mixed-citation></tp:treatment-meta><tp:nomenclature><label>﻿14.</label><tp:taxon-name>
              <object-id xmlns:xlink="http://www.w3.org/1999/xlink" content-type="arpha" xlink:type="simple">07D91D99-A3C2-56DC-A850-9285B6E730CD</object-id>
              <tp:taxon-name-part taxon-name-part-type="genus" reg="Rhiostoma">Rhiostoma</tp:taxon-name-part>
              <tp:taxon-name-part taxon-name-part-type="species" reg="asiphon">asiphon</tp:taxon-name-part>
            </tp:taxon-name><tp:taxon-authority>Möllendorff, 1893</tp:taxon-authority><xref ref-type="fig" rid="F33">Figs 33</xref><xref ref-type="fig" rid="F34">, 34</xref><xref ref-type="fig" rid="F35">, 35</xref><xref ref-type="fig" rid="F42">, 42A</xref><tp:nomenclature-citation-list><tp:nomenclature-citation><tp:taxon-name>
                  <tp:taxon-name-part taxon-name-part-type="genus" reg="Rhiostoma">Rhiostoma</tp:taxon-name-part>
                  <tp:taxon-name-part taxon-name-part-type="species" reg="asiphon">asiphon</tp:taxon-name-part>
                </tp:taxon-name><comment>Möllendorff, 1893: 142. Type locality: Insel Samui, Golf von Siam [Samui Island, Surat Thani Province, Thailand]. <xref ref-type="bibr" rid="B98">Möllendorff 1894</xref>: 152, 153, p1. 16, figs 16, 17. <xref ref-type="bibr" rid="B42">Fischer and Dautzenberg 1904</xref>: 427. <xref ref-type="bibr" rid="B71">Kobelt 1902</xref>: 176. Kobelt 1911: 760, 761, pl. 111, figs 4–8. <xref ref-type="bibr" rid="B188">Zilch 1956</xref>: 174. <xref ref-type="bibr" rid="B16">Benthem Jutting 1960</xref>: 11. <xref ref-type="bibr" rid="B26">Chan 1996</xref>: 5, fig. 3. <xref ref-type="bibr" rid="B78">Kongim et al. 2013b</xref>: 16, fig. 2c.</comment></tp:nomenclature-citation><tp:nomenclature-citation><tp:taxon-name>
                  <tp:taxon-name-part taxon-name-part-type="genus" reg="Rhiostoma">Rhiostoma</tp:taxon-name-part>
                </tp:taxon-name><comment>sp. 7—<xref ref-type="bibr" rid="B175">Tumpeesuwan 2001</xref>: 90–92, figs 4.36, 4.37.</comment></tp:nomenclature-citation></tp:nomenclature-citation-list></tp:nomenclature><tp:treatment-sec sec-type="type material" id="SECID0EX5AM"><title>Type material.</title><p><bold><italic>Lectotype</italic></bold> (designation in <xref ref-type="bibr" rid="B188">Zilch (1956)</xref>) <named-content xmlns:xlink="http://www.w3.org/1999/xlink" content-type="dwc:institutional_code" xlink:title="Forschungsinstitut und Naturmuseum Senckenberg, Frankfurt, a.m." xlink:href="http://grbio.org/institution/forschungsinstitut-und-natur-museum-senckenberg" xlink:type="simple">SMF</named-content> 130509/1 (Fig. <xref ref-type="fig" rid="F35">35A</xref>) from Golf von Siam: Insel Samui. <bold><italic>Paralectotypes</italic></bold><named-content xmlns:xlink="http://www.w3.org/1999/xlink" content-type="dwc:institutional_code" xlink:title="Forschungsinstitut und Naturmuseum Senckenberg, Frankfurt, a.m." xlink:href="http://grbio.org/institution/forschungsinstitut-und-natur-museum-senckenberg" xlink:type="simple">SMF</named-content> 130510/5 (5 shells), <named-content xmlns:xlink="http://www.w3.org/1999/xlink" content-type="dwc:institutional_code" xlink:title="Forschungsinstitut und Naturmuseum Senckenberg, Frankfurt, a.m." xlink:href="http://grbio.org/institution/forschungsinstitut-und-natur-museum-senckenberg" xlink:type="simple">SMF</named-content> 130511/2 (2 shells), <named-content xmlns:xlink="http://www.w3.org/1999/xlink" content-type="dwc:institutional_code" xlink:title="Forschungsinstitut und Naturmuseum Senckenberg, Frankfurt, a.m." xlink:href="http://grbio.org/institution/forschungsinstitut-und-natur-museum-senckenberg" xlink:type="simple">SMF</named-content> 130512/1 (1 shell).</p></tp:treatment-sec><tp:treatment-sec sec-type="material" id="SECID0EBABM"><title>Other material examined.</title><p><bold>Thailand</bold>: Siam: <named-content xmlns:xlink="http://www.w3.org/1999/xlink" content-type="dwc:institutional_code" xlink:title="Naturhistorishes Museum, Wein, Austria" xlink:href="http://grbio.org/institution/naturhistorisches-museum-wien-0" xlink:type="simple">NHMW</named-content> 6657 ex. Gerstenbrandt collection (1 shell). Insel Samui, Golf von Siam: <named-content xmlns:xlink="http://www.w3.org/1999/xlink" content-type="dwc:institutional_code" xlink:title="Naturhistorishes Museum, Wein, Austria" xlink:href="http://grbio.org/institution/naturhistorisches-museum-wien-0" xlink:type="simple">NHMW</named-content> 40488 ex. Möllendorff collection (1 shell). Koh-Samui, Gulf of Siam: <named-content xmlns:xlink="http://www.w3.org/1999/xlink" content-type="dwc:institutional_code" xlink:title="Naturhistorishes Museum, Wein, Austria" xlink:href="http://grbio.org/institution/naturhistorisches-museum-wien-0" xlink:type="simple">NHMW</named-content> Rüsnov collection (2 shells). Koh Samsao, Angthong Islands, Koh Samui, Surat Thani: <named-content xmlns:xlink="http://www.w3.org/1999/xlink" content-type="dwc:institutional_code" xlink:title="Chulalongkorn University, Museum of Zoology, Bangkok" xlink:href="http://grbio.org/institution/chulalongkorn-university-museum-natural-history" xlink:type="simple">CUMZ</named-content> 3839, 4756. Koh Wua Ta Lab, Angthong Islands, Koh Samui, Surat Thani: <named-content xmlns:xlink="http://www.w3.org/1999/xlink" content-type="dwc:institutional_code" xlink:title="Chulalongkorn University, Museum of Zoology, Bangkok" xlink:href="http://grbio.org/institution/chulalongkorn-university-museum-natural-history" xlink:type="simple">CUMZ</named-content> 3872, 4365, 4400, 4715, 4730, 4767 (Fig. <xref ref-type="fig" rid="F35">35D–F</xref>), 4825, 4826 (Figs <xref ref-type="fig" rid="F33">33</xref>, <xref ref-type="fig" rid="F35">35B–C</xref>, <xref ref-type="fig" rid="F42">42A</xref>).</p><fig id="F33" position="float" orientation="portrait"><object-id xmlns:xlink="http://www.w3.org/1999/xlink" content-type="doi" xlink:type="simple">10.3897/zookeys.1142.90097.figure33</object-id><object-id xmlns:xlink="http://www.w3.org/1999/xlink" content-type="arpha" xlink:type="simple">364E23CC-CB4C-5EB4-8660-0A0FCD325CF7</object-id><label>Figure 33.</label><caption><p>Live snails of the species group III. <italic><tp:taxon-name><tp:taxon-name-part taxon-name-part-type="genus" reg="Rhiostoma">Rhiostoma</tp:taxon-name-part><tp:taxon-name-part taxon-name-part-type="species" reg="asiphon">asiphon</tp:taxon-name-part></tp:taxon-name></italic> specimen <named-content xmlns:xlink="http://www.w3.org/1999/xlink" content-type="dwc:institutional_code" xlink:title="Chulalongkorn University, Museum of Zoology, Bangkok" xlink:href="http://grbio.org/institution/chulalongkorn-university-museum-natural-history" xlink:type="simple">CUMZ</named-content> 4826 from Koh Wua Ta Lab, Ang Angthong, Surat Thani (topotype), <bold>A</bold> life habitus and <bold>B</bold> fully extending body underwater. All figures are not to scale. Photographs: P. Tongkerd</p></caption><graphic xmlns:xlink="http://www.w3.org/1999/xlink" xlink:href="zookeys-1142-001_article-90097__-g033.jpg" position="float" orientation="portrait" xlink:type="simple" id="oo_799891.jpg"><uri content-type="original_file" xlink:type="simple">https://binary.pensoft.net/fig/799891</uri></graphic></fig></tp:treatment-sec><tp:treatment-sec sec-type="diagnosis" id="SECID0ETCBM"><title>Diagnosis.</title><p>Shell thick and depressed; detached whorl short. Shell uniformly brown to purplish, sometimes with yellowish colour. Breathing device notch-shaped.</p></tp:treatment-sec><tp:treatment-sec sec-type="Differential diagnosis" id="SECID0EYCBM"><title>Differential diagnosis.</title><p><italic><tp:taxon-name><tp:taxon-name-part taxon-name-part-type="genus" reg="Rhiostoma">Rhiostoma</tp:taxon-name-part><tp:taxon-name-part taxon-name-part-type="species" reg="aiphon">aiphon</tp:taxon-name-part></tp:taxon-name></italic> is superficially similar to <italic><tp:taxon-name><tp:taxon-name-part taxon-name-part-type="genus" reg="Rhiostoma">R.</tp:taxon-name-part><tp:taxon-name-part taxon-name-part-type="species" reg="samuiense">samuiense</tp:taxon-name-part></tp:taxon-name></italic> in having a uniformly brownish to purplish shell and notch-shaped breathing device. However, this species can be distinguished by having an extremely short detached whorl, while <italic><tp:taxon-name><tp:taxon-name-part taxon-name-part-type="genus" reg="Rhiostoma">R.</tp:taxon-name-part><tp:taxon-name-part taxon-name-part-type="species" reg="samuiense">samuiense</tp:taxon-name-part></tp:taxon-name></italic> possesses a medium to long and descending detached whorl.</p></tp:treatment-sec><tp:treatment-sec sec-type="description" id="SECID0EDEBM"><title>Description.</title><p><bold><italic>Shell</italic>.</bold> Shell small to medium, <abbrev xmlns:xlink="http://www.w3.org/1999/xlink" xlink:title="maximum dimension of coiled-whorl width perpendicular to the columellar axis" id="ABBRID0EOEBM" xlink:type="simple">cW</abbrev> 18.4–22.7 mm, <abbrev xmlns:xlink="http://www.w3.org/1999/xlink" xlink:title="maximum dimension of coiled-whorl height parallel to the columellar axis" id="ABBRID0ESEBM" xlink:type="simple">cH</abbrev> 9.4–12.5 mm, thickened, and sub-discoidal shape; detached-whorl length 2.5–8.0 mm. Apex acute, earlier whorls with dark colouration; spire nearly flat. Whorls 4 to 5, convex, increasing regularly; suture wide and very shallow; last whorl rounded and stout. Shell surface with fine growth lines. Periostracum brownish to thin, corneous, and translucent. Shell colour uniformly brown to purplish; with thin and narrow brownish peripheral band sometimes present. Detached whorl shorter than apertural width to nearly absent. Peristome circular and double; lip thickened, expanded, and multi-layered. Aperture opened sub-laterally. Breathing device notch-shaped; outer lip protruding, with shallow notch; inner lip with shallow incision to indistinct. Umbilicus widely opened and deep. Operculum calcareous, cup-shaped, and multispiral (Fig. <xref ref-type="fig" rid="F35">35</xref>).</p><p><bold><italic>Radula</italic>.</bold> Taenioglossate radula arranged in inverted V-shaped rows. Central tooth with well-developed central cusp and three lateral cusps on each side; central cusp large and tall with blunt tip; lateral cusps triangular, tapering in size and with pointed tips. Lateral teeth consisting of four cusps; central cusp large, blunt tip, and flanked by pointed tips of two inner cusps and one outer cusp. Inner and outer marginal teeth each composed of three cusps; central cusp large with dull tip, flanked by small pointed tips of one inner cusp and one outer cusp (Fig. <xref ref-type="fig" rid="F42">42A</xref>).</p></tp:treatment-sec><tp:treatment-sec sec-type="distribution" id="SECID0ETFBM"><title>Distribution.</title><p>The previous record of this species was only from the type locality “Insel Samui, Golf von Siam” (<xref ref-type="bibr" rid="B97">Möllendorff 1893</xref>, <xref ref-type="bibr" rid="B98">1894</xref>). The records of “<italic><tp:taxon-name><tp:taxon-name-part taxon-name-part-type="genus" reg="Rhiostoma">R.</tp:taxon-name-part><tp:taxon-name-part taxon-name-part-type="species" reg="asiphon">asiphon</tp:taxon-name-part></tp:taxon-name></italic>” on the Malay Peninsula (Thailand and Malaysia) are based on misidentifications and excluded herein. Therefore, this species is probably endemic to the Ang Thong Islands in Surat Thani Province. These isolated limestone islands are located ~30 km to the west of Samui Island, Surat Thani Province, and this is considered the type locality of this species (Fig. <xref ref-type="fig" rid="F34">34</xref>).</p><fig id="F34" position="float" orientation="portrait"><object-id xmlns:xlink="http://www.w3.org/1999/xlink" content-type="doi" xlink:type="simple">10.3897/zookeys.1142.90097.figure34</object-id><object-id xmlns:xlink="http://www.w3.org/1999/xlink" content-type="arpha" xlink:type="simple">DFF1C035-E8A2-502E-AD18-D071B7283B2E</object-id><label>Figure 34.</label><caption><p>Distribution map of <italic><tp:taxon-name><tp:taxon-name-part taxon-name-part-type="genus" reg="Rhiostoma">Rhiostoma</tp:taxon-name-part><tp:taxon-name-part taxon-name-part-type="species" reg="asiphon">asiphon</tp:taxon-name-part></tp:taxon-name></italic>–species group.</p></caption><graphic xmlns:xlink="http://www.w3.org/1999/xlink" xlink:href="zookeys-1142-001_article-90097__-g034.jpg" position="float" orientation="portrait" xlink:type="simple" id="oo_799892.jpg"><uri content-type="original_file" xlink:type="simple">https://binary.pensoft.net/fig/799892</uri></graphic></fig></tp:treatment-sec><tp:treatment-sec sec-type="remarks" id="SECID0EIHBM"><title>Remarks.</title><p>Under the name <italic><tp:taxon-name><tp:taxon-name-part taxon-name-part-type="genus" reg="Rhiostoma">Rhiostoma</tp:taxon-name-part><tp:taxon-name-part taxon-name-part-type="species" reg="asiphon">asiphon</tp:taxon-name-part></tp:taxon-name></italic> [non <xref ref-type="bibr" rid="B97">Möllendorff 1893</xref>], this species has been reported from several places on the Malay Peninsula (see <xref ref-type="bibr" rid="B16">Benthem Jutting 1960</xref>; <xref ref-type="bibr" rid="B17">Berry 1963</xref>; <xref ref-type="bibr" rid="B26">Chan 1996</xref>) and also reported as “<italic><tp:taxon-name><tp:taxon-name-part taxon-name-part-type="genus" reg="Pterocyclus">Pterocyclus</tp:taxon-name-part></tp:taxon-name></italic> [sic] <italic><tp:taxon-name><tp:taxon-name-part taxon-name-part-type="genus" reg="Pterocyclus"/><tp:taxon-name-part taxon-name-part-type="species" reg="asiphon">asiphon</tp:taxon-name-part></tp:taxon-name></italic>” from several localities in southernmost Thailand (<xref ref-type="bibr" rid="B175">Tumpeesuwan 2001</xref>). We examined these specimens and revisited all mentioned localities, but found no samples that could be provisionally identified as <italic><tp:taxon-name><tp:taxon-name-part taxon-name-part-type="genus" reg="Rhiostoma">R.</tp:taxon-name-part><tp:taxon-name-part taxon-name-part-type="species" reg="asiphon">asiphon</tp:taxon-name-part></tp:taxon-name></italic> s. s. On the other hand, numerous specimens of <italic><tp:taxon-name><tp:taxon-name-part taxon-name-part-type="genus" reg="Pterocyclos">Pterocyclos</tp:taxon-name-part><tp:taxon-name-part taxon-name-part-type="species" reg="diluvium">diluvium</tp:taxon-name-part></tp:taxon-name></italic>, common snails in those localities, were collected (see <xref ref-type="bibr" rid="B159">Sutcharit et al. 2014</xref>). Their shell morphology is superficially similar to <italic><tp:taxon-name><tp:taxon-name-part taxon-name-part-type="genus" reg="Rhiostoma">R.</tp:taxon-name-part><tp:taxon-name-part taxon-name-part-type="species" reg="asiphon">asiphon</tp:taxon-name-part></tp:taxon-name></italic>. However, the distinguishing characters of the genus <italic><tp:taxon-name><tp:taxon-name-part taxon-name-part-type="genus" reg="Pterocyclos">Pterocyclos</tp:taxon-name-part></tp:taxon-name></italic> are an outer lip expanded at the base, forming a nearly closed tube; an apertural groove is located inside the aperture near the apertural lip; and a calcified plate-shaped operculum is present (Fig. <xref ref-type="fig" rid="F2">2</xref>). Therefore, we conclude that the nominal species name <italic><tp:taxon-name><tp:taxon-name-part taxon-name-part-type="genus" reg="Rhiostoma">R.</tp:taxon-name-part><tp:taxon-name-part taxon-name-part-type="species" reg="asiphon">asiphon</tp:taxon-name-part></tp:taxon-name></italic> in <xref ref-type="bibr" rid="B16">Benthem Jutting (1960)</xref>, <xref ref-type="bibr" rid="B17">Berry (1963)</xref>, and <xref ref-type="bibr" rid="B26">Chan (1996)</xref> and <italic><tp:taxon-name><tp:taxon-name-part taxon-name-part-type="genus" reg="Pterocyclus">Pterocyclus</tp:taxon-name-part><tp:taxon-name-part taxon-name-part-type="species" reg="asiphon">asiphon</tp:taxon-name-part></tp:taxon-name></italic> in <xref ref-type="bibr" rid="B175">Tumpeesuwan (2001)</xref> and <xref ref-type="bibr" rid="B176">Tumpeesuwan and Panha (2003)</xref> are erroneously identified and should be recognised as <italic><tp:taxon-name><tp:taxon-name-part taxon-name-part-type="genus" reg="Pterocyclos">Pterocyclos</tp:taxon-name-part><tp:taxon-name-part taxon-name-part-type="species" reg="diluvium">diluvium</tp:taxon-name-part></tp:taxon-name></italic>.</p><p>Of the paralectotypes <named-content xmlns:xlink="http://www.w3.org/1999/xlink" content-type="dwc:institutional_code" xlink:title="Forschungsinstitut und Naturmuseum Senckenberg, Frankfurt, a.m." xlink:href="http://grbio.org/institution/forschungsinstitut-und-natur-museum-senckenberg" xlink:type="simple">SMF</named-content> 130510/5 (5 shells), four of them are identical to the lectotype specimen (Fig. <xref ref-type="fig" rid="F35">35A</xref>). The exception is a single specimen exhibiting canal-shaped breathing device that is expanded at the base near the suture, similar to the distinct characters of either <italic><tp:taxon-name><tp:taxon-name-part taxon-name-part-type="genus" reg="Rhiostoma">R.</tp:taxon-name-part><tp:taxon-name-part taxon-name-part-type="species" reg="morleti">morleti</tp:taxon-name-part></tp:taxon-name></italic> or <italic><tp:taxon-name><tp:taxon-name-part taxon-name-part-type="genus" reg="Rhiostoma">R.</tp:taxon-name-part><tp:taxon-name-part taxon-name-part-type="species" reg="prestoni">prestoni</tp:taxon-name-part></tp:taxon-name></italic>. However, this is beyond the range of individual variation, and the recent topotype specimens (~100 shells) included no shells exhibiting these peculiar characters. Therefore, we excluded that specimen from our attention in the type series.</p><fig id="F35" position="float" orientation="portrait"><object-id xmlns:xlink="http://www.w3.org/1999/xlink" content-type="doi" xlink:type="simple">10.3897/zookeys.1142.90097.figure35</object-id><object-id xmlns:xlink="http://www.w3.org/1999/xlink" content-type="arpha" xlink:type="simple">1E1DB101-6DBD-57EE-BE45-B8A3E8CD3D0C</object-id><label>Figure 35.</label><caption><p>Shell of <italic><tp:taxon-name><tp:taxon-name-part taxon-name-part-type="genus" reg="Rhiostoma">Rhiostoma</tp:taxon-name-part><tp:taxon-name-part taxon-name-part-type="species" reg="asiphon">asiphon</tp:taxon-name-part></tp:taxon-name></italic><bold>A</bold> lectotype <named-content xmlns:xlink="http://www.w3.org/1999/xlink" content-type="dwc:institutional_code" xlink:title="Forschungsinstitut und Naturmuseum Senckenberg, Frankfurt, a.m." xlink:href="http://grbio.org/institution/forschungsinstitut-und-natur-museum-senckenberg" xlink:type="simple">SMF</named-content> 130509 from Insel Samui, Golf von Siam <bold>B, C</bold> specimens <named-content xmlns:xlink="http://www.w3.org/1999/xlink" content-type="dwc:institutional_code" xlink:title="Chulalongkorn University, Museum of Zoology, Bangkok" xlink:href="http://grbio.org/institution/chulalongkorn-university-museum-natural-history" xlink:type="simple">CUMZ</named-content> 4826 from Koh Wua Ta Lab, Angthong Islands, Surat Thani with dark shell form <bold>D–F</bold> specimens <named-content xmlns:xlink="http://www.w3.org/1999/xlink" content-type="dwc:institutional_code" xlink:title="Chulalongkorn University, Museum of Zoology, Bangkok" xlink:href="http://grbio.org/institution/chulalongkorn-university-museum-natural-history" xlink:type="simple">CUMZ</named-content> 4767 from Koh Wua Ta Lab, Angthong Islands, Surat Thani with yellowish shell form.</p></caption><graphic xmlns:xlink="http://www.w3.org/1999/xlink" xlink:href="zookeys-1142-001_article-90097__-g035.jpg" position="float" orientation="portrait" xlink:type="simple" id="oo_799893.jpg"><uri content-type="original_file" xlink:type="simple">https://binary.pensoft.net/fig/799893</uri></graphic></fig></tp:treatment-sec><tp:treatment-sec><!--Section generated to contain objects referenced in tp:taxon-treatment.--><fig id="F42" position="float" orientation="portrait"><object-id xmlns:xlink="http://www.w3.org/1999/xlink" content-type="doi" xlink:type="simple">10.3897/zookeys.1142.90097.figure42</object-id><object-id xmlns:xlink="http://www.w3.org/1999/xlink" content-type="arpha" xlink:type="simple">BFAFEDFA-BD01-5F4C-BDC7-4158ED2F97A4</object-id><label>Figure 42.</label><caption><p>
                  Radula morphology <bold>A</bold><italic><tp:taxon-name><tp:taxon-name-part taxon-name-part-type="genus" reg="Rhiostoma">Rhiostoma</tp:taxon-name-part><tp:taxon-name-part taxon-name-part-type="species" reg="asiphon">asiphon</tp:taxon-name-part></tp:taxon-name></italic><named-content xmlns:xlink="http://www.w3.org/1999/xlink" content-type="dwc:institutional_code" xlink:title="Chulalongkorn University, Museum of Zoology, Bangkok" xlink:href="http://grbio.org/institution/chulalongkorn-university-museum-natural-history" xlink:type="simple">CUMZ</named-content> 4826 from Angthong Islands, Surat Thani <bold>B</bold><italic><tp:taxon-name><tp:taxon-name-part taxon-name-part-type="genus" reg="Rhiostoma">Rhiostoma</tp:taxon-name-part><tp:taxon-name-part taxon-name-part-type="species" reg="strubelli">strubelli</tp:taxon-name-part></tp:taxon-name></italic> specimen <named-content xmlns:xlink="http://www.w3.org/1999/xlink" content-type="dwc:institutional_code" xlink:title="Chulalongkorn University, Museum of Zoology, Bangkok" xlink:href="http://grbio.org/institution/chulalongkorn-university-museum-natural-history" xlink:type="simple">CUMZ</named-content> 10200 from Vieng Phuka, Luang Namtha, Laos <bold>C</bold><italic><tp:taxon-name><tp:taxon-name-part taxon-name-part-type="genus" reg="Rhiostoma">Rhiostoma</tp:taxon-name-part><tp:taxon-name-part taxon-name-part-type="species" reg="breviocollar">breviocollar</tp:taxon-name-part></tp:taxon-name></italic> sp. nov. paratypes <named-content xmlns:xlink="http://www.w3.org/1999/xlink" content-type="dwc:institutional_code" xlink:title="Chulalongkorn University, Museum of Zoology, Bangkok" xlink:href="http://grbio.org/institution/chulalongkorn-university-museum-natural-history" xlink:type="simple">CUMZ</named-content> 4491 from type locality <bold>D</bold><italic><tp:taxon-name><tp:taxon-name-part taxon-name-part-type="genus" reg="Rhiostoma">Rhiostoma</tp:taxon-name-part><tp:taxon-name-part taxon-name-part-type="species" reg="anceyi">anceyi</tp:taxon-name-part></tp:taxon-name></italic> sp. nov. paratype <named-content xmlns:xlink="http://www.w3.org/1999/xlink" content-type="dwc:institutional_code" xlink:title="Chulalongkorn University, Museum of Zoology, Bangkok" xlink:href="http://grbio.org/institution/chulalongkorn-university-museum-natural-history" xlink:type="simple">CUMZ</named-content> 4494/2 from type locality <bold>E</bold><italic><tp:taxon-name><tp:taxon-name-part taxon-name-part-type="genus" reg="Rhiostoma">Rhiostoma</tp:taxon-name-part><tp:taxon-name-part taxon-name-part-type="species" reg="furfurosum">furfurosum</tp:taxon-name-part></tp:taxon-name></italic> sp. nov. paratype <named-content xmlns:xlink="http://www.w3.org/1999/xlink" content-type="dwc:institutional_code" xlink:title="Chulalongkorn University, Museum of Zoology, Bangkok" xlink:href="http://grbio.org/institution/chulalongkorn-university-museum-natural-history" xlink:type="simple">CUMZ</named-content> 4705/2 from type locality <bold>F</bold><italic><tp:taxon-name><tp:taxon-name-part taxon-name-part-type="genus" reg="Rhiostoma">Rhiostoma</tp:taxon-name-part><tp:taxon-name-part taxon-name-part-type="species" reg="platymorpha">platymorpha</tp:taxon-name-part></tp:taxon-name></italic> sp. nov. paratype <named-content xmlns:xlink="http://www.w3.org/1999/xlink" content-type="dwc:institutional_code" xlink:title="Chulalongkorn University, Museum of Zoology, Bangkok" xlink:href="http://grbio.org/institution/chulalongkorn-university-museum-natural-history" xlink:type="simple">CUMZ</named-content> 4763 from type locality.</p></caption><graphic xmlns:xlink="http://www.w3.org/1999/xlink" xlink:href="zookeys-1142-001_article-90097__-g042.jpg" position="float" orientation="portrait" xlink:type="simple" id="oo_799900.jpg"><uri content-type="original_file" xlink:type="simple">https://binary.pensoft.net/fig/799900</uri></graphic></fig><fig id="F2" position="float" orientation="portrait"><object-id xmlns:xlink="http://www.w3.org/1999/xlink" content-type="doi" xlink:type="simple">10.3897/zookeys.1142.90097.figure2</object-id><object-id xmlns:xlink="http://www.w3.org/1999/xlink" content-type="arpha" xlink:type="simple">DAC96E3A-59E9-536C-9E6C-57B97F2A6FCD</object-id><label>Figure 2.</label><caption><p>Schematic of shell morphology and terminology of the <italic><tp:taxon-name><tp:taxon-name-part taxon-name-part-type="genus" reg="Rhiostoma">Rhiostoma</tp:taxon-name-part></tp:taxon-name></italic><bold>A</bold> apical view with shell terminology and measurements of coiled-whorl width and detached-whorl length <bold>B</bold> operculum showing side and cross-section views <bold>C</bold> apertural views showing various shell shapes as recognised in this revision: flattened, discoidal, sub-discoidal and heliciform.</p></caption><graphic xmlns:xlink="http://www.w3.org/1999/xlink" xlink:href="zookeys-1142-001_article-90097__-g002.jpg" position="float" orientation="portrait" xlink:type="simple" id="oo_799860.jpg"><uri content-type="original_file" xlink:type="simple">https://binary.pensoft.net/fig/799860</uri></graphic></fig></tp:treatment-sec><ref-list><ref id="B98"><mixed-citation xmlns:xlink="http://www.w3.org/1999/xlink" xlink:type="simple"><person-group><name name-style="western"><surname>Möllendorff</surname><given-names>OF von</given-names></name></person-group> (<year>1894</year>) <article-title>On a collection of land-shells from the Samui Islands, Gulf of Siam.</article-title><source>Proceedings of the Zoological Society of London</source><volume>62</volume>: <fpage>146</fpage>–<lpage>156</lpage>.</mixed-citation></ref><ref id="B42"><mixed-citation xmlns:xlink="http://www.w3.org/1999/xlink" xlink:type="simple"><person-group><name name-style="western"><surname>Fischer</surname><given-names>H</given-names></name><name name-style="western"><surname>Dautzenberg</surname><given-names>P</given-names></name></person-group> (<year>1904</year>) <article-title>Catalogue des mollusques terrestres et fluviatites de ľIndo-Chine orientale cités jusqu à ce jour.</article-title> In: <person-group><name name-style="western"><surname>Pavie</surname><given-names>A</given-names></name></person-group> (<role>Ed.</role>) <issue-title>Mission Pavie, Indo-Chine 1879–1895, Études Diverse Recherches sur Ľhistoire Naturelle de Ľhistoire Indo-Chine Orientale, Tome III.</issue-title><source>Ernest Leroux, Éditeur, Paris</source>, <fpage>390</fpage>–<lpage>450</lpage>.</mixed-citation></ref><ref id="B71"><mixed-citation xmlns:xlink="http://www.w3.org/1999/xlink" xlink:type="simple"><person-group><name name-style="western"><surname>Kobelt</surname><given-names>W</given-names></name></person-group> (<year>1902</year>) <article-title><tp:taxon-name><tp:taxon-name-part taxon-name-part-type="family">Cyclophoridae</tp:taxon-name-part></tp:taxon-name>.</article-title><source>Das Tierreich</source><volume>16</volume>: <fpage>1</fpage>–<lpage>663</lpage>.</mixed-citation></ref><ref id="B188"><mixed-citation xmlns:xlink="http://www.w3.org/1999/xlink" xlink:type="simple"><person-group><name name-style="western"><surname>Zilch</surname><given-names>A</given-names></name></person-group> (<year>1956</year>) <article-title>Die typen und typoide des Natur-Museums Senckenberg, 18, <tp:taxon-name><tp:taxon-name-part taxon-name-part-type="phylum">Mollusca</tp:taxon-name-part></tp:taxon-name><tp:taxon-name><tp:taxon-name-part taxon-name-part-type="family">Cyclophoridae</tp:taxon-name-part></tp:taxon-name>, <tp:taxon-name><tp:taxon-name-part taxon-name-part-type="subfamily">Cyclophorinae</tp:taxon-name-part></tp:taxon-name> (4).</article-title><source>Archiv für Molluskenkunde</source><volume>85</volume>: <fpage>171</fpage>–<lpage>196</lpage>.</mixed-citation></ref><ref id="B16"><mixed-citation xmlns:xlink="http://www.w3.org/1999/xlink" xlink:type="simple"><person-group><name name-style="western"><surname>Benthem Jutting</surname><given-names>van WSS</given-names></name></person-group> (<year>1960</year>) <article-title>Some notes on land and freshwater <tp:taxon-name><tp:taxon-name-part taxon-name-part-type="phylum">Mollusca</tp:taxon-name-part></tp:taxon-name> of Malaya.</article-title><source>Basteria</source><volume>24</volume>: <fpage>10</fpage>–<lpage>20</lpage>.</mixed-citation></ref><ref id="B26"><mixed-citation xmlns:xlink="http://www.w3.org/1999/xlink" xlink:type="simple"><person-group><name name-style="western"><surname>Chan</surname><given-names>S-Y</given-names></name></person-group> (<year>1996</year>) <article-title>On <italic><tp:taxon-name><tp:taxon-name-part taxon-name-part-type="genus">Dyakia</tp:taxon-name-part><tp:taxon-name-part taxon-name-part-type="species">salangana</tp:taxon-name-part></tp:taxon-name></italic> (Martens, 1883) with some note on <italic><tp:taxon-name><tp:taxon-name-part taxon-name-part-type="genus">Rhiostoma</tp:taxon-name-part><tp:taxon-name-part taxon-name-part-type="species">chupingensis</tp:taxon-name-part></tp:taxon-name></italic> (Tomlin, 1938) and two supposed endemics from West Malaysia.</article-title><source>The Papustyla</source><volume>10</volume>: <fpage>4</fpage>–<lpage>8</lpage>.</mixed-citation></ref><ref id="B78"><mixed-citation xmlns:xlink="http://www.w3.org/1999/xlink" xlink:type="simple"><person-group><name name-style="western"><surname>Kongim</surname><given-names>B</given-names></name><name name-style="western"><surname>Sutcharit</surname><given-names>C</given-names></name><name name-style="western"><surname>Tongkerd</surname><given-names>P</given-names></name><name name-style="western"><surname>Panha</surname><given-names>S</given-names></name></person-group> (<year>2013b</year>) <article-title>Karyotype of the snorkel snails genera <italic><tp:taxon-name><tp:taxon-name-part taxon-name-part-type="genus">Pterocyclos</tp:taxon-name-part></tp:taxon-name></italic> and <italic><tp:taxon-name><tp:taxon-name-part taxon-name-part-type="genus">Rhiostoma</tp:taxon-name-part></tp:taxon-name></italic> (<tp:taxon-name><tp:taxon-name-part taxon-name-part-type="subclass">Prosobranchia</tp:taxon-name-part></tp:taxon-name>: <tp:taxon-name><tp:taxon-name-part taxon-name-part-type="family">Cyclophoridae</tp:taxon-name-part></tp:taxon-name>).</article-title><source>The Raffles Bulletin of Zoology</source><volume>61</volume>: <fpage>13</fpage>–<lpage>20</lpage>.</mixed-citation></ref><ref id="B175"><mixed-citation xmlns:xlink="http://www.w3.org/1999/xlink" xlink:type="simple"><person-group><name name-style="western"><surname>Tumpeesuwan</surname><given-names>S</given-names></name></person-group> (<year>2001</year>) <source>Taxonomy of snorkel snails genus <italic><tp:taxon-name><tp:taxon-name-part taxon-name-part-type="genus">Rhiostoma</tp:taxon-name-part></tp:taxon-name></italic> Benson, 1860 in Thailand.</source><publisher-name>Master Thesis</publisher-name>, <publisher-loc>Department of Biology, Faculty of Science, Chulalongkorn University</publisher-loc>, <size units="page">178 pp</size>.</mixed-citation></ref><ref id="B97"><mixed-citation xmlns:xlink="http://www.w3.org/1999/xlink" xlink:type="simple"><person-group><name name-style="western"><surname>Möllendorff</surname><given-names>OF von</given-names></name></person-group> (<year>1893</year>) <article-title>Ueber den werth des deckels für die systematik.</article-title><source>Nachrichtsblatt der Deutschen Malakozoologischen Gesellschaft</source><volume>25</volume>: <fpage>137</fpage>–<lpage>147</lpage>.</mixed-citation></ref><ref id="B17"><mixed-citation xmlns:xlink="http://www.w3.org/1999/xlink" xlink:type="simple"><person-group><name name-style="western"><surname>Berry</surname><given-names>AJ</given-names></name></person-group> (<year>1963</year>) <article-title>An introduction to the non-marine molluscs of Malaya.</article-title><source>Malayan Nature Journal</source><volume>17</volume>: <fpage>1</fpage>–<lpage>18</lpage>.</mixed-citation></ref><ref id="B159"><mixed-citation xmlns:xlink="http://www.w3.org/1999/xlink" xlink:type="simple"><person-group><name name-style="western"><surname>Sutcharit</surname><given-names>C</given-names></name><name name-style="western"><surname>Tongkerd</surname><given-names>P</given-names></name><name name-style="western"><surname>Panha</surname><given-names>S</given-names></name></person-group> (<year>2014</year>) <article-title>The land snail genus <italic><tp:taxon-name><tp:taxon-name-part taxon-name-part-type="genus">Pterocyclos</tp:taxon-name-part></tp:taxon-name></italic> Benson, 1832 (<tp:taxon-name><tp:taxon-name-part taxon-name-part-type="subclass">Caenogastropoda</tp:taxon-name-part></tp:taxon-name>: <tp:taxon-name><tp:taxon-name-part taxon-name-part-type="family">Cyclophoridae</tp:taxon-name-part></tp:taxon-name>) from Thailand and Peninsular Malaysia, with description of two new species.</article-title><source>The Raffles Bulletin of Zoology</source><volume>62</volume>: <fpage>330</fpage>–<lpage>338</lpage>.</mixed-citation></ref><ref id="B176"><mixed-citation xmlns:xlink="http://www.w3.org/1999/xlink" xlink:type="simple"><person-group><name name-style="western"><surname>Tumpeesuwan</surname><given-names>S</given-names></name><name name-style="western"><surname>Panha</surname><given-names>S</given-names></name></person-group> (<year>2003</year>) <article-title>Taxonomy and systematics of snorkel snails genus <italic><tp:taxon-name><tp:taxon-name-part taxon-name-part-type="genus">Rhiostoma</tp:taxon-name-part></tp:taxon-name></italic> Benson, 1860 in Thailand.</article-title> In: <person-group><name name-style="western"><surname>Baimai</surname><given-names>V</given-names></name><name name-style="western"><surname>Tantalakha</surname><given-names>R</given-names></name></person-group> (<role>Eds</role>) <issue-title>BRT Research Reports 2003, BRT Program.</issue-title><source>Chuan Printing Press Ltd. Part, Bangkok</source>, <fpage>144</fpage>–<lpage>153</lpage>. [in Thai with English abstract]</mixed-citation></ref></ref-list></tp:taxon-treatment>
