# Supplementary material for: ﻿Systematic revision of the snorkel snail genus Rhiostoma Benson, 1860 (Gastropoda, Caenogastropoda, Cyclophoridae) with descriptions of new species
Source: Zookeys. 2023 Jan 24;1142:1–144. doi: 10.3897/zookeys.1142.90097 (PMC10208988; doi:10.3897/zookeys.1142.90097)
Supplement: XML Treatment for Rhiostoma abletti [file zookeys.1142.90097-treatment17.xml]

<!DOCTYPE tp:taxon-treatment
  PUBLIC "-//TaxonX//DTD Taxonomic Treatment Publishing DTD v0 20100105//EN" "tax-treatment-NSO.dtd">
<tp:taxon-treatment xmlns:tp="http://www.plazi.org/taxpub"><tp:treatment-meta><kwd-group><label>Taxon classification</label><kwd>
                <named-content content-type="kingdom">Animalia</named-content>
              </kwd><kwd>
                <named-content content-type="order">Architaenioglossa</named-content>
              </kwd><kwd>
                <named-content content-type="family">Cyclophoridae</named-content>
              </kwd></kwd-group><mixed-citation publication-type="journal"><person-group><name><surname>Tongkerd</surname><given-names>Piyoros</given-names></name><name><surname>Tumpeesuwan</surname><given-names>Sakboworn</given-names></name><name><surname>Inkhavilay</surname><given-names>Khamla</given-names></name><name><surname>Prasankok</surname><given-names>Pongpun</given-names></name><name><surname>Jeratthitikul</surname><given-names>Ekgachai</given-names></name><name><surname>Panha</surname><given-names>Somsak</given-names></name><name><surname>Sutcharit</surname><given-names>Chirasak</given-names></name></person-group><article-title>﻿Systematic revision of the snorkel snail genus <italic><tp:taxon-name><tp:taxon-name-part taxon-name-part-type="genus" reg="Rhiostoma">Rhiostoma</tp:taxon-name-part></tp:taxon-name></italic> Benson, 1860 (<tp:taxon-name><tp:taxon-name-part taxon-name-part-type="class">Gastropoda</tp:taxon-name-part></tp:taxon-name>, <tp:taxon-name><tp:taxon-name-part taxon-name-part-type="subclass">Caenogastropoda</tp:taxon-name-part></tp:taxon-name>, <tp:taxon-name><tp:taxon-name-part taxon-name-part-type="family">Cyclophoridae</tp:taxon-name-part></tp:taxon-name>) with descriptions of new species</article-title><source>Zookeys</source><day>24</day><month>01</month><year>2023</year><volume>1142</volume><fpage>1</fpage><lpage>144</lpage><pub-id pub-id-type="doi">10.3897/zookeys.1142.90097</pub-id></mixed-citation></tp:treatment-meta><tp:nomenclature><label>﻿16.</label><tp:taxon-name>
              <object-id xmlns:xlink="http://www.w3.org/1999/xlink" content-type="arpha" xlink:type="simple">37F4588D-4F34-5A08-AE01-AC391B2D01C7</object-id>
              <tp:taxon-name-part taxon-name-part-type="genus" reg="Rhiostoma">Rhiostoma</tp:taxon-name-part>
              <tp:taxon-name-part taxon-name-part-type="species" reg="abletti">abletti</tp:taxon-name-part>
            </tp:taxon-name><tp:taxon-authority>Thach, 2016</tp:taxon-authority><xref ref-type="fig" rid="F34">Figs 34</xref><xref ref-type="fig" rid="F37">, 37</xref><tp:nomenclature-citation-list><tp:nomenclature-citation><tp:taxon-name>
                  <tp:taxon-name-part taxon-name-part-type="genus" reg="Rhiostoma">Rhiostoma</tp:taxon-name-part>
                  <tp:taxon-name-part taxon-name-part-type="species" reg="abletti">abletti</tp:taxon-name-part>
                </tp:taxon-name><comment>Thach, 2016: 37, 38, figs 53, 122–124. Type locality: Northwest of Lai Chau city, on the way going to Paso, Lai Chau Province, North Vietnam. <xref ref-type="bibr" rid="B160">Sutcharit et al. 2019</xref>: 5, fig. 1a.</comment></tp:nomenclature-citation><tp:nomenclature-citation><tp:taxon-name>
                  <tp:taxon-name-part taxon-name-part-type="genus" reg="Rhiostoma">Rhiostoma</tp:taxon-name-part>
                  <tp:taxon-name-part taxon-name-part-type="species" reg="christae">christae</tp:taxon-name-part>
                </tp:taxon-name><comment>Thach, 2016: 38, figs 51, 130–133. Type locality: Near the road No. 6 to Chieng Ngan, Son La Province, North Vietnam. <xref ref-type="bibr" rid="B160">Sutcharit et al. 2019</xref>: 17, fig. 3l. New synonym.</comment></tp:nomenclature-citation><tp:nomenclature-citation><tp:taxon-name>
                  <tp:taxon-name-part taxon-name-part-type="genus" reg="Rhiostoma">Rhiostoma</tp:taxon-name-part>
                  <tp:taxon-name-part taxon-name-part-type="species" reg="ninhbien">ninhbien</tp:taxon-name-part>
                </tp:taxon-name><comment>Do, Nguyen &amp; Do, 2020b: 169, 170, fig. 2a–c. Type locality: near Tay Trang international border gate, Na U Commune, Dien Bien District, Dien Bien Province, Vietnam. New synonym.</comment></tp:nomenclature-citation><tp:nomenclature-citation><tp:taxon-name>
                  <tp:taxon-name-part taxon-name-part-type="genus" reg="Rhiostoma">Rhiostoma</tp:taxon-name-part>
                  <tp:taxon-name-part taxon-name-part-type="species" reg="marioni">marioni</tp:taxon-name-part>
                </tp:taxon-name><comment>—<xref ref-type="bibr" rid="B36">Do et al. 2020b</xref>: 168 (in part), fig. 1e, f (not <xref ref-type="bibr" rid="B3">Ancey 1898</xref>).</comment></tp:nomenclature-citation></tp:nomenclature-citation-list></tp:nomenclature><tp:treatment-sec sec-type="type material" id="SECID0EIACM"><title>Type material.</title><p><bold><italic>Holotype</italic></bold><named-content xmlns:xlink="http://www.w3.org/1999/xlink" content-type="dwc:institutional_code" xlink:title="The Natural History Museum, London" xlink:href="http://grbio.org/institution/natural-history-museum-london" xlink:type="simple">NHMUK</named-content> 20160307 (Fig. <xref ref-type="fig" rid="F37">37A</xref>) from Northwest of Lai Chau city, on the way going to Paso, Lai Chau Province, Vietnam. <bold><italic>Holotype</italic></bold><named-content xmlns:xlink="http://www.w3.org/1999/xlink" content-type="dwc:institutional_code" xlink:title="The Natural History Museum, London" xlink:href="http://grbio.org/institution/natural-history-museum-london" xlink:type="simple">NHMUK</named-content> 20160306 (Fig. <xref ref-type="fig" rid="F37">37B</xref>) of <italic><tp:taxon-name><tp:taxon-name-part taxon-name-part-type="genus" reg="Rhiostoma">Rhiostoma</tp:taxon-name-part><tp:taxon-name-part taxon-name-part-type="species" reg="christae">christae</tp:taxon-name-part></tp:taxon-name></italic> Thach, 2016, from Near the road No. 6 to Chieng Ngan, Son La Province (North Vietnam).</p><fig id="F37" position="float" orientation="portrait"><object-id xmlns:xlink="http://www.w3.org/1999/xlink" content-type="doi" xlink:type="simple">10.3897/zookeys.1142.90097.figure37</object-id><object-id xmlns:xlink="http://www.w3.org/1999/xlink" content-type="arpha" xlink:type="simple">2CF4D87B-7748-538B-BF8A-E33B7473F7C0</object-id><label>Figure 37.</label><caption><p>Shell of <italic><tp:taxon-name><tp:taxon-name-part taxon-name-part-type="genus" reg="Rhiostoma">Rhiostoma</tp:taxon-name-part><tp:taxon-name-part taxon-name-part-type="species" reg="abletti">abletti</tp:taxon-name-part></tp:taxon-name></italic><bold>A</bold> holotype <named-content xmlns:xlink="http://www.w3.org/1999/xlink" content-type="dwc:institutional_code" xlink:title="The Natural History Museum, London" xlink:href="http://grbio.org/institution/natural-history-museum-london" xlink:type="simple">NHMUK</named-content> 20160307 from Lai Chau Province, Vietnam <bold>B</bold> holotype of <italic><tp:taxon-name><tp:taxon-name-part taxon-name-part-type="genus" reg="Rhiostoma">Rhiostoma</tp:taxon-name-part><tp:taxon-name-part taxon-name-part-type="species" reg="christae">christae</tp:taxon-name-part></tp:taxon-name></italic> Thach, 2016, <named-content xmlns:xlink="http://www.w3.org/1999/xlink" content-type="dwc:institutional_code" xlink:title="The Natural History Museum, London" xlink:href="http://grbio.org/institution/natural-history-museum-london" xlink:type="simple">NHMUK</named-content> 20160306 from Son La Province, Vietnam <bold>C, D</bold> specimens <named-content xmlns:xlink="http://www.w3.org/1999/xlink" content-type="dwc:institutional_code" xlink:title="Chulalongkorn University, Museum of Zoology, Bangkok" xlink:href="http://grbio.org/institution/chulalongkorn-university-museum-natural-history" xlink:type="simple">CUMZ</named-content> 10207 from Ban Na Puek, Meuang Hiam, Houaphanh, Laos <bold>E, F</bold> specimens <named-content xmlns:xlink="http://www.w3.org/1999/xlink" content-type="dwc:institutional_code" xlink:title="Chulalongkorn University, Museum of Zoology, Bangkok" xlink:href="http://grbio.org/institution/chulalongkorn-university-museum-natural-history" xlink:type="simple">CUMZ</named-content> 10206 from Hot Springs, Meuang Hiam, Houaphanh, Laos.</p></caption><graphic xmlns:xlink="http://www.w3.org/1999/xlink" xlink:href="zookeys-1142-001_article-90097__-g037.jpg" position="float" orientation="portrait" xlink:type="simple" id="oo_799895.jpg"><uri content-type="original_file" xlink:type="simple">https://binary.pensoft.net/fig/799895</uri></graphic></fig></tp:treatment-sec><tp:treatment-sec sec-type="material" id="SECID0ESDCM"><title>Other material examined.</title><p><bold>Laos</bold>: Hot Springs (Vieng Thong), Meuang Hiam District, Houaphanh Province: <named-content xmlns:xlink="http://www.w3.org/1999/xlink" content-type="dwc:institutional_code" xlink:title="Chulalongkorn University, Museum of Zoology, Bangkok" xlink:href="http://grbio.org/institution/chulalongkorn-university-museum-natural-history" xlink:type="simple">CUMZ</named-content> 10206 (3 shells; Fig. <xref ref-type="fig" rid="F37">37E, F</xref>). Near Ban Na Puek, Meuang Hiam District, Houaphanh Province: <named-content xmlns:xlink="http://www.w3.org/1999/xlink" content-type="dwc:institutional_code" xlink:title="Chulalongkorn University, Museum of Zoology, Bangkok" xlink:href="http://grbio.org/institution/chulalongkorn-university-museum-natural-history" xlink:type="simple">CUMZ</named-content> 10207 (2 shells; Fig. <xref ref-type="fig" rid="F37">37C, D</xref>).</p></tp:treatment-sec><tp:treatment-sec sec-type="diagnosis" id="SECID0EMECM"><title>Diagnosis.</title><p>Shell medium, thin and flattened; detached whorl shorter than apertural width. Shell colour with brownish zigzag patterns. Breathing device with incomplete tube shape and nearly perpendicular to detached whorl.</p></tp:treatment-sec><tp:treatment-sec sec-type="Differential diagnosis" id="SECID0EEFCM"><title>Differential diagnosis.</title><p>This species can be distinguished from <italic><tp:taxon-name><tp:taxon-name-part taxon-name-part-type="genus" reg="Rhiostoma">R.</tp:taxon-name-part><tp:taxon-name-part taxon-name-part-type="species" reg="anceyi">anceyi</tp:taxon-name-part></tp:taxon-name></italic> sp. nov. by having an incomplete tube breathing device that is nearly perpendicular to detached whorl, and translucent periostracum. In contrast, the new species has a tubular breathing device, and thickened and reddish brown periostracum.</p></tp:treatment-sec><tp:treatment-sec sec-type="description" id="SECID0ECGCM"><title>Description.</title><p><bold><italic>Shell</italic>.</bold> Shell medium, width 38.5 mm, height 14.5 mm, thin, and flattened to sub-discoidal shape. Apex acute; spire slightly elevated to flattened. Whorls 5 to 6, convex, increasing regularly; suture wide and depressed; last whorl rounded and stout. Shell surface with fine growth lines. Periostracum thick corneous and translucent. Shell colour with dark brown zigzag pattern; with narrow dark spiral band on periphery. Detached whorl shorter than apertural width. Peristome circular and double; lip thickened and slightly expanded. Aperture opened sub-laterally. Breathing device with incomplete tube shape and nearly perpendicular to detached whorl; outer lip forming a short to long nearly closed tube; inner lip with deep incision or small hole inside aperture. Umbilicus widely opened and deep. Operculum calcareous, low cup-shaped, and multispiral (Fig. <xref ref-type="fig" rid="F37">37</xref>).</p></tp:treatment-sec><tp:treatment-sec sec-type="distribution" id="SECID0EVHCM"><title>Distribution.</title><p>This species is known from Lai Chau, Son La and Dien Bien provinces, northern Vietnam. The current study recorded specimens from a few localities in Hua Phan Province, northern Laos (Fig. <xref ref-type="fig" rid="F34">34</xref>).</p></tp:treatment-sec><tp:treatment-sec sec-type="remarks" id="SECID0E6HCM"><title>Remarks.</title><p>The holotypes of <italic><tp:taxon-name><tp:taxon-name-part taxon-name-part-type="genus" reg="Rhiostoma">R.</tp:taxon-name-part><tp:taxon-name-part taxon-name-part-type="species" reg="abletti">abletti</tp:taxon-name-part></tp:taxon-name></italic> from Lai Chau Province (Fig. <xref ref-type="fig" rid="F37">37A</xref>), “<italic><tp:taxon-name><tp:taxon-name-part taxon-name-part-type="genus" reg="Rhiostoma">R.</tp:taxon-name-part><tp:taxon-name-part taxon-name-part-type="species" reg="christae">christae</tp:taxon-name-part></tp:taxon-name></italic>” from Son La Province (Fig. <xref ref-type="fig" rid="F37">37B</xref>) and “<italic><tp:taxon-name><tp:taxon-name-part taxon-name-part-type="genus" reg="Rhiostoma">R.</tp:taxon-name-part><tp:taxon-name-part taxon-name-part-type="species" reg="ninhbien">ninhbien</tp:taxon-name-part></tp:taxon-name></italic>” from Dien Bien Province (see <xref ref-type="bibr" rid="B36">Do et al. 2020b</xref>: fig. 2a–c) are nearly identical in appearance. They have a depressed shell, with short detached whorl and incomplete tube shape, but are slightly different in the shell colour pattern, which could not be used as a diagnostic trait. In addition, the type localities of these three species are in neighbouring areas of northern Vietnam, less than 150 km apart. Therefore, we recognise <italic><tp:taxon-name><tp:taxon-name-part taxon-name-part-type="genus" reg="Rhiostoma">R.</tp:taxon-name-part><tp:taxon-name-part taxon-name-part-type="species" reg="christae">christae</tp:taxon-name-part></tp:taxon-name></italic> and <italic><tp:taxon-name><tp:taxon-name-part taxon-name-part-type="genus" reg="Rhiostoma">R.</tp:taxon-name-part><tp:taxon-name-part taxon-name-part-type="species" reg="ninhbien">ninhbien</tp:taxon-name-part></tp:taxon-name></italic> as junior subjective synonyms of <italic><tp:taxon-name><tp:taxon-name-part taxon-name-part-type="genus" reg="Rhiostoma">R.</tp:taxon-name-part><tp:taxon-name-part taxon-name-part-type="species" reg="abletti">abletti</tp:taxon-name-part></tp:taxon-name></italic>.</p><p>The specimens from Hua Phan Province, Laos, tend to have thicker periostracum and more coarse growth lines than the type specimen. However, a short detached whorl and incomplete tube as breathing device suggest they are more closely related to <italic><tp:taxon-name><tp:taxon-name-part taxon-name-part-type="genus" reg="Rhiostoma">R.</tp:taxon-name-part><tp:taxon-name-part taxon-name-part-type="species" reg="abletti">abletti</tp:taxon-name-part></tp:taxon-name></italic>.</p></tp:treatment-sec><tp:treatment-sec><!--Section generated to contain objects referenced in tp:taxon-treatment.--><fig id="F34" position="float" orientation="portrait"><object-id xmlns:xlink="http://www.w3.org/1999/xlink" content-type="doi" xlink:type="simple">10.3897/zookeys.1142.90097.figure34</object-id><object-id xmlns:xlink="http://www.w3.org/1999/xlink" content-type="arpha" xlink:type="simple">DFF1C035-E8A2-502E-AD18-D071B7283B2E</object-id><label>Figure 34.</label><caption><p>Distribution map of <italic><tp:taxon-name><tp:taxon-name-part taxon-name-part-type="genus" reg="Rhiostoma">Rhiostoma</tp:taxon-name-part><tp:taxon-name-part taxon-name-part-type="species" reg="asiphon">asiphon</tp:taxon-name-part></tp:taxon-name></italic>–species group.</p></caption><graphic xmlns:xlink="http://www.w3.org/1999/xlink" xlink:href="zookeys-1142-001_article-90097__-g034.jpg" position="float" orientation="portrait" xlink:type="simple" id="oo_799892.jpg"><uri content-type="original_file" xlink:type="simple">https://binary.pensoft.net/fig/799892</uri></graphic></fig></tp:treatment-sec><ref-list><ref id="B160"><mixed-citation xmlns:xlink="http://www.w3.org/1999/xlink" xlink:type="simple"><person-group><name name-style="western"><surname>Sutcharit</surname><given-names>C</given-names></name><name name-style="western"><surname>Ablett</surname><given-names>JD</given-names></name><name name-style="western"><surname>Panha</surname><given-names>S</given-names></name></person-group> (<year>2019</year>) <article-title>An annotated type catalogue of seven genera of operculate land snails (<tp:taxon-name><tp:taxon-name-part taxon-name-part-type="subclass">Caenogastropoda</tp:taxon-name-part></tp:taxon-name>, <tp:taxon-name><tp:taxon-name-part taxon-name-part-type="family">Cyclophoridae</tp:taxon-name-part></tp:taxon-name>) in the Natural History Museum, London.</article-title><source>ZooKeys</source><volume>842</volume>: <fpage>1</fpage>–<lpage>65</lpage>. <ext-link xlink:href="10.3897/zookeys.842.29243" ext-link-type="doi" xlink:type="simple">https://doi.org/10.3897/zookeys.842.29243</ext-link></mixed-citation></ref><ref id="B36"><mixed-citation xmlns:xlink="http://www.w3.org/1999/xlink" xlink:type="simple"><person-group><name name-style="western"><surname>Do</surname><given-names>DS</given-names></name><name name-style="western"><surname>Nguyen</surname><given-names>TS</given-names></name><name name-style="western"><surname>Do</surname><given-names>HL</given-names></name></person-group> (<year>2020b</year>) <article-title>The land snail genus <italic><tp:taxon-name><tp:taxon-name-part taxon-name-part-type="genus">Rhiostoma</tp:taxon-name-part></tp:taxon-name></italic> Benson, 1860 from Vietnam (<tp:taxon-name><tp:taxon-name-part taxon-name-part-type="class">Gastropoda</tp:taxon-name-part></tp:taxon-name>: <tp:taxon-name><tp:taxon-name-part taxon-name-part-type="subclass">Caenogastropoda</tp:taxon-name-part></tp:taxon-name>: <tp:taxon-name><tp:taxon-name-part taxon-name-part-type="family">Cyclophoridae</tp:taxon-name-part></tp:taxon-name>), with description of a new species.</article-title><source>Ruthenica</source><volume>30</volume>(<issue>3</issue>): <fpage>165</fpage>–<lpage>172</lpage>. <ext-link xlink:href="10.35885/ruthenica.2021.30(3).4" ext-link-type="doi" xlink:type="simple">https://doi.org/10.35885/ruthenica.2021.30(3).4</ext-link></mixed-citation></ref><ref id="B3"><mixed-citation xmlns:xlink="http://www.w3.org/1999/xlink" xlink:type="simple"><person-group><name name-style="western"><surname>Ancey</surname><given-names>C-F</given-names></name></person-group> (<year>1898</year>) <article-title>Observations sur les mollusques terrestres et fluviatiles recueillies dans I’Indo-Chine et particulaièrement au Laos, par M. Henri Counillon, accompagnées de remarques sur ďautres mollusques de cette région.</article-title><source>Bulletin du Musée ďHistoire Naturelle de Marseille</source><volume>1</volume>: <fpage>125</fpage>–<lpage>150</lpage>.</mixed-citation></ref></ref-list></tp:taxon-treatment>
