# Supplementary material for: ﻿Systematic revision of the snorkel snail genus Rhiostoma Benson, 1860 (Gastropoda, Caenogastropoda, Cyclophoridae) with descriptions of new species
Source: Zookeys. 2023 Jan 24;1142:1–144. doi: 10.3897/zookeys.1142.90097 (PMC10208988; doi:10.3897/zookeys.1142.90097)
Supplement: XML Treatment for Rhiostoma cambodjense [file zookeys.1142.90097-treatment23.xml]

<!DOCTYPE tp:taxon-treatment
  PUBLIC "-//TaxonX//DTD Taxonomic Treatment Publishing DTD v0 20100105//EN" "tax-treatment-NSO.dtd">
<tp:taxon-treatment xmlns:tp="http://www.plazi.org/taxpub"><tp:treatment-meta><kwd-group><label>Taxon classification</label><kwd>
                <named-content content-type="kingdom">Animalia</named-content>
              </kwd><kwd>
                <named-content content-type="order">Architaenioglossa</named-content>
              </kwd><kwd>
                <named-content content-type="family">Cyclophoridae</named-content>
              </kwd></kwd-group><mixed-citation publication-type="journal"><person-group><name><surname>Tongkerd</surname><given-names>Piyoros</given-names></name><name><surname>Tumpeesuwan</surname><given-names>Sakboworn</given-names></name><name><surname>Inkhavilay</surname><given-names>Khamla</given-names></name><name><surname>Prasankok</surname><given-names>Pongpun</given-names></name><name><surname>Jeratthitikul</surname><given-names>Ekgachai</given-names></name><name><surname>Panha</surname><given-names>Somsak</given-names></name><name><surname>Sutcharit</surname><given-names>Chirasak</given-names></name></person-group><article-title>﻿Systematic revision of the snorkel snail genus <italic><tp:taxon-name><tp:taxon-name-part taxon-name-part-type="genus" reg="Rhiostoma">Rhiostoma</tp:taxon-name-part></tp:taxon-name></italic> Benson, 1860 (<tp:taxon-name><tp:taxon-name-part taxon-name-part-type="class">Gastropoda</tp:taxon-name-part></tp:taxon-name>, <tp:taxon-name><tp:taxon-name-part taxon-name-part-type="subclass">Caenogastropoda</tp:taxon-name-part></tp:taxon-name>, <tp:taxon-name><tp:taxon-name-part taxon-name-part-type="family">Cyclophoridae</tp:taxon-name-part></tp:taxon-name>) with descriptions of new species</article-title><source>Zookeys</source><day>24</day><month>01</month><year>2023</year><volume>1142</volume><fpage>1</fpage><lpage>144</lpage><pub-id pub-id-type="doi">10.3897/zookeys.1142.90097</pub-id></mixed-citation></tp:treatment-meta><tp:nomenclature><label>﻿22.</label><tp:taxon-name>
              <object-id xmlns:xlink="http://www.w3.org/1999/xlink" content-type="arpha" xlink:type="simple">FEC65B29-20D3-56C0-BB61-F5830F875C58</object-id>
              <tp:taxon-name-part taxon-name-part-type="genus" reg="Rhiostoma">Rhiostoma</tp:taxon-name-part>
              <tp:taxon-name-part taxon-name-part-type="species" reg="cambodjense">cambodjense</tp:taxon-name-part>
            </tp:taxon-name><tp:taxon-authority>(Morelet, 1875)</tp:taxon-authority><xref ref-type="fig" rid="F44">Figs 44</xref><xref ref-type="fig" rid="F45">, 45B–F</xref><xref ref-type="fig" rid="F53">, 53A</xref><tp:nomenclature-citation-list><tp:nomenclature-citation><tp:taxon-name>
                  <tp:taxon-name-part taxon-name-part-type="genus" reg="Pterocyclos">Pterocyclos</tp:taxon-name-part>
                  <tp:taxon-name-part taxon-name-part-type="species" reg="cambodjensis">cambodjensis</tp:taxon-name-part>
                </tp:taxon-name><comment>Morelet, 1875: 286, 287, pl. 13, fig. 1. Type locality: Battambang, Cambodje [Cambodia]. <xref ref-type="bibr" rid="B25">Breure et al. 2018</xref>: 232, figs 173, 174.</comment></tp:nomenclature-citation><tp:nomenclature-citation><tp:taxon-name>
                  <tp:taxon-name-part taxon-name-part-type="genus" reg="Opisthoporus">Opisthoporus</tp:taxon-name-part>
                  <tp:taxon-name-part taxon-name-part-type="species" reg="pulchellus">pulchellus</tp:taxon-name-part>
                </tp:taxon-name><comment>Morlet, 1889: 154, 188–189, pl. 6, fig. 5. Type locality: Mount. Sisophon (Siam) [Serei Saophoan, Banteay Meanchey, Cambodia]. <xref ref-type="bibr" rid="B40">Fischer 1891</xref>: 100. Kobelt and Möllendorff 1897: 119. <xref ref-type="bibr" rid="B107">Morlet 1904</xref>: 376, 377, pl. 21, figs 6, 6a. <xref ref-type="bibr" rid="B42">Fischer and Dautzenberg 1904</xref>: 427. New synonym.</comment></tp:nomenclature-citation><tp:nomenclature-citation><tp:taxon-name>
                  <tp:taxon-name-part taxon-name-part-type="genus" reg="Opisthoporus">Opisthoporus</tp:taxon-name-part>
                  <tp:taxon-name-part taxon-name-part-type="species" reg="cambodjensis">cambodjensis</tp:taxon-name-part>
                </tp:taxon-name><comment>—<xref ref-type="bibr" rid="B40">Fischer 1891</xref>: 100. <xref ref-type="bibr" rid="B42">Fischer and Dautzenberg 1904</xref>: 427.</comment></tp:nomenclature-citation><tp:nomenclature-citation><tp:taxon-name><tp:taxon-name-part taxon-name-part-type="genus" reg="Cyclotus">Cyclotus</tp:taxon-name-part> (<tp:taxon-name-part taxon-name-part-type="subgenus" reg="Siphonocyclus">Siphonocyclus</tp:taxon-name-part>) <tp:taxon-name-part taxon-name-part-type="species" reg="pulchellus">pulchellus</tp:taxon-name-part></tp:taxon-name><comment>—<xref ref-type="bibr" rid="B71">Kobelt 1902</xref>: 210. Kobelt 1911: 815, pl. 121, figs 1, 2.</comment></tp:nomenclature-citation><tp:nomenclature-citation><tp:taxon-name>
                  <tp:taxon-name-part taxon-name-part-type="genus" reg="Rhiostoma">Rhiostoma</tp:taxon-name-part>
                  <tp:taxon-name-part taxon-name-part-type="species" reg="cambodjense">cambodjense</tp:taxon-name-part>
                </tp:taxon-name><comment>—<xref ref-type="bibr" rid="B71">Kobelt 1902</xref>: 177. Kobelt 1911: 763, 764, pl. 113, figs 14–16. <xref ref-type="bibr" rid="B160">Sutcharit et al. 2019</xref>: 16, fig. 3i.</comment></tp:nomenclature-citation></tp:nomenclature-citation-list></tp:nomenclature><tp:treatment-sec sec-type="type material" id="SECID0E43EM"><title>Type material.</title><p><bold><italic>Syntype</italic></bold><named-content xmlns:xlink="http://www.w3.org/1999/xlink" content-type="dwc:institutional_code" xlink:title="The Natural History Museum, London" xlink:href="http://grbio.org/institution/natural-history-museum-london" xlink:type="simple">NHMUK</named-content> 1893.2.4.766 (1 shell; Fig. <xref ref-type="fig" rid="F45">45B</xref>) from Battambang. <bold><italic>Syntype</italic></bold><named-content xmlns:xlink="http://www.w3.org/1999/xlink" content-type="dwc:institutional_code" xlink:title="Muséum National ďHistoire Naturelle, Paris" xlink:href="http://grbio.org/institution/museum-national-dhistoire-naturelle-2" xlink:type="simple">MNHN</named-content>-IM-2000-9828 (1 shell; Fig. <xref ref-type="fig" rid="F45">45C</xref>) of <italic><tp:taxon-name><tp:taxon-name-part taxon-name-part-type="genus" reg="Opisthoporus">Opisthoporus</tp:taxon-name-part><tp:taxon-name-part taxon-name-part-type="species" reg="pulchellus">pulchellus</tp:taxon-name-part></tp:taxon-name></italic> Morlet, 1889, from Mont Sisophon (Siam).</p></tp:treatment-sec><tp:treatment-sec sec-type="material" id="SECID0EI5EM"><title>Other material examined.</title><p><bold>Cambodia</bold>: Thammaban Khiri Temple, Serei Saophoan (Sisophon), Banteay Meanchey: <named-content xmlns:xlink="http://www.w3.org/1999/xlink" content-type="dwc:institutional_code" xlink:title="Chulalongkorn University, Museum of Zoology, Bangkok" xlink:href="http://grbio.org/institution/chulalongkorn-university-museum-natural-history" xlink:type="simple">CUMZ</named-content> 10203/2 (Fig. <xref ref-type="fig" rid="F45">45D</xref>). Wat Kirirom Phnombak, Serei Saophoan (Sisophon), Banteay Meanchey: <named-content xmlns:xlink="http://www.w3.org/1999/xlink" content-type="dwc:institutional_code" xlink:title="Chulalongkorn University, Museum of Zoology, Bangkok" xlink:href="http://grbio.org/institution/chulalongkorn-university-museum-natural-history" xlink:type="simple">CUMZ</named-content> 10203/1. <bold>Thailand</bold>: Tham Khao Chakan, Khao Chakan, Srakeo: <named-content xmlns:xlink="http://www.w3.org/1999/xlink" content-type="dwc:institutional_code" xlink:title="Chulalongkorn University, Museum of Zoology, Bangkok" xlink:href="http://grbio.org/institution/chulalongkorn-university-museum-natural-history" xlink:type="simple">CUMZ</named-content> 3810, 3953, 3854, 3856, 3860, 4714 (Figs <xref ref-type="fig" rid="F45">45E, F</xref>, <xref ref-type="fig" rid="F53">53A</xref>), 4734, 4813, 10122, 10123, 10124. Wat Khao Panom Sarapee, Khlong Had, Srakeo: <named-content xmlns:xlink="http://www.w3.org/1999/xlink" content-type="dwc:institutional_code" xlink:title="Chulalongkorn University, Museum of Zoology, Bangkok" xlink:href="http://grbio.org/institution/chulalongkorn-university-museum-natural-history" xlink:type="simple">CUMZ</named-content> 10212.</p></tp:treatment-sec><tp:treatment-sec sec-type="diagnosis" id="SECID0ES6EM"><title>Diagnosis.</title><p>Shell small, heliciform, detached whorl absent or inconspicuous, and breathing device notch-shaped. Peristome slightly thickened but not expanded, lip thickened, Shell colour yellowish to dark brown with zigzag patterns. Operculum calcareous, low cup-shaped.</p></tp:treatment-sec><tp:treatment-sec sec-type="Differential diagnosis" id="SECID0EX6EM"><title>Differential diagnosis.</title><p><italic><tp:taxon-name><tp:taxon-name-part taxon-name-part-type="genus" reg="Rhiostoma">Rhiostoma</tp:taxon-name-part><tp:taxon-name-part taxon-name-part-type="species" reg="cambodjense">cambodjense</tp:taxon-name-part></tp:taxon-name></italic> can easily be distinguished from all other known <italic><tp:taxon-name><tp:taxon-name-part taxon-name-part-type="genus" reg="Rhiostoma">Rhiostoma</tp:taxon-name-part></tp:taxon-name></italic> species (except <italic><tp:taxon-name><tp:taxon-name-part taxon-name-part-type="genus" reg="Rhiostoma">R.</tp:taxon-name-part><tp:taxon-name-part taxon-name-part-type="species" reg="gnomus">gnomus</tp:taxon-name-part></tp:taxon-name></italic> sp. nov.; for further comparison, see under that species) in having heliciform shell and narrow umbilicus. Although this species is superficially similar to <italic><tp:taxon-name><tp:taxon-name-part taxon-name-part-type="genus" reg="Cyclotus">Cyclotus</tp:taxon-name-part></tp:taxon-name></italic> with a heliciform shell, the distinguishing characters are a notch-shaped breathing device, outer lip not expanded, and cup-shaped operculum with elevated lamella and straight lateral fringe. In contrast, the heliciform <italic><tp:taxon-name><tp:taxon-name-part taxon-name-part-type="genus" reg="Cyclotus">Cyclotus</tp:taxon-name-part></tp:taxon-name></italic> tend to have an expanded outer lip, a concave operculum without elevated lamella, and a deep groove on the lateral fringe (Table <xref ref-type="table" rid="T2">2</xref>).</p></tp:treatment-sec><tp:treatment-sec sec-type="description" id="SECID0EQBFM"><title>Description.</title><p><bold><italic>Shell</italic>.</bold> Shell small, width 16.5–18.7 mm, height 10.7–12.9 mm, thick or thin, and heliciform shape. Apex acute with dark colour; spire elevated. Whorls 4 to 5, convex, and increasing regularly; suture wide, shallow and with or without white subsutural band; last whorl rounded. Shell surface nearly smooth with fine growth lines. Periostracum thin, corneous, and transparent. Shell colour uniformly brownish, black, or with brown zigzag patterns, with narrow dark spiral band on periphery. Detached whorl usually absent (sometimes very short). Peristome circular and double; lip slightly thickened and expanded. Aperture opened laterally. Breathing device notch-shaped; outer lip protruding, with narrow groove; inner lip with shallow incision. Umbilicus narrowly opened and deep. Operculum calcareous, low cup-shaped, and multispiral (Fig. <xref ref-type="fig" rid="F45">45B–F</xref>).</p><p><bold><italic>Radula</italic>.</bold> Taenioglossate radula arranged in inverted V-shaped row. Central tooth with well-developed central cusp and two lateral cusps on each side; central cusp large with pointed tip; lateral cusps triangular and tapering in size. Lateral teeth consisting of four cusps; central cusp large, triangular tip, and flanked by pointed tips of two inner cusps and one outer cusp. Inner and outer marginal teeth each composed of three cusps; central cusp large and pointed tip, and flanked by pointed tips of one inner cusp and one outer cusp (Fig. <xref ref-type="fig" rid="F53">53A</xref>).</p></tp:treatment-sec><tp:treatment-sec sec-type="distribution" id="SECID0EYCFM"><title>Distribution.</title><p>The previous records of this species were only from Cambodia (<xref ref-type="bibr" rid="B103">Morelet 1875</xref>; <xref ref-type="bibr" rid="B105">Morlet 1889</xref>; Kobelt 1911). The recent record of this species is from Serei Saophoan in Banteay Meanchey Province and Battambang Province, Cambodia, and Srakeo Province in Thailand (Fig. <xref ref-type="fig" rid="F44">44</xref>).</p></tp:treatment-sec><tp:treatment-sec sec-type="remarks" id="SECID0EKDFM"><title>Remarks.</title><p><italic><tp:taxon-name><tp:taxon-name-part taxon-name-part-type="genus" reg="Rhiostoma">Rhiostoma</tp:taxon-name-part><tp:taxon-name-part taxon-name-part-type="species" reg="cambodjense">cambodjense</tp:taxon-name-part></tp:taxon-name></italic> was described based on a specimen collected from Battambang in Cambodia (<xref ref-type="bibr" rid="B103">Morelet 1875</xref>). The syntype <named-content xmlns:xlink="http://www.w3.org/1999/xlink" content-type="dwc:institutional_code" xlink:title="The Natural History Museum, London" xlink:href="http://grbio.org/institution/natural-history-museum-london" xlink:type="simple">NHMUK</named-content> 1893.2.4.766 (Fig. <xref ref-type="fig" rid="F45">45B</xref>) seems to have an eroded periostracum and outer shell surface, where only a dark apex and traces of brownish colour pattern remain on the upper shell surface. However, the calcareous and low cup-shaped operculum with elevated lamellae present on the syntype clearly show the characters of the genus <italic><tp:taxon-name><tp:taxon-name-part taxon-name-part-type="genus" reg="Rhiostoma">Rhiostoma</tp:taxon-name-part></tp:taxon-name></italic>.</p><p>The original description of <italic><tp:taxon-name><tp:taxon-name-part taxon-name-part-type="genus" reg="Opisthoporus">Opisthoporus</tp:taxon-name-part><tp:taxon-name-part taxon-name-part-type="species" reg="pulchellus">pulchellus</tp:taxon-name-part></tp:taxon-name></italic> Morlet, 1889 includes an illustration of a specimen without an operculum. In this study, we re-visited the type locality and found that the specimens have a calcareous and low cup-shaped operculum, diagnostic of the <italic><tp:taxon-name><tp:taxon-name-part taxon-name-part-type="genus" reg="Rhiostoma">Rhiostoma</tp:taxon-name-part></tp:taxon-name></italic>. In contrast, the syntype of <italic><tp:taxon-name><tp:taxon-name-part taxon-name-part-type="genus" reg="Opisthoporus">Opisthoporus</tp:taxon-name-part><tp:taxon-name-part taxon-name-part-type="species" reg="pulchellus">pulchellus</tp:taxon-name-part></tp:taxon-name></italic> Morlet, 1889 has a heliciform shell without a detached whorl, and a breathing device with notch shape. In addition, the type locality is Sisophon, whereas that of <italic><tp:taxon-name><tp:taxon-name-part taxon-name-part-type="genus" reg="Rhiostoma">R.</tp:taxon-name-part><tp:taxon-name-part taxon-name-part-type="species" reg="cambodjense">cambodjense</tp:taxon-name-part></tp:taxon-name></italic> is Battambang. These two localities are very close to each other (~70 km), and the type specimens are almost identical in shell characters except the brownish shell colour. Therefore, we consider <italic><tp:taxon-name><tp:taxon-name-part taxon-name-part-type="genus" reg="Opisthoporus">Opisthoporus</tp:taxon-name-part><tp:taxon-name-part taxon-name-part-type="species" reg="pulchellus">pulchellus</tp:taxon-name-part></tp:taxon-name></italic> Morlet, 1889 as a junior subjective synonym of <italic><tp:taxon-name><tp:taxon-name-part taxon-name-part-type="genus" reg="Rhiostoma">R.</tp:taxon-name-part><tp:taxon-name-part taxon-name-part-type="species" reg="cambodjense">cambodjense</tp:taxon-name-part></tp:taxon-name></italic>.</p></tp:treatment-sec><tp:treatment-sec><!--Section generated to contain objects referenced in tp:taxon-treatment.--><fig id="F44" position="float" orientation="portrait"><object-id xmlns:xlink="http://www.w3.org/1999/xlink" content-type="doi" xlink:type="simple">10.3897/zookeys.1142.90097.figure44</object-id><object-id xmlns:xlink="http://www.w3.org/1999/xlink" content-type="arpha" xlink:type="simple">B933E333-5F4B-578C-9224-75EE83D77764</object-id><label>Figure 44.</label><caption><p>Distribution map of <italic><tp:taxon-name><tp:taxon-name-part taxon-name-part-type="genus" reg="Rhiostoma">Rhiostoma</tp:taxon-name-part><tp:taxon-name-part taxon-name-part-type="species" reg="morleti">morleti</tp:taxon-name-part></tp:taxon-name></italic>–species group.</p></caption><graphic xmlns:xlink="http://www.w3.org/1999/xlink" xlink:href="zookeys-1142-001_article-90097__-g044.jpg" position="float" orientation="portrait" xlink:type="simple" id="oo_799902.jpg"><uri content-type="original_file" xlink:type="simple">https://binary.pensoft.net/fig/799902</uri></graphic></fig><fig id="F45" position="float" orientation="portrait"><object-id xmlns:xlink="http://www.w3.org/1999/xlink" content-type="doi" xlink:type="simple">10.3897/zookeys.1142.90097.figure45</object-id><object-id xmlns:xlink="http://www.w3.org/1999/xlink" content-type="arpha" xlink:type="simple">10E29DEA-2F18-55D9-930F-F7C589C8F9E1</object-id><label>Figure 45.</label><caption><p>Shell of <italic><tp:taxon-name><tp:taxon-name-part taxon-name-part-type="genus" reg="Rhiostoma">Rhiostoma</tp:taxon-name-part></tp:taxon-name></italic> spp. <bold>A</bold><italic><tp:taxon-name><tp:taxon-name-part taxon-name-part-type="genus" reg="Rhiostoma">Rhiostoma</tp:taxon-name-part><tp:taxon-name-part taxon-name-part-type="species" reg="cochinchinensis">cochinchinensis</tp:taxon-name-part></tp:taxon-name></italic> probable syntype <named-content xmlns:xlink="http://www.w3.org/1999/xlink" content-type="dwc:institutional_code" xlink:title="The Natural History Museum, London" xlink:href="http://grbio.org/institution/natural-history-museum-london" xlink:type="simple">NHMUK</named-content> 20170354 from Cochinchina <bold>B–F</bold><italic><tp:taxon-name><tp:taxon-name-part taxon-name-part-type="genus" reg="Rhiostoma">Rhiostoma</tp:taxon-name-part><tp:taxon-name-part taxon-name-part-type="species" reg="cambodjense">cambodjense</tp:taxon-name-part></tp:taxon-name></italic><bold>B</bold> syntype <named-content xmlns:xlink="http://www.w3.org/1999/xlink" content-type="dwc:institutional_code" xlink:title="The Natural History Museum, London" xlink:href="http://grbio.org/institution/natural-history-museum-london" xlink:type="simple">NHMUK</named-content> 1893.2.4.776 from Battambang, Cambodje <bold>C</bold> syntype of “<italic><tp:taxon-name><tp:taxon-name-part taxon-name-part-type="genus" reg="Opisthoporus">Opisthoporus</tp:taxon-name-part><tp:taxon-name-part taxon-name-part-type="species" reg="pulchellus">pulchellus</tp:taxon-name-part></tp:taxon-name></italic> Morlet, 1889” <named-content xmlns:xlink="http://www.w3.org/1999/xlink" content-type="dwc:institutional_code" xlink:title="Muséum National ďHistoire Naturelle, Paris" xlink:href="http://grbio.org/institution/museum-national-dhistoire-naturelle-2" xlink:type="simple">MNHN</named-content>-IM-2000-9828 from Mount. Sisophon <bold>D</bold> specimen <named-content xmlns:xlink="http://www.w3.org/1999/xlink" content-type="dwc:institutional_code" xlink:title="Chulalongkorn University, Museum of Zoology, Bangkok" xlink:href="http://grbio.org/institution/chulalongkorn-university-museum-natural-history" xlink:type="simple">CUMZ</named-content> 10203/2 from Thammaban Khiri, Serei Saophoan (Sisophon), Cambodia <bold>E, F</bold> specimens <named-content xmlns:xlink="http://www.w3.org/1999/xlink" content-type="dwc:institutional_code" xlink:title="Chulalongkorn University, Museum of Zoology, Bangkok" xlink:href="http://grbio.org/institution/chulalongkorn-university-museum-natural-history" xlink:type="simple">CUMZ</named-content> 4714 from Khao Chakan, Srakeo. Photograph: A Robin and V Heros, <named-content xmlns:xlink="http://www.w3.org/1999/xlink" content-type="dwc:institutional_code" xlink:title="Muséum National ďHistoire Naturelle, Paris" xlink:href="http://grbio.org/institution/museum-national-dhistoire-naturelle-2" xlink:type="simple">MNHN</named-content> (<bold>C</bold>).</p></caption><graphic xmlns:xlink="http://www.w3.org/1999/xlink" xlink:href="zookeys-1142-001_article-90097__-g045.jpg" position="float" orientation="portrait" xlink:type="simple" id="oo_799903.jpg"><uri content-type="original_file" xlink:type="simple">https://binary.pensoft.net/fig/799903</uri></graphic></fig><fig id="F53" position="float" orientation="portrait"><object-id xmlns:xlink="http://www.w3.org/1999/xlink" content-type="doi" xlink:type="simple">10.3897/zookeys.1142.90097.figure53</object-id><object-id xmlns:xlink="http://www.w3.org/1999/xlink" content-type="arpha" xlink:type="simple">7D5CB1C7-5F89-512A-A0D6-0B762756CA58</object-id><label>Figure 53.</label><caption><p>
                  Radula morphology <bold>A</bold><italic><tp:taxon-name><tp:taxon-name-part taxon-name-part-type="genus" reg="Rhiostoma">Rhiostoma</tp:taxon-name-part><tp:taxon-name-part taxon-name-part-type="species" reg="cambodjense">cambodjense</tp:taxon-name-part></tp:taxon-name></italic>, specimens <named-content xmlns:xlink="http://www.w3.org/1999/xlink" content-type="dwc:institutional_code" xlink:title="Chulalongkorn University, Museum of Zoology, Bangkok" xlink:href="http://grbio.org/institution/chulalongkorn-university-museum-natural-history" xlink:type="simple">CUMZ</named-content> 4714 from Khao Chakan, Srakeo <bold>B</bold><italic><tp:taxon-name><tp:taxon-name-part taxon-name-part-type="genus" reg="Rhiostoma">Rhiostoma</tp:taxon-name-part><tp:taxon-name-part taxon-name-part-type="species" reg="cheliopegma">cheliopegma</tp:taxon-name-part></tp:taxon-name></italic> sp. nov., paratype <named-content xmlns:xlink="http://www.w3.org/1999/xlink" content-type="dwc:institutional_code" xlink:title="Chulalongkorn University, Museum of Zoology, Bangkok" xlink:href="http://grbio.org/institution/chulalongkorn-university-museum-natural-history" xlink:type="simple">CUMZ</named-content><named-content xmlns:xlink="http://www.w3.org/1999/xlink" content-type="dwc:institutional_code" xlink:title="Chulalongkorn University, Museum of Zoology, Bangkok" xlink:href="http://grbio.org/institution/chulalongkorn-university-museum-natural-history" xlink:type="simple">CUMZ</named-content> 3985/2 Tham Takien, Khao Chamao, Rayong <bold>C</bold><italic><tp:taxon-name><tp:taxon-name-part taxon-name-part-type="genus" reg="Rhiostoma">Rhiostoma</tp:taxon-name-part><tp:taxon-name-part taxon-name-part-type="species" reg="gnomus">gnomus</tp:taxon-name-part></tp:taxon-name></italic> sp. nov. paratype <named-content xmlns:xlink="http://www.w3.org/1999/xlink" content-type="dwc:institutional_code" xlink:title="Chulalongkorn University, Museum of Zoology, Bangkok" xlink:href="http://grbio.org/institution/chulalongkorn-university-museum-natural-history" xlink:type="simple">CUMZ</named-content> 4717 from Pha Chu, Na Noi, Nan <bold>D</bold><italic><tp:taxon-name><tp:taxon-name-part taxon-name-part-type="genus" reg="Rhiostoma">Rhiostoma</tp:taxon-name-part><tp:taxon-name-part taxon-name-part-type="species" reg="laosense">laosense</tp:taxon-name-part></tp:taxon-name></italic> sp. nov. specimen <named-content xmlns:xlink="http://www.w3.org/1999/xlink" content-type="dwc:institutional_code" xlink:title="Chulalongkorn University, Museum of Zoology, Bangkok" xlink:href="http://grbio.org/institution/chulalongkorn-university-museum-natural-history" xlink:type="simple">CUMZ</named-content> 10205 from Tad Muang, Khammouane, Laos.</p></caption><graphic xmlns:xlink="http://www.w3.org/1999/xlink" xlink:href="zookeys-1142-001_article-90097__-g053.jpg" position="float" orientation="portrait" xlink:type="simple" id="oo_799911.jpg"><uri content-type="original_file" xlink:type="simple">https://binary.pensoft.net/fig/799911</uri></graphic></fig><table-wrap id="T2" position="float" orientation="portrait"><label>Table 2.</label><caption><p>Comparative shell morphology among six genera that are superficially similar to <italic><tp:taxon-name><tp:taxon-name-part taxon-name-part-type="genus" reg="Rhiostoma">Rhiostoma</tp:taxon-name-part></tp:taxon-name></italic>. The characters are mainly based on the type species. The tribe classification for each genus follows <xref ref-type="bibr" rid="B23">Bouchet et al. (2017)</xref>. References: <sup>1</sup><xref ref-type="bibr" rid="B14">Benson (1860)</xref> ; <sup>2</sup><xref ref-type="bibr" rid="B95">Möllendorff (1885)</xref>, Kobelt (1906) and <xref ref-type="bibr" rid="B187">Yen (1939)</xref>; <sup>3</sup><xref ref-type="bibr" rid="B71">Kobelt (1902)</xref>, Thiele (1929), <xref ref-type="bibr" rid="B182">Wenz (1938)</xref> and <xref ref-type="bibr" rid="B38">Egorov (2009)</xref>; <sup>4</sup>Kobelt (1912), and <xref ref-type="bibr" rid="B89">Low and Tan (2017)</xref>; <sup>5</sup><xref ref-type="bibr" rid="B52">Gude (1921)</xref> and Kobelt (1911).</p></caption><table id="TID0E5MBM" rules="all"><tbody><tr><th rowspan="2" colspan="2"/><th rowspan="1" colspan="3">
                  <tp:taxon-name><tp:taxon-name-part taxon-name-part-type="tribe">Pterocyclini</tp:taxon-name-part></tp:taxon-name>
                </th><th rowspan="1" colspan="2">
                  <tp:taxon-name><tp:taxon-name-part taxon-name-part-type="tribe">Cyclotini</tp:taxon-name-part></tp:taxon-name>
                </th><th rowspan="1" colspan="1">
                  <tp:taxon-name><tp:taxon-name-part taxon-name-part-type="tribe">Cyclophorini</tp:taxon-name-part></tp:taxon-name>
                </th></tr><tr><th rowspan="1" colspan="1"><italic><tp:taxon-name><tp:taxon-name-part taxon-name-part-type="genus" reg="Pterocyclos">Pterocyclos</tp:taxon-name-part></tp:taxon-name></italic> Benson, 1832<sup>3,5</sup></th><th rowspan="1" colspan="1"><italic><tp:taxon-name><tp:taxon-name-part taxon-name-part-type="genus" reg="Spiraculum">Spiraculum</tp:taxon-name-part></tp:taxon-name></italic> Pearson, 1833<sup>3,5</sup></th><th rowspan="1" colspan="1"><italic><tp:taxon-name><tp:taxon-name-part taxon-name-part-type="genus" reg="Rhiostoma">Rhiostoma</tp:taxon-name-part></tp:taxon-name></italic> Benson, 1860<sup>1,3,5</sup></th><th rowspan="1" colspan="1"><italic><tp:taxon-name><tp:taxon-name-part taxon-name-part-type="genus" reg="Cyclotus">Cyclotus</tp:taxon-name-part></tp:taxon-name></italic> Swainson, 1840<sup>3,5</sup></th><th rowspan="1" colspan="1"><italic><tp:taxon-name><tp:taxon-name-part taxon-name-part-type="genus" reg="Opisthoporus">Opisthoporus</tp:taxon-name-part></tp:taxon-name></italic> Benson in Pfeiffer, 1851<sup>3,4</sup></th><th rowspan="1" colspan="1"><italic><tp:taxon-name><tp:taxon-name-part taxon-name-part-type="genus" reg="Ptychopoma">Ptychopoma</tp:taxon-name-part></tp:taxon-name></italic> Möllendorff, 1885<sup>2,3</sup></th></tr><tr><td rowspan="1" colspan="2">
                  <bold>Type species</bold>
                </td><td rowspan="1" colspan="1"><italic><tp:taxon-name><tp:taxon-name-part taxon-name-part-type="genus" reg="Pterocyclos">Pterocyclos</tp:taxon-name-part><tp:taxon-name-part taxon-name-part-type="species" reg="rupestris">rupestris</tp:taxon-name-part></tp:taxon-name></italic> Benson, 1832</td><td rowspan="1" colspan="1"><italic><tp:taxon-name><tp:taxon-name-part taxon-name-part-type="genus" reg="Spiraculum">Spiraculum</tp:taxon-name-part><tp:taxon-name-part taxon-name-part-type="species" reg="hispidum">hispidum</tp:taxon-name-part></tp:taxon-name></italic> Pearson, 1833</td><td rowspan="1" colspan="1"><italic><tp:taxon-name><tp:taxon-name-part taxon-name-part-type="genus" reg="Rhiostoma">Rhiostoma</tp:taxon-name-part><tp:taxon-name-part taxon-name-part-type="species" reg="haughtoni">haughtoni</tp:taxon-name-part></tp:taxon-name></italic> Benson, 1860</td><td rowspan="1" colspan="1"><italic><tp:taxon-name><tp:taxon-name-part taxon-name-part-type="genus" reg="Cyclotus">Cyclotus</tp:taxon-name-part><tp:taxon-name-part taxon-name-part-type="species" reg="variegatus">variegatus</tp:taxon-name-part></tp:taxon-name></italic> Pearson, 1833</td><td rowspan="1" colspan="1"><italic><tp:taxon-name><tp:taxon-name-part taxon-name-part-type="genus" reg="Cyclostoma">Cyclostoma</tp:taxon-name-part><tp:taxon-name-part taxon-name-part-type="species" reg="taylorianus">taylorianus</tp:taxon-name-part></tp:taxon-name></italic> Pfeiffer, 1851<sup>5</sup></td><td rowspan="1" colspan="1"><italic><tp:taxon-name><tp:taxon-name-part taxon-name-part-type="genus" reg="Cyclophorus">Cyclophorus</tp:taxon-name-part><tp:taxon-name-part taxon-name-part-type="species" reg="chinensis">chinensis</tp:taxon-name-part></tp:taxon-name></italic> Möllendorff, 1874</td></tr><tr><td rowspan="1" colspan="2">
                  <bold>Shell shape</bold>
                </td><td rowspan="1" colspan="1">discoidal</td><td rowspan="1" colspan="1">discoidal</td><td rowspan="1" colspan="1">discoidal</td><td rowspan="1" colspan="1">discoidal to turbinate</td><td rowspan="1" colspan="1">discoidal</td><td rowspan="1" colspan="1">discoidal</td></tr><tr><td rowspan="1" colspan="2">
                  <bold>Periostracum</bold>
                </td><td rowspan="1" colspan="1">thick to thin corneous</td><td rowspan="1" colspan="1">thick corneous and hairy</td><td rowspan="1" colspan="1">thin corneous</td><td rowspan="1" colspan="1">thin corneous</td><td rowspan="1" colspan="1">thick corneous and hairy</td><td rowspan="1" colspan="1">thick corneous</td></tr><tr><td rowspan="1" colspan="2">
                  <bold>Detached whorl</bold>
                </td><td rowspan="1" colspan="1">absent to short</td><td rowspan="1" colspan="1">absent*</td><td rowspan="1" colspan="1">absent to extremely long (curved and descending)</td><td rowspan="1" colspan="1">absent to short</td><td rowspan="1" colspan="1">absent to short</td><td rowspan="1" colspan="1">absent</td></tr><tr><td rowspan="2" colspan="1"><bold>Breathing device</bold>:</td><td rowspan="1" colspan="1">
                  <bold>sutural tube</bold>
                </td><td rowspan="1" colspan="1">absent</td><td rowspan="1" colspan="1">present</td><td rowspan="1" colspan="1">absent</td><td rowspan="1" colspan="1">absent**</td><td rowspan="1" colspan="1">absent</td><td rowspan="1" colspan="1">absent</td></tr><tr><td rowspan="1" colspan="1">
                  <bold>upper junction of peristome</bold>
                </td><td rowspan="1" colspan="1">expanded, thickened and free or attached to preceding whorl</td><td rowspan="1" colspan="1">expanded and attached to preceding whorl</td><td rowspan="1" colspan="1">thickened, free or attached to preceding whorl</td><td rowspan="1" colspan="1">expanded and free or attached to preceding whorl</td><td rowspan="1" colspan="1">expanded and free or attached to preceding whorl</td><td rowspan="1" colspan="1">thickened and attached to preceding whorl</td></tr><tr><td rowspan="1" colspan="2">
                  <bold>Outer peristome</bold>
                </td><td rowspan="1" colspan="1">widely expanded with wing or hood</td><td rowspan="1" colspan="1">expanded with wing or hood</td><td rowspan="1" colspan="1">thickened with knob, notch or tube</td><td rowspan="1" colspan="1">expanded</td><td rowspan="1" colspan="1">expanded with tube located close to lip</td><td rowspan="1" colspan="1">inconspicuous</td></tr><tr><td rowspan="1" colspan="2">
                  <bold>Inner peristome</bold>
                </td><td rowspan="1" colspan="1">shallow to deep incision</td><td rowspan="1" colspan="1">shallow to deep incision</td><td rowspan="1" colspan="1">shallow to deep incision</td><td rowspan="1" colspan="1">shallow incision</td><td rowspan="1" colspan="1">shallow incision</td><td rowspan="1" colspan="1">inconspicuous</td></tr><tr><td rowspan="1" colspan="2">
                  <bold>Operculum</bold>
                </td><td rowspan="1" colspan="1">calcareous (thin), concave to low cup-shaped with elevated lamella, lateral fringe straight</td><td rowspan="1" colspan="1">calcareous (thin), concave to low cup-shaped with elevated lamella, lateral fringe straight</td><td rowspan="1" colspan="1">calcareous (thick), tall to low cup-shaped with elevated lamella, lateral fringe straight</td><td rowspan="1" colspan="1">calcareous, concave without elevated lamella, lateral fringe with deep groove</td><td rowspan="1" colspan="1">calcareous, concave without elevated lamella, lateral fringe with deep groove</td><td rowspan="1" colspan="1">corneous, plate-shaped with low lamella</td></tr><tr><td rowspan="1" colspan="2">
                  <bold>Distribution</bold>
                </td><td rowspan="1" colspan="1">South Asia to southern China and Indochina</td><td rowspan="1" colspan="1">South Asia to Indochina</td><td rowspan="1" colspan="1">principally in Indochina</td><td rowspan="1" colspan="1">Asia to Australia</td><td rowspan="1" colspan="1">principally in Indochina</td><td rowspan="1" colspan="1">Southern China to Japan</td></tr></tbody></table><table-wrap-foot><fn><p>* <italic><tp:taxon-name><tp:taxon-name-part taxon-name-part-type="genus" reg="Spiraculum">Spiraculum</tp:taxon-name-part><tp:taxon-name-part taxon-name-part-type="species" reg="mastersi">mastersi</tp:taxon-name-part></tp:taxon-name></italic> Blanford, 1877 from India have a short, detached whorl (see <xref ref-type="bibr" rid="B160">Sutcharit et al. 2019</xref>: fig. 9a). ** <italic><tp:taxon-name><tp:taxon-name-part taxon-name-part-type="genus" reg="Cyclotus">Cyclotus</tp:taxon-name-part><tp:taxon-name-part taxon-name-part-type="species" reg="birostris">birostris</tp:taxon-name-part></tp:taxon-name></italic> (Pfeiffer, 1855) from Borneo have sutural tube projecting anteriorly (see <xref ref-type="bibr" rid="B160">Sutcharit et al. 2019</xref>: fig. 2j, k).</p></fn></table-wrap-foot></table-wrap></tp:treatment-sec><ref-list><ref id="B25"><mixed-citation xmlns:xlink="http://www.w3.org/1999/xlink" xlink:type="simple"><person-group><name name-style="western"><surname>Breure</surname><given-names>ASH</given-names></name><name name-style="western"><surname>Audibert</surname><given-names>C</given-names></name><name name-style="western"><surname>Ablett</surname><given-names>JD</given-names></name></person-group> (<year>2018</year>) <source>Pierre Marie Arthur Morelet (1809–1892) and his contributions to malacology.</source><publisher-name>Nederlandse Malacologische Vereniging</publisher-name>, <publisher-loc>Leiden</publisher-loc>, <size units="page">544 pp</size>.</mixed-citation></ref><ref id="B40"><mixed-citation xmlns:xlink="http://www.w3.org/1999/xlink" xlink:type="simple"><person-group><name name-style="western"><surname>Fischer</surname><given-names>P</given-names></name></person-group> (<year>1891</year>) <article-title>Catalogue et distribution géographique des mollusques terrestres, fluviatiles &amp; marins ďune partie de ľIndo-Chine (Siam, Laos, Cambodge, Cochinchine, Annam, Tonkin).</article-title><source>Extrait du Bulletin de la Société ďHistoire Naturelle ďAutun</source><volume>4</volume>: <fpage>1</fpage>–<lpage>193</lpage>. <ext-link xlink:href="10.5962/bhl.title.14809" ext-link-type="doi" xlink:type="simple">https://doi.org/10.5962/bhl.title.14809</ext-link></mixed-citation></ref><ref id="B107"><mixed-citation xmlns:xlink="http://www.w3.org/1999/xlink" xlink:type="simple"><person-group><name name-style="western"><surname>Morlet</surname><given-names>L</given-names></name></person-group> (<year>1904</year>) Descriptions de mollusques nouveaux recueillis par M.A. Pavie en Indo-Chine: Première Classes Gastéropodes. Mission Pavie, Indo-Chine 1879–1895, Études diverse Tome III, Paris, 351–386.</mixed-citation></ref><ref id="B42"><mixed-citation xmlns:xlink="http://www.w3.org/1999/xlink" xlink:type="simple"><person-group><name name-style="western"><surname>Fischer</surname><given-names>H</given-names></name><name name-style="western"><surname>Dautzenberg</surname><given-names>P</given-names></name></person-group> (<year>1904</year>) <article-title>Catalogue des mollusques terrestres et fluviatites de ľIndo-Chine orientale cités jusqu à ce jour.</article-title> In: <person-group><name name-style="western"><surname>Pavie</surname><given-names>A</given-names></name></person-group> (<role>Ed.</role>) <issue-title>Mission Pavie, Indo-Chine 1879–1895, Études Diverse Recherches sur Ľhistoire Naturelle de Ľhistoire Indo-Chine Orientale, Tome III.</issue-title><source>Ernest Leroux, Éditeur, Paris</source>, <fpage>390</fpage>–<lpage>450</lpage>.</mixed-citation></ref><ref id="B71"><mixed-citation xmlns:xlink="http://www.w3.org/1999/xlink" xlink:type="simple"><person-group><name name-style="western"><surname>Kobelt</surname><given-names>W</given-names></name></person-group> (<year>1902</year>) <article-title><tp:taxon-name><tp:taxon-name-part taxon-name-part-type="family">Cyclophoridae</tp:taxon-name-part></tp:taxon-name>.</article-title><source>Das Tierreich</source><volume>16</volume>: <fpage>1</fpage>–<lpage>663</lpage>.</mixed-citation></ref><ref id="B160"><mixed-citation xmlns:xlink="http://www.w3.org/1999/xlink" xlink:type="simple"><person-group><name name-style="western"><surname>Sutcharit</surname><given-names>C</given-names></name><name name-style="western"><surname>Ablett</surname><given-names>JD</given-names></name><name name-style="western"><surname>Panha</surname><given-names>S</given-names></name></person-group> (<year>2019</year>) <article-title>An annotated type catalogue of seven genera of operculate land snails (<tp:taxon-name><tp:taxon-name-part taxon-name-part-type="subclass">Caenogastropoda</tp:taxon-name-part></tp:taxon-name>, <tp:taxon-name><tp:taxon-name-part taxon-name-part-type="family">Cyclophoridae</tp:taxon-name-part></tp:taxon-name>) in the Natural History Museum, London.</article-title><source>ZooKeys</source><volume>842</volume>: <fpage>1</fpage>–<lpage>65</lpage>. <ext-link xlink:href="10.3897/zookeys.842.29243" ext-link-type="doi" xlink:type="simple">https://doi.org/10.3897/zookeys.842.29243</ext-link></mixed-citation></ref><ref id="B23"><mixed-citation xmlns:xlink="http://www.w3.org/1999/xlink" xlink:type="simple"><person-group><name name-style="western"><surname>Bouchet</surname><given-names>P</given-names></name><name name-style="western"><surname>Rocroi</surname><given-names>J-P</given-names></name><name name-style="western"><surname>Hausdorf</surname><given-names>B</given-names></name><name name-style="western"><surname>Kaim</surname><given-names>A</given-names></name><name name-style="western"><surname>Kano</surname><given-names>Y</given-names></name><name name-style="western"><surname>Nützel</surname><given-names>A</given-names></name><name name-style="western"><surname>Parkhaev</surname><given-names>P</given-names></name><name name-style="western"><surname>Schrödl</surname><given-names>M</given-names></name><name name-style="western"><surname>Strong</surname><given-names>EE</given-names></name></person-group> (<year>2017</year>) <article-title>Revised classification, nomenclator and typification of gastropod and monoplacophoran families.</article-title><source>Malacologia</source><volume>61</volume>(<issue>1–2</issue>): <fpage>1</fpage>–<lpage>526</lpage>. <ext-link xlink:href="10.4002/040.061.0201" ext-link-type="doi" xlink:type="simple">https://doi.org/10.4002/040.061.0201</ext-link></mixed-citation></ref><ref id="B14"><mixed-citation xmlns:xlink="http://www.w3.org/1999/xlink" xlink:type="simple"><person-group><name name-style="western"><surname>Benson</surname><given-names>WH</given-names></name></person-group> (<year>1860</year>) On <italic><tp:taxon-name><tp:taxon-name-part taxon-name-part-type="genus">Clostophis</tp:taxon-name-part></tp:taxon-name></italic> and <italic><tp:taxon-name><tp:taxon-name-part taxon-name-part-type="genus">Rhiostoma</tp:taxon-name-part></tp:taxon-name></italic>, new Burmese genera of land shells. Annals and Magazine of Natural History, Series 3 5(26): 95–97. <ext-link xlink:href="10.1080/00222936008697183" ext-link-type="doi" xlink:type="simple">https://doi.org/10.1080/00222936008697183</ext-link></mixed-citation></ref><ref id="B95"><mixed-citation xmlns:xlink="http://www.w3.org/1999/xlink" xlink:type="simple"><person-group><name name-style="western"><surname>Möllendorff</surname><given-names>von OF</given-names></name></person-group> (<year>1885</year>) <article-title>Materialien zur fauna von China (Die Auriculaceen, Nachträge und Berichtigungen).</article-title><source>Jahrbücher der Deutschen Malakozoologischen Gesellschaft</source><volume>12</volume>: <fpage>349</fpage>–<lpage>398</lpage>.</mixed-citation></ref><ref id="B187"><mixed-citation xmlns:xlink="http://www.w3.org/1999/xlink" xlink:type="simple"><person-group><name name-style="western"><surname>Yen</surname><given-names>T-C</given-names></name></person-group> (<year>1939</year>) <article-title>Die chinesischen land- und Süßwasser-Gastropoden des Natur-Museums Senckenberg.</article-title><source>Abhandlungen der Senckenbergischen Naturforschenden Gesellschaft</source><volume>444</volume>: <fpage>1</fpage>–<lpage>234</lpage>.</mixed-citation></ref><ref id="B182"><mixed-citation xmlns:xlink="http://www.w3.org/1999/xlink" xlink:type="simple"><person-group><name name-style="western"><surname>Wenz</surname><given-names>W</given-names></name></person-group> (<year>1938</year>) <article-title>Teil 1: Allgemeiner Teil und <tp:taxon-name><tp:taxon-name-part taxon-name-part-type="subclass">Prosobranchia</tp:taxon-name-part></tp:taxon-name>.</article-title> In: <person-group><name name-style="western"><surname>Schindewolf</surname><given-names>OH</given-names></name></person-group> (<role>Ed.</role>) <issue-title>Handbuch Der Paläozoologie.</issue-title><source>Gebrüder Borntraeger, Berlin</source>, <fpage>1</fpage>–<lpage>480</lpage>.</mixed-citation></ref><ref id="B38"><mixed-citation xmlns:xlink="http://www.w3.org/1999/xlink" xlink:type="simple"><person-group><name name-style="western"><surname>Egorov</surname><given-names>R</given-names></name></person-group> (<year>2009</year>) A review of the genera of the recent terrestrial pectinibranch molluscs (synopsis mainly based on published data). <tp:taxon-name><tp:taxon-name-part taxon-name-part-type="order">Littoriniformes</tp:taxon-name-part></tp:taxon-name>: <tp:taxon-name><tp:taxon-name-part taxon-name-part-type="family">Hainesiidae</tp:taxon-name-part></tp:taxon-name>, <tp:taxon-name><tp:taxon-name-part taxon-name-part-type="family">Aciculidae</tp:taxon-name-part></tp:taxon-name>, <tp:taxon-name><tp:taxon-name-part taxon-name-part-type="family">Cyclophoridae</tp:taxon-name-part></tp:taxon-name>, <tp:taxon-name><tp:taxon-name-part taxon-name-part-type="family">Craspedopomatidae</tp:taxon-name-part></tp:taxon-name>. Treasure of Russian Shells (Supplement 3, Part 2): 1–57.</mixed-citation></ref><ref id="B89"><mixed-citation xmlns:xlink="http://www.w3.org/1999/xlink" xlink:type="simple"><person-group><name name-style="western"><surname>Low</surname><given-names>MEY</given-names></name><name name-style="western"><surname>Tan</surname><given-names>SK</given-names></name></person-group> (<year>2017</year>) <article-title>Nomenclature of the genus <italic><tp:taxon-name><tp:taxon-name-part taxon-name-part-type="genus">Opisthoporus</tp:taxon-name-part></tp:taxon-name></italic> Benson in L. Pfeiffer, 1851: The type species of the genus and <italic><tp:taxon-name><tp:taxon-name-part taxon-name-part-type="genus">Opisthoporus</tp:taxon-name-part><tp:taxon-name-part taxon-name-part-type="species">singaporeanus</tp:taxon-name-part></tp:taxon-name></italic> nom. nov. for <italic><tp:taxon-name><tp:taxon-name-part taxon-name-part-type="genus">Cyclostoma</tp:taxon-name-part><tp:taxon-name-part taxon-name-part-type="species">rostellatum</tp:taxon-name-part></tp:taxon-name></italic> L. Pfeiffer, 1851, a junior primary homonym of <italic><tp:taxon-name><tp:taxon-name-part taxon-name-part-type="genus">Cyclostoma</tp:taxon-name-part><tp:taxon-name-part taxon-name-part-type="species">rostellatum</tp:taxon-name-part></tp:taxon-name></italic> Partiot, 1848 (<tp:taxon-name><tp:taxon-name-part taxon-name-part-type="class">Gastropoda</tp:taxon-name-part></tp:taxon-name>: <tp:taxon-name><tp:taxon-name-part taxon-name-part-type="superfamily">Cyclophoroidea</tp:taxon-name-part></tp:taxon-name>: <tp:taxon-name><tp:taxon-name-part taxon-name-part-type="family">Cyclophoridae</tp:taxon-name-part></tp:taxon-name>).</article-title><source>Occasional Molluscan Papers</source><volume>6</volume>: <fpage>15</fpage>–<lpage>17</lpage>.</mixed-citation></ref><ref id="B52"><mixed-citation xmlns:xlink="http://www.w3.org/1999/xlink" xlink:type="simple"><person-group><name name-style="western"><surname>Gude</surname><given-names>GK</given-names></name></person-group> (<year>1921</year>) <article-title>Land operculates (<tp:taxon-name><tp:taxon-name-part taxon-name-part-type="family">Cyclophoridae</tp:taxon-name-part></tp:taxon-name>, <tp:taxon-name><tp:taxon-name-part taxon-name-part-type="family">Truncatellidae</tp:taxon-name-part></tp:taxon-name>, <tp:taxon-name><tp:taxon-name-part taxon-name-part-type="family">Assiminidae</tp:taxon-name-part></tp:taxon-name>, <tp:taxon-name><tp:taxon-name-part taxon-name-part-type="family">Helicinidae</tp:taxon-name-part></tp:taxon-name>).</article-title> In: <person-group><name name-style="western"><surname>Shipley</surname><given-names>AS</given-names></name><name name-style="western"><surname>Mashall</surname><given-names>GAK</given-names></name></person-group> (<role>Eds</role>) <issue-title>The Fauna of British India including Ceylon and Burma, Mollusca III.</issue-title><source>Taylor and Francis, Red Lion Court, Fleet, Street, Bombay</source>, <fpage>1</fpage>–<lpage>386</lpage>.</mixed-citation></ref><ref id="B103"><mixed-citation xmlns:xlink="http://www.w3.org/1999/xlink" xlink:type="simple"><person-group><name name-style="western"><surname>Morelet</surname><given-names>A</given-names></name></person-group> (<year>1875</year>) Series Conchyliologiques, comprenant Ľénummération de mollusques terrestres et fluviatites, recueillis pendant le cours de différents voyages, ainsi que la description, de plusieurs espèces nouvelles. IV.4e livraison Indo Chine, 227–377.</mixed-citation></ref><ref id="B105"><mixed-citation xmlns:xlink="http://www.w3.org/1999/xlink" xlink:type="simple"><person-group><name name-style="western"><surname>Morlet</surname><given-names>L</given-names></name></person-group> (<year>1889</year>) <article-title>Catalogue des coquilles recueillies, par M. Pavie dans le Cambode et le Royaume de Siam, et description ď espèces nouvelles (1).</article-title><source>Journal de Conchyliologie</source><volume>37</volume>: <fpage>121</fpage>–<lpage>199</lpage>.</mixed-citation></ref></ref-list></tp:taxon-treatment>
