# Supplementary material for: ﻿Systematic revision of the snorkel snail genus Rhiostoma Benson, 1860 (Gastropoda, Caenogastropoda, Cyclophoridae) with descriptions of new species
Source: Zookeys. 2023 Jan 24;1142:1–144. doi: 10.3897/zookeys.1142.90097 (PMC10208988; doi:10.3897/zookeys.1142.90097)
Supplement: XML Treatment for Rhiostoma morleti [file zookeys.1142.90097-treatment24.xml]

<!DOCTYPE tp:taxon-treatment
  PUBLIC "-//TaxonX//DTD Taxonomic Treatment Publishing DTD v0 20100105//EN" "tax-treatment-NSO.dtd">
<tp:taxon-treatment xmlns:tp="http://www.plazi.org/taxpub"><tp:treatment-meta><kwd-group><label>Taxon classification</label><kwd>
                <named-content content-type="kingdom">Animalia</named-content>
              </kwd><kwd>
                <named-content content-type="order">Architaenioglossa</named-content>
              </kwd><kwd>
                <named-content content-type="family">Cyclophoridae</named-content>
              </kwd></kwd-group><mixed-citation publication-type="journal"><person-group><name><surname>Tongkerd</surname><given-names>Piyoros</given-names></name><name><surname>Tumpeesuwan</surname><given-names>Sakboworn</given-names></name><name><surname>Inkhavilay</surname><given-names>Khamla</given-names></name><name><surname>Prasankok</surname><given-names>Pongpun</given-names></name><name><surname>Jeratthitikul</surname><given-names>Ekgachai</given-names></name><name><surname>Panha</surname><given-names>Somsak</given-names></name><name><surname>Sutcharit</surname><given-names>Chirasak</given-names></name></person-group><article-title>﻿Systematic revision of the snorkel snail genus <italic><tp:taxon-name><tp:taxon-name-part taxon-name-part-type="genus" reg="Rhiostoma">Rhiostoma</tp:taxon-name-part></tp:taxon-name></italic> Benson, 1860 (<tp:taxon-name><tp:taxon-name-part taxon-name-part-type="class">Gastropoda</tp:taxon-name-part></tp:taxon-name>, <tp:taxon-name><tp:taxon-name-part taxon-name-part-type="subclass">Caenogastropoda</tp:taxon-name-part></tp:taxon-name>, <tp:taxon-name><tp:taxon-name-part taxon-name-part-type="family">Cyclophoridae</tp:taxon-name-part></tp:taxon-name>) with descriptions of new species</article-title><source>Zookeys</source><day>24</day><month>01</month><year>2023</year><volume>1142</volume><fpage>1</fpage><lpage>144</lpage><pub-id pub-id-type="doi">10.3897/zookeys.1142.90097</pub-id></mixed-citation></tp:treatment-meta><tp:nomenclature><label>﻿23.</label><tp:taxon-name>
              <object-id xmlns:xlink="http://www.w3.org/1999/xlink" content-type="arpha" xlink:type="simple">B0184368-8BD9-5701-858B-3AA8CADA8447</object-id>
              <tp:taxon-name-part taxon-name-part-type="genus" reg="Rhiostoma">Rhiostoma</tp:taxon-name-part>
              <tp:taxon-name-part taxon-name-part-type="species" reg="morleti">morleti</tp:taxon-name-part>
            </tp:taxon-name><tp:taxon-authority>Dautzenberg &amp; Fischer, 1906</tp:taxon-authority><xref ref-type="fig" rid="F43">Figs 43A</xref><xref ref-type="fig" rid="F44">, 44</xref><xref ref-type="fig" rid="F46">, 46</xref><xref ref-type="fig" rid="F47">, 47</xref><tp:nomenclature-citation-list><tp:nomenclature-citation><tp:taxon-name>
                  <tp:taxon-name-part taxon-name-part-type="genus" reg="Pterocyclos">Pterocyclos</tp:taxon-name-part>
                  <tp:taxon-name-part taxon-name-part-type="species" reg="planorbulus">planorbulus</tp:taxon-name-part>
                </tp:taxon-name><comment>Morlet, 1891: 247 (not Lamarck). Locality: Long-son [Lang Son Province, Vietnam].</comment></tp:nomenclature-citation><tp:nomenclature-citation><tp:taxon-name>
                  <tp:taxon-name-part taxon-name-part-type="genus" reg="Rhiostoma">Rhiostoma</tp:taxon-name-part>
                  <tp:taxon-name-part taxon-name-part-type="species" reg="morleti">morleti</tp:taxon-name-part>
                </tp:taxon-name><comment>Dautzenberg &amp; Fischer, 1906: 429–431, pl. 10, figs 1–4. Type locality: Luang-Prabang, Laos; Ha Giang, Tonkin [Ha Giang Province, Vietnam]. Kobelt 1911: 755, 756, pl. 110, figs 1–4. <xref ref-type="bibr" rid="B165">Thach 2016</xref>: 38, fig. 125. <xref ref-type="bibr" rid="B36">Do et al. 2020b</xref>: 168, 169, fig. 1g–k.</comment></tp:nomenclature-citation></tp:nomenclature-citation-list></tp:nomenclature><tp:treatment-sec sec-type="type material" id="SECID0E1KFM"><title>Type material.</title><p><bold><italic>Syntype</italic></bold><named-content xmlns:xlink="http://www.w3.org/1999/xlink" content-type="dwc:institutional_code" xlink:title="Muséum National ďHistoire Naturelle, Paris" xlink:href="http://grbio.org/institution/museum-national-dhistoire-naturelle-2" xlink:type="simple">MNHN</named-content>-IM-2000-20961 (1 shell; Fig. <xref ref-type="fig" rid="F46">46A</xref>) from Laos, chaine de partage entre le Mékong et le Ménam (figured in <xref ref-type="bibr" rid="B32">Dautzenberg and Fischer 1906</xref>: pl. 10, figs 1, 2). <bold><italic>Syntype</italic></bold><named-content xmlns:xlink="http://www.w3.org/1999/xlink" content-type="dwc:institutional_code" xlink:title="Muséum National ďHistoire Naturelle, Paris" xlink:href="http://grbio.org/institution/museum-national-dhistoire-naturelle-2" xlink:type="simple">MNHN</named-content>-IM-2000-33837 (2 shells; Fig. <xref ref-type="fig" rid="F46">46B</xref>) from Ha-Giang. <bold><italic>Syntype</italic></bold><named-content xmlns:xlink="http://www.w3.org/1999/xlink" content-type="dwc:institutional_code" xlink:title="Muséum National ďHistoire Naturelle, Paris" xlink:href="http://grbio.org/institution/museum-national-dhistoire-naturelle-2" xlink:type="simple">MNHN</named-content>-IM-2000-33838 (1 shell; Fig. <xref ref-type="fig" rid="F46">46C</xref>) from Ha-Giang. <bold><italic>Syntype</italic></bold><named-content xmlns:xlink="http://www.w3.org/1999/xlink" content-type="dwc:institutional_code" xlink:title="Royal Belgian Institute of Natural Sciences, Brussels" xlink:href="http://grbio.org/institution/royal-belgian-institute-natural-sciences" xlink:type="simple">RBINS</named-content>-MT-658845 (2 shells; Fig. <xref ref-type="fig" rid="F46">46D</xref>) from Not-Son, Tonkin.</p></tp:treatment-sec><tp:treatment-sec sec-type="material" id="SECID0EWMFM"><title>Other material examined.</title><p><bold>Laos</bold>: Ban Na Wid, Vieng Xai District, Houaphanh Province: <named-content xmlns:xlink="http://www.w3.org/1999/xlink" content-type="dwc:institutional_code" xlink:title="Chulalongkorn University, Museum of Zoology, Bangkok" xlink:href="http://grbio.org/institution/chulalongkorn-university-museum-natural-history" xlink:type="simple">CUMZ</named-content> 10004/1 (20 shells), 10004/2 (3 shells; Fig. <xref ref-type="fig" rid="F46">46E, F</xref>). Kraisorn Cave, Vieng Xai District, Houaphanh Province, Laos: <named-content xmlns:xlink="http://www.w3.org/1999/xlink" content-type="dwc:institutional_code" xlink:title="Chulalongkorn University, Museum of Zoology, Bangkok" xlink:href="http://grbio.org/institution/chulalongkorn-university-museum-natural-history" xlink:type="simple">CUMZ</named-content> 10002/1 (15 shells; Fig. <xref ref-type="fig" rid="F47">47B, C</xref>), 10002/2 (2 shells; Fig. <xref ref-type="fig" rid="F47">47A</xref>). Km 31, Vieng Xai District, Houaphanh Province: <named-content xmlns:xlink="http://www.w3.org/1999/xlink" content-type="dwc:institutional_code" xlink:title="Chulalongkorn University, Museum of Zoology, Bangkok" xlink:href="http://grbio.org/institution/chulalongkorn-university-museum-natural-history" xlink:type="simple">CUMZ</named-content> 10003 (7 shells; Fig. <xref ref-type="fig" rid="F47">47D</xref>). Tam Xang (cave), Mueng Kham District, Xiangkhouang Province, Laos: <named-content xmlns:xlink="http://www.w3.org/1999/xlink" content-type="dwc:institutional_code" xlink:title="Chulalongkorn University, Museum of Zoology, Bangkok" xlink:href="http://grbio.org/institution/chulalongkorn-university-museum-natural-history" xlink:type="simple">CUMZ</named-content> 10209 (4 shells; Fig. <xref ref-type="fig" rid="F47">47E, F</xref>). <bold>Vietnam</bold>: Phong-Tho, Tonkin: <named-content xmlns:xlink="http://www.w3.org/1999/xlink" content-type="dwc:institutional_code" xlink:title="Forschungsinstitut und Naturmuseum Senckenberg, Frankfurt, a.m." xlink:href="http://grbio.org/institution/forschungsinstitut-und-natur-museum-senckenberg" xlink:type="simple">SMF</named-content> 130576 (4 shells), <named-content xmlns:xlink="http://www.w3.org/1999/xlink" content-type="dwc:institutional_code" xlink:title="Royal Belgian Institute of Natural Sciences, Brussels" xlink:href="http://grbio.org/institution/royal-belgian-institute-natural-sciences" xlink:type="simple">RBINS</named-content> 659868 (2 shells), 659871 (2 shells).</p></tp:treatment-sec><tp:treatment-sec sec-type="diagnosis" id="SECID0ESOFM"><title>Diagnosis.</title><p>Shell large, flattened to depressed shell and without detached whorl. Breathing device incomplete or canal-shaped and pointed apically. Peristome double; outer lip with narrow canal; inner lip with shallow incision or small hole.</p></tp:treatment-sec><tp:treatment-sec sec-type="Differential diagnosis" id="SECID0EXOFM"><title>Differential diagnosis.</title><p>This species is similar to <italic><tp:taxon-name><tp:taxon-name-part taxon-name-part-type="genus" reg="Rhiostoma">R.</tp:taxon-name-part><tp:taxon-name-part taxon-name-part-type="species" reg="cochinchinense">cochinchinense</tp:taxon-name-part></tp:taxon-name></italic> in general shell form, but with an incomplete tube or canal-shaped breathing device, generally brownish to whitish pattern and with a peripheral band, which are the distinguishing characters. In comparison, <italic><tp:taxon-name><tp:taxon-name-part taxon-name-part-type="genus" reg="Rhiostoma">R.</tp:taxon-name-part><tp:taxon-name-part taxon-name-part-type="species" reg="cochinchinense">cochinchinense</tp:taxon-name-part></tp:taxon-name></italic> has an incomplete tube-shaped breathing device, a uniformly whitish shell, and lacks a peripheral band.</p></tp:treatment-sec><tp:treatment-sec sec-type="description" id="SECID0ENQFM"><title>Description.</title><p><bold><italic>Shell</italic>.</bold> Shell usually large, width 18.9–28.1 mm, height 8.7–13.0 mm, thickened, and flattened shape. Apex acute; spire flat to slightly elevated. Whorls 4 to 5, convex, increasing regularly; suture narrow and deep; last whorl rounded and stout. Shell surface with fine growth lines. Periostracum thick corneous and brown. Shell colour varies from uniformly whitish or brownish pattern, with narrow to wide dark-brown spiral band on periphery. Detached whorl absent (rarely very short). Peristome circular and double; lip thickened and slightly expanded. Aperture opened sub-laterally. Breathing device incomplete or canal-shaped, protruding apically, and usually not attached to preceding whorl; outer lip protruded and with narrow canal or forming nearly closed tube; inner lip with shallow incision or small hole inside shell. Umbilicus widely opened. Operculum calcareous, cup-shaped, and multispiral (Figs <xref ref-type="fig" rid="F46">46</xref>, <xref ref-type="fig" rid="F47">47</xref>).</p></tp:treatment-sec><tp:treatment-sec sec-type="distribution" id="SECID0ESRFM"><title>Distribution.</title><p>The previous record of this species was from Luang Phrabang, Laos, and Ha Giang and Lang Son, North Vietnam (<xref ref-type="bibr" rid="B32">Dautzenberg and Fischer 1906</xref>). Later records were reported from Ha Giang, Yen Bai, Son La, Lai Chau, and Dien Bien provinces, north Vietnam (<xref ref-type="bibr" rid="B36">Do et al. 2020b</xref>). This study recorded specimens from several localities in Houaphanh Province, northern Laos (Fig. <xref ref-type="fig" rid="F44">44</xref>).</p></tp:treatment-sec><tp:treatment-sec sec-type="remarks" id="SECID0EESFM"><title>Remarks.</title><p>The identification of this species without the operculum might easily (and wrongly) place it into the genus <italic><tp:taxon-name><tp:taxon-name-part taxon-name-part-type="genus" reg="Pterocyclos">Pterocyclos.</tp:taxon-name-part></tp:taxon-name></italic> Nevertheless, the unique calcareous cup-shaped operculum with elevated lamellae of the type specimen clearly indicates that it is <italic><tp:taxon-name><tp:taxon-name-part taxon-name-part-type="genus" reg="Rhiostoma">Rhiostoma</tp:taxon-name-part></tp:taxon-name></italic>.</p><p>The two specimens figured in <xref ref-type="bibr" rid="B34">Do et al. (2015</xref>: fig. 4c, d) as <italic><tp:taxon-name><tp:taxon-name-part taxon-name-part-type="genus" reg="Rhiostoma">R.</tp:taxon-name-part><tp:taxon-name-part taxon-name-part-type="species" reg="morleti">morleti</tp:taxon-name-part></tp:taxon-name></italic> and <italic><tp:taxon-name><tp:taxon-name-part taxon-name-part-type="genus" reg="Rhiostoma">Rhiostoma</tp:taxon-name-part></tp:taxon-name></italic> sp. have the tubular-shaped breathing device that is curved, and with tip attached to the preceding whorl. This character clearly differs from the typical <italic><tp:taxon-name><tp:taxon-name-part taxon-name-part-type="genus" reg="Rhiostoma">R.</tp:taxon-name-part><tp:taxon-name-part taxon-name-part-type="species" reg="morleti">morleti</tp:taxon-name-part></tp:taxon-name></italic>, but rather should be referred to as <italic><tp:taxon-name><tp:taxon-name-part taxon-name-part-type="genus" reg="Rhiostoma">R.</tp:taxon-name-part><tp:taxon-name-part taxon-name-part-type="species" reg="simplicilabre">simplicilabre</tp:taxon-name-part></tp:taxon-name></italic>. The specimen figured in <xref ref-type="bibr" rid="B65">Inkhavilay et al. (2019)</xref> as <italic><tp:taxon-name><tp:taxon-name-part taxon-name-part-type="genus" reg="Rhiostoma">R.</tp:taxon-name-part><tp:taxon-name-part taxon-name-part-type="species" reg="morleti">morleti</tp:taxon-name-part></tp:taxon-name></italic> from Bolikhamxay, Laos, shows considerable difference from the type specimen and from the newly collected specimens from Houaphanh Province, northern Laos. Therefore, this study recognises it as <italic><tp:taxon-name><tp:taxon-name-part taxon-name-part-type="genus" reg="Rhiostoma">R.</tp:taxon-name-part><tp:taxon-name-part taxon-name-part-type="species" reg="laosense">laosense</tp:taxon-name-part></tp:taxon-name></italic> sp. nov.</p><fig id="F43" position="float" orientation="portrait"><object-id xmlns:xlink="http://www.w3.org/1999/xlink" content-type="doi" xlink:type="simple">10.3897/zookeys.1142.90097.figure43</object-id><object-id xmlns:xlink="http://www.w3.org/1999/xlink" content-type="arpha" xlink:type="simple">45FAA297-109B-5A93-B5E6-398D1BA2CC3C</object-id><label>Figure 43.</label><caption><p>Live snails of the species group IV <bold>A</bold><italic><tp:taxon-name><tp:taxon-name-part taxon-name-part-type="genus" reg="Rhiostoma">Rhiostoma</tp:taxon-name-part><tp:taxon-name-part taxon-name-part-type="species" reg="morleti">morleti</tp:taxon-name-part></tp:taxon-name></italic>, from Vieng Xai, Houaphanh, Laos <bold>B</bold><italic><tp:taxon-name><tp:taxon-name-part taxon-name-part-type="genus" reg="Rhiostoma">Rhiostoma</tp:taxon-name-part><tp:taxon-name-part taxon-name-part-type="species" reg="laosense">laosense</tp:taxon-name-part></tp:taxon-name></italic> sp. nov. from Hineboun, Khammouane, Laos. Photographs: K. Inkhavilay.</p></caption><graphic xmlns:xlink="http://www.w3.org/1999/xlink" xlink:href="zookeys-1142-001_article-90097__-g043.jpg" position="float" orientation="portrait" xlink:type="simple" id="oo_799901.jpg"><uri content-type="original_file" xlink:type="simple">https://binary.pensoft.net/fig/799901</uri></graphic></fig><fig id="F44" position="float" orientation="portrait"><object-id xmlns:xlink="http://www.w3.org/1999/xlink" content-type="doi" xlink:type="simple">10.3897/zookeys.1142.90097.figure44</object-id><object-id xmlns:xlink="http://www.w3.org/1999/xlink" content-type="arpha" xlink:type="simple">B933E333-5F4B-578C-9224-75EE83D77764</object-id><label>Figure 44.</label><caption><p>Distribution map of <italic><tp:taxon-name><tp:taxon-name-part taxon-name-part-type="genus" reg="Rhiostoma">Rhiostoma</tp:taxon-name-part><tp:taxon-name-part taxon-name-part-type="species" reg="morleti">morleti</tp:taxon-name-part></tp:taxon-name></italic>–species group.</p></caption><graphic xmlns:xlink="http://www.w3.org/1999/xlink" xlink:href="zookeys-1142-001_article-90097__-g044.jpg" position="float" orientation="portrait" xlink:type="simple" id="oo_799902.jpg"><uri content-type="original_file" xlink:type="simple">https://binary.pensoft.net/fig/799902</uri></graphic></fig><fig id="F45" position="float" orientation="portrait"><object-id xmlns:xlink="http://www.w3.org/1999/xlink" content-type="doi" xlink:type="simple">10.3897/zookeys.1142.90097.figure45</object-id><object-id xmlns:xlink="http://www.w3.org/1999/xlink" content-type="arpha" xlink:type="simple">10E29DEA-2F18-55D9-930F-F7C589C8F9E1</object-id><label>Figure 45.</label><caption><p>Shell of <italic><tp:taxon-name><tp:taxon-name-part taxon-name-part-type="genus" reg="Rhiostoma">Rhiostoma</tp:taxon-name-part></tp:taxon-name></italic> spp. <bold>A</bold><italic><tp:taxon-name><tp:taxon-name-part taxon-name-part-type="genus" reg="Rhiostoma">Rhiostoma</tp:taxon-name-part><tp:taxon-name-part taxon-name-part-type="species" reg="cochinchinensis">cochinchinensis</tp:taxon-name-part></tp:taxon-name></italic> probable syntype <named-content xmlns:xlink="http://www.w3.org/1999/xlink" content-type="dwc:institutional_code" xlink:title="The Natural History Museum, London" xlink:href="http://grbio.org/institution/natural-history-museum-london" xlink:type="simple">NHMUK</named-content> 20170354 from Cochinchina <bold>B–F</bold><italic><tp:taxon-name><tp:taxon-name-part taxon-name-part-type="genus" reg="Rhiostoma">Rhiostoma</tp:taxon-name-part><tp:taxon-name-part taxon-name-part-type="species" reg="cambodjense">cambodjense</tp:taxon-name-part></tp:taxon-name></italic><bold>B</bold> syntype <named-content xmlns:xlink="http://www.w3.org/1999/xlink" content-type="dwc:institutional_code" xlink:title="The Natural History Museum, London" xlink:href="http://grbio.org/institution/natural-history-museum-london" xlink:type="simple">NHMUK</named-content> 1893.2.4.776 from Battambang, Cambodje <bold>C</bold> syntype of “<italic><tp:taxon-name><tp:taxon-name-part taxon-name-part-type="genus" reg="Opisthoporus">Opisthoporus</tp:taxon-name-part><tp:taxon-name-part taxon-name-part-type="species" reg="pulchellus">pulchellus</tp:taxon-name-part></tp:taxon-name></italic> Morlet, 1889” <named-content xmlns:xlink="http://www.w3.org/1999/xlink" content-type="dwc:institutional_code" xlink:title="Muséum National ďHistoire Naturelle, Paris" xlink:href="http://grbio.org/institution/museum-national-dhistoire-naturelle-2" xlink:type="simple">MNHN</named-content>-IM-2000-9828 from Mount. Sisophon <bold>D</bold> specimen <named-content xmlns:xlink="http://www.w3.org/1999/xlink" content-type="dwc:institutional_code" xlink:title="Chulalongkorn University, Museum of Zoology, Bangkok" xlink:href="http://grbio.org/institution/chulalongkorn-university-museum-natural-history" xlink:type="simple">CUMZ</named-content> 10203/2 from Thammaban Khiri, Serei Saophoan (Sisophon), Cambodia <bold>E, F</bold> specimens <named-content xmlns:xlink="http://www.w3.org/1999/xlink" content-type="dwc:institutional_code" xlink:title="Chulalongkorn University, Museum of Zoology, Bangkok" xlink:href="http://grbio.org/institution/chulalongkorn-university-museum-natural-history" xlink:type="simple">CUMZ</named-content> 4714 from Khao Chakan, Srakeo. Photograph: A Robin and V Heros, <named-content xmlns:xlink="http://www.w3.org/1999/xlink" content-type="dwc:institutional_code" xlink:title="Muséum National ďHistoire Naturelle, Paris" xlink:href="http://grbio.org/institution/museum-national-dhistoire-naturelle-2" xlink:type="simple">MNHN</named-content> (<bold>C</bold>).</p></caption><graphic xmlns:xlink="http://www.w3.org/1999/xlink" xlink:href="zookeys-1142-001_article-90097__-g045.jpg" position="float" orientation="portrait" xlink:type="simple" id="oo_799903.jpg"><uri content-type="original_file" xlink:type="simple">https://binary.pensoft.net/fig/799903</uri></graphic></fig><fig id="F46" position="float" orientation="portrait"><object-id xmlns:xlink="http://www.w3.org/1999/xlink" content-type="doi" xlink:type="simple">10.3897/zookeys.1142.90097.figure46</object-id><object-id xmlns:xlink="http://www.w3.org/1999/xlink" content-type="arpha" xlink:type="simple">6DC3541B-8F2A-5156-96C7-4CF491BCD814</object-id><label>Figure 46.</label><caption><p>Shell of <italic><tp:taxon-name><tp:taxon-name-part taxon-name-part-type="genus" reg="Rhiostoma">Rhiostoma</tp:taxon-name-part><tp:taxon-name-part taxon-name-part-type="species" reg="morleti">morleti</tp:taxon-name-part></tp:taxon-name></italic><bold>A</bold> syntype <named-content xmlns:xlink="http://www.w3.org/1999/xlink" content-type="dwc:institutional_code" xlink:title="Muséum National ďHistoire Naturelle, Paris" xlink:href="http://grbio.org/institution/museum-national-dhistoire-naturelle-2" xlink:type="simple">MNHN</named-content>-IM-2000-20961 from chaine de partage entre le Mékong et le Ménam <bold>B</bold> syntype <named-content xmlns:xlink="http://www.w3.org/1999/xlink" content-type="dwc:institutional_code" xlink:title="Muséum National ďHistoire Naturelle, Paris" xlink:href="http://grbio.org/institution/museum-national-dhistoire-naturelle-2" xlink:type="simple">MNHN</named-content>-IM-2000-33837 from Ha-Giang <bold>C</bold> syntype <named-content xmlns:xlink="http://www.w3.org/1999/xlink" content-type="dwc:institutional_code" xlink:title="Muséum National ďHistoire Naturelle, Paris" xlink:href="http://grbio.org/institution/museum-national-dhistoire-naturelle-2" xlink:type="simple">MNHN</named-content>-IM-2000-33838 from Ha-Giang <bold>D</bold> syntype <named-content xmlns:xlink="http://www.w3.org/1999/xlink" content-type="dwc:institutional_code" xlink:title="Royal Belgian Institute of Natural Sciences, Brussels" xlink:href="http://grbio.org/institution/royal-belgian-institute-natural-sciences" xlink:type="simple">RBINS</named-content>-MT-658845 from Not-Son, Tonkin <bold>E, F</bold> specimens <named-content xmlns:xlink="http://www.w3.org/1999/xlink" content-type="dwc:institutional_code" xlink:title="Chulalongkorn University, Museum of Zoology, Bangkok" xlink:href="http://grbio.org/institution/chulalongkorn-university-museum-natural-history" xlink:type="simple">CUMZ</named-content> 10004/2 from Ban Na Wid, Vieng Xai, Houaphanh, Laos. Photograph: M Caballer and V Heros, <named-content xmlns:xlink="http://www.w3.org/1999/xlink" content-type="dwc:institutional_code" xlink:title="Muséum National ďHistoire Naturelle, Paris" xlink:href="http://grbio.org/institution/museum-national-dhistoire-naturelle-2" xlink:type="simple">MNHN</named-content> (<bold>A–C</bold>).</p></caption><graphic xmlns:xlink="http://www.w3.org/1999/xlink" xlink:href="zookeys-1142-001_article-90097__-g046.jpg" position="float" orientation="portrait" xlink:type="simple" id="oo_799904.jpg"><uri content-type="original_file" xlink:type="simple">https://binary.pensoft.net/fig/799904</uri></graphic></fig><fig id="F47" position="float" orientation="portrait"><object-id xmlns:xlink="http://www.w3.org/1999/xlink" content-type="doi" xlink:type="simple">10.3897/zookeys.1142.90097.figure47</object-id><object-id xmlns:xlink="http://www.w3.org/1999/xlink" content-type="arpha" xlink:type="simple">A6CC96A2-5534-5AA6-B263-D300FA39E959</object-id><label>Figure 47.</label><caption><p>Shell of <italic><tp:taxon-name><tp:taxon-name-part taxon-name-part-type="genus" reg="Rhiostoma">Rhiostoma</tp:taxon-name-part><tp:taxon-name-part taxon-name-part-type="species" reg="morleti">morleti</tp:taxon-name-part></tp:taxon-name></italic><bold>A</bold> specimen <named-content xmlns:xlink="http://www.w3.org/1999/xlink" content-type="dwc:institutional_code" xlink:title="Chulalongkorn University, Museum of Zoology, Bangkok" xlink:href="http://grbio.org/institution/chulalongkorn-university-museum-natural-history" xlink:type="simple">CUMZ</named-content> 10002/2 from Kraisorn Cave, Vieng Xai, Houaphanh, Laos <bold>B, C</bold> specimens <named-content xmlns:xlink="http://www.w3.org/1999/xlink" content-type="dwc:institutional_code" xlink:title="Chulalongkorn University, Museum of Zoology, Bangkok" xlink:href="http://grbio.org/institution/chulalongkorn-university-museum-natural-history" xlink:type="simple">CUMZ</named-content> 10002/1 from Kraisorn Cave, Vieng Xai, Houaphanh, Laos <bold>D</bold> specimen <named-content xmlns:xlink="http://www.w3.org/1999/xlink" content-type="dwc:institutional_code" xlink:title="Chulalongkorn University, Museum of Zoology, Bangkok" xlink:href="http://grbio.org/institution/chulalongkorn-university-museum-natural-history" xlink:type="simple">CUMZ</named-content> 10003 from Km 31, Vieng Xai, Houaphanh, Laos <bold>E, F</bold> specimen <named-content xmlns:xlink="http://www.w3.org/1999/xlink" content-type="dwc:institutional_code" xlink:title="Chulalongkorn University, Museum of Zoology, Bangkok" xlink:href="http://grbio.org/institution/chulalongkorn-university-museum-natural-history" xlink:type="simple">CUMZ</named-content> 10209 from Tam Xang, Mueng Kham, Xiangkhouang, Laos.</p></caption><graphic xmlns:xlink="http://www.w3.org/1999/xlink" xlink:href="zookeys-1142-001_article-90097__-g047.jpg" position="float" orientation="portrait" xlink:type="simple" id="oo_799905.jpg"><uri content-type="original_file" xlink:type="simple">https://binary.pensoft.net/fig/799905</uri></graphic></fig></tp:treatment-sec><ref-list><ref id="B165"><mixed-citation xmlns:xlink="http://www.w3.org/1999/xlink" xlink:type="simple"><person-group><name name-style="western"><surname>Thach</surname><given-names>NN</given-names></name></person-group> (<year>2016</year>) <source>Vietnamese New Mollusks with 59 New Species.</source><publisher-name>48HrBooks Company</publisher-name>, <publisher-loc>Ohio, USA</publisher-loc>, <size units="page">205 pp</size>.</mixed-citation></ref><ref id="B36"><mixed-citation xmlns:xlink="http://www.w3.org/1999/xlink" xlink:type="simple"><person-group><name name-style="western"><surname>Do</surname><given-names>DS</given-names></name><name name-style="western"><surname>Nguyen</surname><given-names>TS</given-names></name><name name-style="western"><surname>Do</surname><given-names>HL</given-names></name></person-group> (<year>2020b</year>) <article-title>The land snail genus <italic><tp:taxon-name><tp:taxon-name-part taxon-name-part-type="genus">Rhiostoma</tp:taxon-name-part></tp:taxon-name></italic> Benson, 1860 from Vietnam (<tp:taxon-name><tp:taxon-name-part taxon-name-part-type="class">Gastropoda</tp:taxon-name-part></tp:taxon-name>: <tp:taxon-name><tp:taxon-name-part taxon-name-part-type="subclass">Caenogastropoda</tp:taxon-name-part></tp:taxon-name>: <tp:taxon-name><tp:taxon-name-part taxon-name-part-type="family">Cyclophoridae</tp:taxon-name-part></tp:taxon-name>), with description of a new species.</article-title><source>Ruthenica</source><volume>30</volume>(<issue>3</issue>): <fpage>165</fpage>–<lpage>172</lpage>. <ext-link xlink:href="10.35885/ruthenica.2021.30(3).4" ext-link-type="doi" xlink:type="simple">https://doi.org/10.35885/ruthenica.2021.30(3).4</ext-link></mixed-citation></ref><ref id="B32"><mixed-citation xmlns:xlink="http://www.w3.org/1999/xlink" xlink:type="simple"><person-group><name name-style="western"><surname>Dautzenberg</surname><given-names>P</given-names></name><name name-style="western"><surname>Fischer</surname><given-names>H</given-names></name></person-group> (<year>1906</year>) <article-title>Liste des mollusques récoltés par M.H. Mansuy en Indo-Chine et au Yunnan et description ďespèces nouvelles.</article-title><source>Journal de Conchyliologie</source><volume>53</volume> [<issue>1905</issue>]: <fpage>343</fpage>–<lpage>471</lpage>. [Published in parts, dates follow Fischer-Piette (1937)]</mixed-citation></ref><ref id="B34"><mixed-citation xmlns:xlink="http://www.w3.org/1999/xlink" xlink:type="simple"><person-group><name name-style="western"><surname>Do</surname><given-names>DS</given-names></name><name name-style="western"><surname>Nguyen</surname><given-names>THT</given-names></name><name name-style="western"><surname>Do</surname><given-names>VN</given-names></name></person-group> (<year>2015</year>) <article-title>A checklist and classification of terrestrial prosobranch snails from Son La, north-western Vietnam.</article-title><source>Ruthenica</source><volume>25</volume>: <fpage>117</fpage>–<lpage>132</lpage>.</mixed-citation></ref><ref id="B65"><mixed-citation xmlns:xlink="http://www.w3.org/1999/xlink" xlink:type="simple"><person-group><name name-style="western"><surname>Inkhavilay</surname><given-names>K</given-names></name><name name-style="western"><surname>Sutcharit</surname><given-names>C</given-names></name><name name-style="western"><surname>Bantaowong</surname><given-names>U</given-names></name><name name-style="western"><surname>Chanabun</surname><given-names>R</given-names></name><name name-style="western"><surname>Siriwut</surname><given-names>W</given-names></name><name name-style="western"><surname>Srisonchai</surname><given-names>R</given-names></name><name name-style="western"><surname>Pholyotha</surname><given-names>A</given-names></name><name name-style="western"><surname>Jirapatrasilp</surname><given-names>P</given-names></name><name name-style="western"><surname>Panha</surname><given-names>S</given-names></name></person-group> (<year>2019</year>) <article-title>Annotated checklist of the terrestrial molluscs from Laos (<tp:taxon-name><tp:taxon-name-part taxon-name-part-type="phylum">Mollusca</tp:taxon-name-part></tp:taxon-name>, <tp:taxon-name><tp:taxon-name-part taxon-name-part-type="class">Gastropoda</tp:taxon-name-part></tp:taxon-name>).</article-title><source>ZooKeys</source><volume>834</volume>: <fpage>1</fpage>–<lpage>166</lpage>. <ext-link xlink:href="10.3897/zookeys.834.28800" ext-link-type="doi" xlink:type="simple">https://doi.org/10.3897/zookeys.834.28800</ext-link></mixed-citation></ref></ref-list></tp:taxon-treatment>
