# Supplementary material for: ﻿Systematic revision of the snorkel snail genus Rhiostoma Benson, 1860 (Gastropoda, Caenogastropoda, Cyclophoridae) with descriptions of new species
Source: Zookeys. 2023 Jan 24;1142:1–144. doi: 10.3897/zookeys.1142.90097 (PMC10208988; doi:10.3897/zookeys.1142.90097)
Supplement: XML Treatment for Rhiostoma prestoni [file zookeys.1142.90097-treatment25.xml]

<!DOCTYPE tp:taxon-treatment
  PUBLIC "-//TaxonX//DTD Taxonomic Treatment Publishing DTD v0 20100105//EN" "tax-treatment-NSO.dtd">
<tp:taxon-treatment xmlns:tp="http://www.plazi.org/taxpub"><tp:treatment-meta><kwd-group><label>Taxon classification</label><kwd>
                <named-content content-type="kingdom">Animalia</named-content>
              </kwd><kwd>
                <named-content content-type="order">Architaenioglossa</named-content>
              </kwd><kwd>
                <named-content content-type="family">Cyclophoridae</named-content>
              </kwd></kwd-group><mixed-citation publication-type="journal"><person-group><name><surname>Tongkerd</surname><given-names>Piyoros</given-names></name><name><surname>Tumpeesuwan</surname><given-names>Sakboworn</given-names></name><name><surname>Inkhavilay</surname><given-names>Khamla</given-names></name><name><surname>Prasankok</surname><given-names>Pongpun</given-names></name><name><surname>Jeratthitikul</surname><given-names>Ekgachai</given-names></name><name><surname>Panha</surname><given-names>Somsak</given-names></name><name><surname>Sutcharit</surname><given-names>Chirasak</given-names></name></person-group><article-title>﻿Systematic revision of the snorkel snail genus <italic><tp:taxon-name><tp:taxon-name-part taxon-name-part-type="genus" reg="Rhiostoma">Rhiostoma</tp:taxon-name-part></tp:taxon-name></italic> Benson, 1860 (<tp:taxon-name><tp:taxon-name-part taxon-name-part-type="class">Gastropoda</tp:taxon-name-part></tp:taxon-name>, <tp:taxon-name><tp:taxon-name-part taxon-name-part-type="subclass">Caenogastropoda</tp:taxon-name-part></tp:taxon-name>, <tp:taxon-name><tp:taxon-name-part taxon-name-part-type="family">Cyclophoridae</tp:taxon-name-part></tp:taxon-name>) with descriptions of new species</article-title><source>Zookeys</source><day>24</day><month>01</month><year>2023</year><volume>1142</volume><fpage>1</fpage><lpage>144</lpage><pub-id pub-id-type="doi">10.3897/zookeys.1142.90097</pub-id></mixed-citation></tp:treatment-meta><tp:nomenclature><label>﻿24.</label><tp:taxon-name>
              <object-id xmlns:xlink="http://www.w3.org/1999/xlink" content-type="arpha" xlink:type="simple">865E931F-A545-5578-8A59-2FD718646F26</object-id>
              <tp:taxon-name-part taxon-name-part-type="genus" reg="Rhiostoma">Rhiostoma</tp:taxon-name-part>
              <tp:taxon-name-part taxon-name-part-type="species" reg="prestoni">prestoni</tp:taxon-name-part>
            </tp:taxon-name><tp:taxon-authority>(Bavay &amp; Dautzenberg, 1909)</tp:taxon-authority><xref ref-type="fig" rid="F48">Figs 48</xref><xref ref-type="fig" rid="F49">, 49</xref><tp:nomenclature-citation-list><tp:nomenclature-citation><tp:taxon-name>
                  <tp:taxon-name-part taxon-name-part-type="genus" reg="Pterocyclos">Pterocyclos</tp:taxon-name-part>
                  <tp:taxon-name-part taxon-name-part-type="species" reg="prestoni">prestoni</tp:taxon-name-part>
                </tp:taxon-name><comment>Bavay &amp; Dautzenberg, 1909b: 248, 249. Type locality: Binh-Lu, Tonkin [Binh Lieu, Quang Ninh Province, Vietnam]. <xref ref-type="bibr" rid="B8">Bavay and Dautzenberg 1909a</xref>: 283, 284, pl. 11, figs 1–3. Kobelt 1913: 969, 970, pl. 112, figs 5–7. <xref ref-type="bibr" rid="B188">Zilch 1956</xref>: 172.</comment></tp:nomenclature-citation><tp:nomenclature-citation><tp:taxon-name>
                  <tp:taxon-name-part taxon-name-part-type="genus" reg="Pterocyclos">Pterocyclos</tp:taxon-name-part>
                  <tp:taxon-name-part taxon-name-part-type="species" reg="prestoni">prestoni</tp:taxon-name-part>
                  <tp:taxon-name-part taxon-name-part-type="infraspecific-rank">var.</tp:taxon-name-part>
                  <tp:taxon-name-part taxon-name-part-type="variety" reg="depicta">depicta</tp:taxon-name-part>
                </tp:taxon-name><comment>Bavay &amp; Dautzenberg, 1909b: 249. Type locality: Phong-Tho, Tonkin [Phong Tho, Lai Chau Province, Vietnam]. <xref ref-type="bibr" rid="B8">Bavay and Dautzenberg 1909a</xref>: 284, pl. 11, fig. 4. <xref ref-type="bibr" rid="B188">Zilch 1956</xref>: 173. Kobelt 1913: 970, pl. 112, figs 8–9. New synonym.</comment></tp:nomenclature-citation><tp:nomenclature-citation><tp:taxon-name>
                  <tp:taxon-name-part taxon-name-part-type="genus" reg="Pterocyclos">Pterocyclos</tp:taxon-name-part>
                  <tp:taxon-name-part taxon-name-part-type="species" reg="fruhstorferi">fruhstorferi</tp:taxon-name-part>
                </tp:taxon-name><comment>Kobelt, 1909: 82. Type locality: Chiem-hoa, Tonkin [Chiem Hoa, Tuyen Quang Province, Vietnam]. Kobelt 1911: 739, 740, pl. 107, figs 7–9. <xref ref-type="bibr" rid="B188">Zilch 1956</xref>: 172.</comment></tp:nomenclature-citation></tp:nomenclature-citation-list></tp:nomenclature><tp:treatment-sec sec-type="type material" id="SECID0EFDGM"><title>Type material.</title><p><bold><italic>Syntype</italic></bold><named-content xmlns:xlink="http://www.w3.org/1999/xlink" content-type="dwc:institutional_code" xlink:title="Muséum National ďHistoire Naturelle, Paris" xlink:href="http://grbio.org/institution/museum-national-dhistoire-naturelle-2" xlink:type="simple">MNHN</named-content>-IM-2000-30754 (1 shell; Fig. <xref ref-type="fig" rid="F48">48A</xref>) from Binh-Lu (figured in <xref ref-type="bibr" rid="B8">Bavay and Dautzenberg 1909a</xref>: pl. 11, figs 1–3) and <bold><italic>syntype</italic></bold><named-content xmlns:xlink="http://www.w3.org/1999/xlink" content-type="dwc:institutional_code" xlink:title="Royal Belgian Institute of Natural Sciences, Brussels" xlink:href="http://grbio.org/institution/royal-belgian-institute-natural-sciences" xlink:type="simple">RBINS</named-content> 525354 (1 shell; Fig. <xref ref-type="fig" rid="F48">48B</xref>) from Binh Lu. <bold><italic>Syntype</italic></bold><named-content xmlns:xlink="http://www.w3.org/1999/xlink" content-type="dwc:institutional_code" xlink:title="Muséum National ďHistoire Naturelle, Paris" xlink:href="http://grbio.org/institution/museum-national-dhistoire-naturelle-2" xlink:type="simple">MNHN</named-content>-IM-2000-30755 (1 shell; Fig. <xref ref-type="fig" rid="F48">48C</xref>) of <tp:taxon-name><tp:taxon-name-part taxon-name-part-type="genus" reg="Pterocyclos">Pterocyclos</tp:taxon-name-part><tp:taxon-name-part taxon-name-part-type="species" reg="prestoni">prestoni</tp:taxon-name-part><tp:taxon-name-part taxon-name-part-type="infraspecific-rank">var.</tp:taxon-name-part><tp:taxon-name-part taxon-name-part-type="variety" reg="depicta">depicta</tp:taxon-name-part></tp:taxon-name> Bavay &amp; Dautzenberg, 1909, from Phong-Tho (figured in <xref ref-type="bibr" rid="B8">Bavay and Dautzenberg 1909a</xref>: pl. 11, fig. 4) and <bold><italic>syntype</italic></bold><named-content xmlns:xlink="http://www.w3.org/1999/xlink" content-type="dwc:institutional_code" xlink:title="Royal Belgian Institute of Natural Sciences, Brussels" xlink:href="http://grbio.org/institution/royal-belgian-institute-natural-sciences" xlink:type="simple">RBINS</named-content> 525355 (3 shells; Fig. <xref ref-type="fig" rid="F48">48D–F</xref>) from Phong-Tho. <bold><italic>Lectotype</italic></bold> (designation in <xref ref-type="bibr" rid="B188">Zilch (1956)</xref>) <named-content xmlns:xlink="http://www.w3.org/1999/xlink" content-type="dwc:institutional_code" xlink:title="Forschungsinstitut und Naturmuseum Senckenberg, Frankfurt, a.m." xlink:href="http://grbio.org/institution/forschungsinstitut-und-natur-museum-senckenberg" xlink:type="simple">SMF</named-content> 130353 (1 shell; Fig. <xref ref-type="fig" rid="F49">49A</xref>) of <italic><tp:taxon-name><tp:taxon-name-part taxon-name-part-type="genus" reg="Pterocyclos">Pterocyclos</tp:taxon-name-part><tp:taxon-name-part taxon-name-part-type="species" reg="fruhstorferi">fruhstorferi</tp:taxon-name-part></tp:taxon-name></italic> Kobelt, 1909, from Chiem-hoa, Tonkin, <bold><italic>paralectotype</italic></bold><named-content xmlns:xlink="http://www.w3.org/1999/xlink" content-type="dwc:institutional_code" xlink:title="Forschungsinstitut und Naturmuseum Senckenberg, Frankfurt, a.m." xlink:href="http://grbio.org/institution/forschungsinstitut-und-natur-museum-senckenberg" xlink:type="simple">SMF</named-content> 130354 (1 shell; Fig. <xref ref-type="fig" rid="F49">49B</xref>) and <bold><italic>paralectotype</italic></bold><named-content xmlns:xlink="http://www.w3.org/1999/xlink" content-type="dwc:institutional_code" xlink:title="Forschungsinstitut und Naturmuseum Senckenberg, Frankfurt, a.m." xlink:href="http://grbio.org/institution/forschungsinstitut-und-natur-museum-senckenberg" xlink:type="simple">SMF</named-content> 130355/2 (2 shells; Fig. <xref ref-type="fig" rid="F49">49C, D</xref>).</p><fig id="F48" position="float" orientation="portrait"><object-id xmlns:xlink="http://www.w3.org/1999/xlink" content-type="doi" xlink:type="simple">10.3897/zookeys.1142.90097.figure48</object-id><object-id xmlns:xlink="http://www.w3.org/1999/xlink" content-type="arpha" xlink:type="simple">D38FCCAD-F2E3-55CF-A87F-75A15E8EF4A1</object-id><label>Figure 48.</label><caption><p>Shell of <italic><tp:taxon-name><tp:taxon-name-part taxon-name-part-type="genus" reg="Rhiostoma">Rhiostoma</tp:taxon-name-part><tp:taxon-name-part taxon-name-part-type="species" reg="prestoni">prestoni</tp:taxon-name-part></tp:taxon-name></italic><bold>A</bold> syntype <named-content xmlns:xlink="http://www.w3.org/1999/xlink" content-type="dwc:institutional_code" xlink:title="Muséum National ďHistoire Naturelle, Paris" xlink:href="http://grbio.org/institution/museum-national-dhistoire-naturelle-2" xlink:type="simple">MNHN</named-content>-IM-2000-30754 from Binh-Lu <bold>B</bold> syntype <named-content xmlns:xlink="http://www.w3.org/1999/xlink" content-type="dwc:institutional_code" xlink:title="Royal Belgian Institute of Natural Sciences, Brussels" xlink:href="http://grbio.org/institution/royal-belgian-institute-natural-sciences" xlink:type="simple">RBINS</named-content>/MT/525354 from Binh-Lu <bold>C–F</bold> originally labelled as “<italic><tp:taxon-name><tp:taxon-name-part taxon-name-part-type="genus" reg="Pterocyclus">Pterocyclus</tp:taxon-name-part><tp:taxon-name-part taxon-name-part-type="species" reg="prestoni">prestoni</tp:taxon-name-part><tp:taxon-name-part taxon-name-part-type="subspecies" reg="depictus">depictus</tp:taxon-name-part></tp:taxon-name></italic> Bavay &amp; Dautzenberg, 1908” <bold>C</bold> syntype <named-content xmlns:xlink="http://www.w3.org/1999/xlink" content-type="dwc:institutional_code" xlink:title="Muséum National ďHistoire Naturelle, Paris" xlink:href="http://grbio.org/institution/museum-national-dhistoire-naturelle-2" xlink:type="simple">MNHN</named-content>-IM-2000-30755 from Phong-Tho and <bold>D–F</bold> syntype <named-content xmlns:xlink="http://www.w3.org/1999/xlink" content-type="dwc:institutional_code" xlink:title="Royal Belgian Institute of Natural Sciences, Brussels" xlink:href="http://grbio.org/institution/royal-belgian-institute-natural-sciences" xlink:type="simple">RBINS</named-content>/MT/525355 from Phong Tho. Photograph: M Caballer and V Heros, <named-content xmlns:xlink="http://www.w3.org/1999/xlink" content-type="dwc:institutional_code" xlink:title="Muséum National ďHistoire Naturelle, Paris" xlink:href="http://grbio.org/institution/museum-national-dhistoire-naturelle-2" xlink:type="simple">MNHN</named-content> (<bold>A, C</bold>).</p></caption><graphic xmlns:xlink="http://www.w3.org/1999/xlink" xlink:href="zookeys-1142-001_article-90097__-g048.jpg" position="float" orientation="portrait" xlink:type="simple" id="oo_799906.jpg"><uri content-type="original_file" xlink:type="simple">https://binary.pensoft.net/fig/799906</uri></graphic></fig><fig id="F49" position="float" orientation="portrait"><object-id xmlns:xlink="http://www.w3.org/1999/xlink" content-type="doi" xlink:type="simple">10.3897/zookeys.1142.90097.figure49</object-id><object-id xmlns:xlink="http://www.w3.org/1999/xlink" content-type="arpha" xlink:type="simple">376F69D2-3754-5D62-9DA0-D81963B8240A</object-id><label>Figure 49.</label><caption><p>Shell of <italic><tp:taxon-name><tp:taxon-name-part taxon-name-part-type="genus" reg="Rhiostoma">Rhiostoma</tp:taxon-name-part><tp:taxon-name-part taxon-name-part-type="species" reg="prestoni">prestoni</tp:taxon-name-part></tp:taxon-name></italic><bold>A–D</bold> originally labelled as “<italic><tp:taxon-name><tp:taxon-name-part taxon-name-part-type="genus" reg="Pterocyclos">Pterocyclos</tp:taxon-name-part><tp:taxon-name-part taxon-name-part-type="species" reg="fruhstorferi">fruhstorferi</tp:taxon-name-part></tp:taxon-name></italic> Kobelt, 1909” <bold>A</bold> lectotype <named-content xmlns:xlink="http://www.w3.org/1999/xlink" content-type="dwc:institutional_code" xlink:title="Forschungsinstitut und Naturmuseum Senckenberg, Frankfurt, a.m." xlink:href="http://grbio.org/institution/forschungsinstitut-und-natur-museum-senckenberg" xlink:type="simple">SMF</named-content> 130353 from Chiem-hoa, Tonkin <bold>B</bold> paralectotype <named-content xmlns:xlink="http://www.w3.org/1999/xlink" content-type="dwc:institutional_code" xlink:title="Forschungsinstitut und Naturmuseum Senckenberg, Frankfurt, a.m." xlink:href="http://grbio.org/institution/forschungsinstitut-und-natur-museum-senckenberg" xlink:type="simple">SMF</named-content> 130354 from type locality and <bold>C, D</bold> paralectotype <named-content xmlns:xlink="http://www.w3.org/1999/xlink" content-type="dwc:institutional_code" xlink:title="Forschungsinstitut und Naturmuseum Senckenberg, Frankfurt, a.m." xlink:href="http://grbio.org/institution/forschungsinstitut-und-natur-museum-senckenberg" xlink:type="simple">SMF</named-content> 130355 from type locality <bold>E</bold> specimen <named-content xmlns:xlink="http://www.w3.org/1999/xlink" content-type="dwc:institutional_code" xlink:title="Forschungsinstitut und Naturmuseum Senckenberg, Frankfurt, a.m." xlink:href="http://grbio.org/institution/forschungsinstitut-und-natur-museum-senckenberg" xlink:type="simple">SMF</named-content> 130358 from Muong-Hum.</p></caption><graphic xmlns:xlink="http://www.w3.org/1999/xlink" xlink:href="zookeys-1142-001_article-90097__-g049.jpg" position="float" orientation="portrait" xlink:type="simple" id="oo_799907.jpg"><uri content-type="original_file" xlink:type="simple">https://binary.pensoft.net/fig/799907</uri></graphic></fig></tp:treatment-sec><tp:treatment-sec sec-type="material" id="SECID0EKNGM"><title>Other material examined.</title><p><bold>Vietnam</bold>: Trinh-Loung, Tonkin: <named-content xmlns:xlink="http://www.w3.org/1999/xlink" content-type="dwc:institutional_code" xlink:title="Forschungsinstitut und Naturmuseum Senckenberg, Frankfurt, a.m." xlink:href="http://grbio.org/institution/forschungsinstitut-und-natur-museum-senckenberg" xlink:type="simple">SMF</named-content> 130356. Muong-Hum, Tonkin: <named-content xmlns:xlink="http://www.w3.org/1999/xlink" content-type="dwc:institutional_code" xlink:title="Forschungsinstitut und Naturmuseum Senckenberg, Frankfurt, a.m." xlink:href="http://grbio.org/institution/forschungsinstitut-und-natur-museum-senckenberg" xlink:type="simple">SMF</named-content> 130357, 130358 (Fig. <xref ref-type="fig" rid="F49">49E</xref>). Ba-Xot, Tonkin: <named-content xmlns:xlink="http://www.w3.org/1999/xlink" content-type="dwc:institutional_code" xlink:title="Naturhistorishes Museum, Wein, Austria" xlink:href="http://grbio.org/institution/naturhistorisches-museum-wien-0" xlink:type="simple">NHMW</named-content> 71770/R/9406 (1 shell). Not-Son, Tonkin: <named-content xmlns:xlink="http://www.w3.org/1999/xlink" content-type="dwc:institutional_code" xlink:title="Naturhistorishes Museum, Wein, Austria" xlink:href="http://grbio.org/institution/naturhistorisches-museum-wien-0" xlink:type="simple">NHMW</named-content> 71770/R/9405 (1 shell). Tuah-Tuong, Tonkin: <named-content xmlns:xlink="http://www.w3.org/1999/xlink" content-type="dwc:institutional_code" xlink:title="Naturhistorishes Museum, Wein, Austria" xlink:href="http://grbio.org/institution/naturhistorisches-museum-wien-0" xlink:type="simple">NHMW</named-content> 71770/R/9404 (1 shell). Khe-So, Tonkin: <named-content xmlns:xlink="http://www.w3.org/1999/xlink" content-type="dwc:institutional_code" xlink:title="Naturhistorishes Museum, Wein, Austria" xlink:href="http://grbio.org/institution/naturhistorisches-museum-wien-0" xlink:type="simple">NHMW</named-content> 47842 (2 shells). Muong Bo, Tonkin: <named-content xmlns:xlink="http://www.w3.org/1999/xlink" content-type="dwc:institutional_code" xlink:title="Naturhistorishes Museum, Wein, Austria" xlink:href="http://grbio.org/institution/naturhistorisches-museum-wien-0" xlink:type="simple">NHMW</named-content> 71770/R/9407 (1 shell). Bo Xat, Tonkin: <named-content xmlns:xlink="http://www.w3.org/1999/xlink" content-type="dwc:institutional_code" xlink:title="Naturhistorishes Museum, Wein, Austria" xlink:href="http://grbio.org/institution/naturhistorisches-museum-wien-0" xlink:type="simple">NHMW</named-content> 71770/R/9403 (1 shell).</p></tp:treatment-sec><tp:treatment-sec sec-type="diagnosis" id="SECID0E5OGM"><title>Diagnosis.</title><p>Shell large, flattened to depressed shell, and without detached whorl. Breathing device canal-shaped, pointed anteriorly, and attached to preceding whorl. Peristome double, outer lip with wide canal, inner lip with wide and shallow incision. Operculum calcareous, low cup-shaped.</p></tp:treatment-sec><tp:treatment-sec sec-type="Differential diagnosis" id="SECID0EDPGM"><title>Differential diagnosis.</title><p><italic><tp:taxon-name><tp:taxon-name-part taxon-name-part-type="genus" reg="Rhiostoma">Rhiostoma</tp:taxon-name-part><tp:taxon-name-part taxon-name-part-type="species" reg="prestoni">prestoni</tp:taxon-name-part></tp:taxon-name></italic> has a shell morphology that resembles that of <italic><tp:taxon-name><tp:taxon-name-part taxon-name-part-type="genus" reg="Rhiostoma">R.</tp:taxon-name-part><tp:taxon-name-part taxon-name-part-type="species" reg="morleti">morleti</tp:taxon-name-part></tp:taxon-name></italic>, but it differs in having the canal-shaped breathing device completely attached to the preceding whorl, while <italic><tp:taxon-name><tp:taxon-name-part taxon-name-part-type="genus" reg="Rhiostoma">R.</tp:taxon-name-part><tp:taxon-name-part taxon-name-part-type="species" reg="morleti">morleti</tp:taxon-name-part></tp:taxon-name></italic> has an incomplete tube or a canal-shaped breathing device not attached to the preceding whorl.</p></tp:treatment-sec><tp:treatment-sec sec-type="description" id="SECID0EXQGM"><title>Description.</title><p><bold><italic>Shell</italic>.</bold> Shell medium to large, width 22.5–29.1 mm, height 7.8–12.0 mm. Shell thickened, and flattened shape. Apex acute; spire flat to slightly elevated. Whorls 4 to 5, convex, increasing regularly; suture wide and deep; last whorl rounded, stout and wider than penultimate whorl. Shell surface with fine growth lines. Periostracum thick, corneous, and brownish. Shell colour varies from uniformly brownish to brownish zigzag patterns; brownish peripheral band present or absent. Detached whorl absent. Peristome circular and double; lip thickened and slightly expanded. Aperture opened sub-laterally. Breathing device canal-shaped and attached to preceding whorl, causing it to appear without a detached whorl; outer lip protruding, expanded at base and forming wide canal; inner lip with a wide and shallow incision. Umbilicus widely opened. Operculum calcareous, cup-shaped, and multispiral (Figs <xref ref-type="fig" rid="F48">48</xref>, <xref ref-type="fig" rid="F49">49</xref>).</p></tp:treatment-sec><tp:treatment-sec sec-type="distribution" id="SECID0ETRGM"><title>Distribution.</title><p>This species is mainly distributed in Lai Chau, Quang Ninh, and Tuyen Quang provinces of northern Vietnam (Fig. <xref ref-type="fig" rid="F44">44</xref>).</p></tp:treatment-sec><tp:treatment-sec sec-type="remarks" id="SECID0E4RGM"><title>Remarks.</title><p><italic><tp:taxon-name><tp:taxon-name-part taxon-name-part-type="genus" reg="Rhiostoma">Rhiostoma</tp:taxon-name-part><tp:taxon-name-part taxon-name-part-type="species" reg="prestoni">prestoni</tp:taxon-name-part></tp:taxon-name></italic> has long been classified as a member of the <italic><tp:taxon-name><tp:taxon-name-part taxon-name-part-type="genus" reg="Pterocyclos">Pterocyclos</tp:taxon-name-part></tp:taxon-name></italic> (see Kobelt 1911; <xref ref-type="bibr" rid="B188">Zilch 1956</xref>). The operculum stuck inside the last whorl of the syntype is a calcareous cup shape and multispiral with elevated lamellae (Figs <xref ref-type="fig" rid="F48">48</xref>, <xref ref-type="fig" rid="F49">49</xref>); these are the distinguishing characters of the genus <italic><tp:taxon-name><tp:taxon-name-part taxon-name-part-type="genus" reg="Rhiostoma">Rhiostoma</tp:taxon-name-part></tp:taxon-name></italic> (Fig. <xref ref-type="fig" rid="F5">5</xref>). Therefore, we have reclassified this species as a member of <italic><tp:taxon-name><tp:taxon-name-part taxon-name-part-type="genus" reg="Rhiostoma">Rhiostoma</tp:taxon-name-part></tp:taxon-name></italic>.</p><p>We examined specimens labelled as <italic><tp:taxon-name><tp:taxon-name-part taxon-name-part-type="genus" reg="Rhiostoma">R.</tp:taxon-name-part><tp:taxon-name-part taxon-name-part-type="species" reg="prestoni">prestoni</tp:taxon-name-part></tp:taxon-name></italic> in the <named-content xmlns:xlink="http://www.w3.org/1999/xlink" content-type="dwc:institutional_code" xlink:title="Royal Belgian Institute of Natural Sciences, Brussels" xlink:href="http://grbio.org/institution/royal-belgian-institute-natural-sciences" xlink:type="simple">RBINS</named-content> ex. Dautzenberg collection from northern Vietnam that show a high variation in shell colour, from monochrome yellowish to brownish zigzag pattern. However, the shape of the breathing device has less variation than the shell characters and colour patterns. Therefore, we retain <italic><tp:taxon-name><tp:taxon-name-part taxon-name-part-type="genus" reg="Rhiostoma">R.</tp:taxon-name-part><tp:taxon-name-part taxon-name-part-type="species" reg="prestoni">prestoni</tp:taxon-name-part></tp:taxon-name></italic> as a distinct species until the DNA phylogeny becomes available and confirms their status and relationship.</p><p>The nominal species, <italic><tp:taxon-name><tp:taxon-name-part taxon-name-part-type="genus" reg="Pterocyclos">Pterocyclos</tp:taxon-name-part><tp:taxon-name-part taxon-name-part-type="species" reg="fruhstorferi">fruhstorferi</tp:taxon-name-part></tp:taxon-name></italic> Kobelt, 1909, was described based on specimens from northern Vietnam. The unique name-bearing type was subsequently designated in <xref ref-type="bibr" rid="B188">Zilch (1956</xref>: 172). The lectotype has a shell form similar to that of <italic><tp:taxon-name><tp:taxon-name-part taxon-name-part-type="genus" reg="Rhiostoma">R.</tp:taxon-name-part><tp:taxon-name-part taxon-name-part-type="species" reg="prestoni">prestoni</tp:taxon-name-part></tp:taxon-name></italic>, and the only noticeable difference is the brownish zigzag colour pattern. In contrast, the syntype of <italic><tp:taxon-name><tp:taxon-name-part taxon-name-part-type="genus" reg="Rhiostoma">R.</tp:taxon-name-part><tp:taxon-name-part taxon-name-part-type="species" reg="prestoni">prestoni</tp:taxon-name-part></tp:taxon-name></italic> has a monochrome yellowish brown shell colour. Therefore, we agree with Kobelt (1911) in recognising <italic><tp:taxon-name><tp:taxon-name-part taxon-name-part-type="genus" reg="Pterocyclos">P.</tp:taxon-name-part><tp:taxon-name-part taxon-name-part-type="species" reg="fruhstorferi">fruhstorferi</tp:taxon-name-part></tp:taxon-name></italic> as a junior subjective synonym of <italic><tp:taxon-name><tp:taxon-name-part taxon-name-part-type="genus" reg="Rhiostoma">R.</tp:taxon-name-part><tp:taxon-name-part taxon-name-part-type="species" reg="prestoni">prestoni</tp:taxon-name-part></tp:taxon-name></italic>.</p><p>The specimen figured in <xref ref-type="bibr" rid="B34">Do et al. (2015</xref>: 122, fig. 4b) as <italic><tp:taxon-name><tp:taxon-name-part taxon-name-part-type="genus" reg="Pterocyclos">Pterocyclos</tp:taxon-name-part><tp:taxon-name-part taxon-name-part-type="species" reg="prestoni">prestoni</tp:taxon-name-part></tp:taxon-name></italic> Bavay &amp; Dautzenberg, 1909 exhibits a corrugated shell surface with nodules arranged on growth lines over the entire shell, and with canal-shaped breathing device protruding apically and attached to preceding whorl. These characters clearly differ from the typical <italic><tp:taxon-name><tp:taxon-name-part taxon-name-part-type="genus" reg="Rhiostoma">R.</tp:taxon-name-part><tp:taxon-name-part taxon-name-part-type="species" reg="prestoni">prestoni</tp:taxon-name-part></tp:taxon-name></italic> and represent an undescribed species. However, this specimen has no operculum for comparison; therefore, the generic placement is still provisional.</p><p>Finally, the ‘var. <tp:taxon-name><tp:taxon-name-part taxon-name-part-type="genus" reg="Rhiostoma"/><tp:taxon-name-part taxon-name-part-type="species" reg="prestoni"/><tp:taxon-name-part taxon-name-part-type="variety" reg="depicta">depicta</tp:taxon-name-part></tp:taxon-name>’ was identified based on the distinct shell colour having brownish zigzags or blotches. However, the shell pattern alone cannot be considered the distinguishing character for recognising species or subspecies, since several species of the genus <italic><tp:taxon-name><tp:taxon-name-part taxon-name-part-type="genus" reg="Rhiostoma">Rhiostoma</tp:taxon-name-part></tp:taxon-name></italic> have high variation in shell colour and pattern.</p></tp:treatment-sec><tp:treatment-sec><!--Section generated to contain objects referenced in tp:taxon-treatment.--><fig id="F44" position="float" orientation="portrait"><object-id xmlns:xlink="http://www.w3.org/1999/xlink" content-type="doi" xlink:type="simple">10.3897/zookeys.1142.90097.figure44</object-id><object-id xmlns:xlink="http://www.w3.org/1999/xlink" content-type="arpha" xlink:type="simple">B933E333-5F4B-578C-9224-75EE83D77764</object-id><label>Figure 44.</label><caption><p>Distribution map of <italic><tp:taxon-name><tp:taxon-name-part taxon-name-part-type="genus" reg="Rhiostoma">Rhiostoma</tp:taxon-name-part><tp:taxon-name-part taxon-name-part-type="species" reg="morleti">morleti</tp:taxon-name-part></tp:taxon-name></italic>–species group.</p></caption><graphic xmlns:xlink="http://www.w3.org/1999/xlink" xlink:href="zookeys-1142-001_article-90097__-g044.jpg" position="float" orientation="portrait" xlink:type="simple" id="oo_799902.jpg"><uri content-type="original_file" xlink:type="simple">https://binary.pensoft.net/fig/799902</uri></graphic></fig><fig id="F5" position="float" orientation="portrait"><object-id xmlns:xlink="http://www.w3.org/1999/xlink" content-type="doi" xlink:type="simple">10.3897/zookeys.1142.90097.figure5</object-id><object-id xmlns:xlink="http://www.w3.org/1999/xlink" content-type="arpha" xlink:type="simple">B6AD62CA-262D-5136-96F3-BD7F2F89CDD2</object-id><label>Figure 5.</label><caption><p>Comparison of breathing device and operculum characteristics among the five genera that closely resemble <italic><tp:taxon-name><tp:taxon-name-part taxon-name-part-type="genus" reg="Rhiostoma">Rhiostoma</tp:taxon-name-part></tp:taxon-name></italic>. The specimens and opercula represented herein are the type specimen or topotype of the respective type species of each genus; <bold><italic><tp:taxon-name><tp:taxon-name-part taxon-name-part-type="genus" reg="Pterocyclos">Pterocyclos</tp:taxon-name-part></tp:taxon-name></italic></bold>: <italic><tp:taxon-name><tp:taxon-name-part taxon-name-part-type="genus" reg="Pterocyclos">P.</tp:taxon-name-part><tp:taxon-name-part taxon-name-part-type="species" reg="rupestris">rupestris</tp:taxon-name-part></tp:taxon-name></italic> Benson, 1832 (lectotype <abbrev xmlns:xlink="http://www.w3.org/1999/xlink" content-type="institution" xlink:title="University Museum of Zoology Cambridge, Cambridge" id="ABBRID0EZ4CI" xlink:type="simple">UMZC</abbrev> I.102070, no locality data), <bold><italic><tp:taxon-name><tp:taxon-name-part taxon-name-part-type="genus" reg="Spiraculum">Spiraculum</tp:taxon-name-part></tp:taxon-name></italic></bold>: <italic><tp:taxon-name><tp:taxon-name-part taxon-name-part-type="genus" reg="Spiraculum">S.</tp:taxon-name-part><tp:taxon-name-part taxon-name-part-type="species" reg="hispidum">hispidum</tp:taxon-name-part></tp:taxon-name></italic> Pearson, 1833 (specimen <named-content xmlns:xlink="http://www.w3.org/1999/xlink" content-type="dwc:institutional_code" xlink:title="The Natural History Museum, London" xlink:href="http://grbio.org/institution/natural-history-museum-london" xlink:type="simple">NHMUK</named-content> 1906.4.4.72, from Khasi, Teria Ghat), <bold><italic><tp:taxon-name><tp:taxon-name-part taxon-name-part-type="genus" reg="Rhiostoma">Rhiostoma</tp:taxon-name-part></tp:taxon-name></italic></bold>: <italic><tp:taxon-name><tp:taxon-name-part taxon-name-part-type="genus" reg="Rhiostoma">R.</tp:taxon-name-part><tp:taxon-name-part taxon-name-part-type="species" reg="haughtoni">haughtoni</tp:taxon-name-part></tp:taxon-name></italic> Benson, 1860 (syntype <abbrev xmlns:xlink="http://www.w3.org/1999/xlink" content-type="institution" xlink:title="University Museum of Zoology Cambridge, Cambridge" id="ABBRID0ES6CI" xlink:type="simple">UMZC</abbrev> I.103445, from Moulmein), <bold><italic><tp:taxon-name><tp:taxon-name-part taxon-name-part-type="genus" reg="Cyclotus">Cyclotus</tp:taxon-name-part></tp:taxon-name></italic></bold>: <italic><tp:taxon-name><tp:taxon-name-part taxon-name-part-type="genus" reg="Cyclotus">C.</tp:taxon-name-part><tp:taxon-name-part taxon-name-part-type="species" reg="variegatus">variegatus</tp:taxon-name-part></tp:taxon-name></italic> Pearson, 1833 (specimen <named-content xmlns:xlink="http://www.w3.org/1999/xlink" content-type="dwc:institutional_code" xlink:title="The Natural History Museum, London" xlink:href="http://grbio.org/institution/natural-history-museum-london" xlink:type="simple">NHMUK</named-content> 1896.6.7.34–35, from Palawan), <bold><italic><tp:taxon-name><tp:taxon-name-part taxon-name-part-type="genus" reg="Opisthoporus">Opisthoporus</tp:taxon-name-part></tp:taxon-name></italic></bold>: <italic><tp:taxon-name><tp:taxon-name-part taxon-name-part-type="genus" reg="Cyclostoma">Cyclostoma</tp:taxon-name-part><tp:taxon-name-part taxon-name-part-type="species" reg="taylorianum">taylorianum</tp:taxon-name-part></tp:taxon-name></italic> Pfeiffer, 1851 = junior synonym of <italic><tp:taxon-name><tp:taxon-name-part taxon-name-part-type="genus" reg="Pterocyclos">Pterocyclos</tp:taxon-name-part><tp:taxon-name-part taxon-name-part-type="species" reg="biciliatum">biciliatum</tp:taxon-name-part></tp:taxon-name></italic> Mousson, 1849 (specimen <named-content xmlns:xlink="http://www.w3.org/1999/xlink" content-type="dwc:institutional_code" xlink:title="The Natural History Museum, London" xlink:href="http://grbio.org/institution/natural-history-museum-london" xlink:type="simple">NHMUK</named-content> 20210200 for shell, from Basan, Sarawak) and <italic><tp:taxon-name><tp:taxon-name-part taxon-name-part-type="genus" reg="Pterocyclos">Pterocyclos</tp:taxon-name-part><tp:taxon-name-part taxon-name-part-type="species" reg="tener">tener</tp:taxon-name-part></tp:taxon-name></italic> Menke, 1856 (<named-content xmlns:xlink="http://www.w3.org/1999/xlink" content-type="dwc:institutional_code" xlink:title="The Natural History Museum, London" xlink:href="http://grbio.org/institution/natural-history-museum-london" xlink:type="simple">NHMUK</named-content> ex. Cuming collection for operculum, from Cochin China), and <bold><italic><tp:taxon-name><tp:taxon-name-part taxon-name-part-type="genus" reg="Ptychopoma">Ptychopoma</tp:taxon-name-part></tp:taxon-name></italic></bold>: <italic><tp:taxon-name><tp:taxon-name-part taxon-name-part-type="genus" reg="Cyclophorus">Cyclophorus</tp:taxon-name-part><tp:taxon-name-part taxon-name-part-type="species" reg="chinensis">chinensis</tp:taxon-name-part></tp:taxon-name></italic> Möllendorff, 1875 (lectotype <named-content xmlns:xlink="http://www.w3.org/1999/xlink" content-type="dwc:institutional_code" xlink:title="Forschungsinstitut und Naturmuseum Senckenberg, Frankfurt, a.m." xlink:href="http://grbio.org/institution/forschungsinstitut-und-natur-museum-senckenberg" xlink:type="simple">SMF</named-content> 39415, from Lushan bei Kiukiang, China). Red arrows indicate the expansion of outer lip at upper junction of the peristome. Blue arrows indicate breathing tubes (apertural tube in <italic><tp:taxon-name><tp:taxon-name-part taxon-name-part-type="genus" reg="Rhiostoma">Rhiostoma</tp:taxon-name-part></tp:taxon-name></italic> and sutural tubes in <italic><tp:taxon-name><tp:taxon-name-part taxon-name-part-type="genus" reg="Spiraculum">Spiraculum</tp:taxon-name-part></tp:taxon-name></italic> and <italic><tp:taxon-name><tp:taxon-name-part taxon-name-part-type="genus" reg="Opisthoporus">Opisthoporus</tp:taxon-name-part></tp:taxon-name></italic>).</p></caption><graphic xmlns:xlink="http://www.w3.org/1999/xlink" xlink:href="zookeys-1142-001_article-90097__-g005.jpg" position="float" orientation="portrait" xlink:type="simple" id="oo_799863.jpg"><uri content-type="original_file" xlink:type="simple">https://binary.pensoft.net/fig/799863</uri></graphic></fig></tp:treatment-sec><ref-list><ref id="B8"><mixed-citation xmlns:xlink="http://www.w3.org/1999/xlink" xlink:type="simple"><person-group><name name-style="western"><surname>Bavay</surname><given-names>A</given-names></name><name name-style="western"><surname>Dautzenberg</surname><given-names>P</given-names></name></person-group> (<year>1909a</year>) <article-title>Description de coquilles nouvelles de ľIndo-Chine (6<sup>e</sup> suite).</article-title><source>Journal de Conchyliologie</source><volume>57</volume>: <fpage>279</fpage>–<lpage>288</lpage>.</mixed-citation></ref><ref id="B188"><mixed-citation xmlns:xlink="http://www.w3.org/1999/xlink" xlink:type="simple"><person-group><name name-style="western"><surname>Zilch</surname><given-names>A</given-names></name></person-group> (<year>1956</year>) <article-title>Die typen und typoide des Natur-Museums Senckenberg, 18, <tp:taxon-name><tp:taxon-name-part taxon-name-part-type="phylum">Mollusca</tp:taxon-name-part></tp:taxon-name><tp:taxon-name><tp:taxon-name-part taxon-name-part-type="family">Cyclophoridae</tp:taxon-name-part></tp:taxon-name>, <tp:taxon-name><tp:taxon-name-part taxon-name-part-type="subfamily">Cyclophorinae</tp:taxon-name-part></tp:taxon-name> (4).</article-title><source>Archiv für Molluskenkunde</source><volume>85</volume>: <fpage>171</fpage>–<lpage>196</lpage>.</mixed-citation></ref><ref id="B34"><mixed-citation xmlns:xlink="http://www.w3.org/1999/xlink" xlink:type="simple"><person-group><name name-style="western"><surname>Do</surname><given-names>DS</given-names></name><name name-style="western"><surname>Nguyen</surname><given-names>THT</given-names></name><name name-style="western"><surname>Do</surname><given-names>VN</given-names></name></person-group> (<year>2015</year>) <article-title>A checklist and classification of terrestrial prosobranch snails from Son La, north-western Vietnam.</article-title><source>Ruthenica</source><volume>25</volume>: <fpage>117</fpage>–<lpage>132</lpage>.</mixed-citation></ref></ref-list></tp:taxon-treatment>
