# Supplementary material for: ﻿Systematic revision of the snorkel snail genus Rhiostoma Benson, 1860 (Gastropoda, Caenogastropoda, Cyclophoridae) with descriptions of new species
Source: Zookeys. 2023 Jan 24;1142:1–144. doi: 10.3897/zookeys.1142.90097 (PMC10208988; doi:10.3897/zookeys.1142.90097)
Supplement: XML Treatment for Rhiostoma ? americana [file zookeys.1142.90097-treatment29.xml]

<!DOCTYPE tp:taxon-treatment
  PUBLIC "-//TaxonX//DTD Taxonomic Treatment Publishing DTD v0 20100105//EN" "tax-treatment-NSO.dtd">
<tp:taxon-treatment xmlns:tp="http://www.plazi.org/taxpub"><tp:treatment-meta><kwd-group><label>Taxon classification</label><kwd>
                <named-content content-type="kingdom">Animalia</named-content>
              </kwd><kwd>
                <named-content content-type="order">Architaenioglossa</named-content>
              </kwd><kwd>
                <named-content content-type="family">Cyclophoridae</named-content>
              </kwd></kwd-group><mixed-citation publication-type="journal"><person-group><name><surname>Tongkerd</surname><given-names>Piyoros</given-names></name><name><surname>Tumpeesuwan</surname><given-names>Sakboworn</given-names></name><name><surname>Inkhavilay</surname><given-names>Khamla</given-names></name><name><surname>Prasankok</surname><given-names>Pongpun</given-names></name><name><surname>Jeratthitikul</surname><given-names>Ekgachai</given-names></name><name><surname>Panha</surname><given-names>Somsak</given-names></name><name><surname>Sutcharit</surname><given-names>Chirasak</given-names></name></person-group><article-title>﻿Systematic revision of the snorkel snail genus <italic><tp:taxon-name><tp:taxon-name-part taxon-name-part-type="genus" reg="Rhiostoma">Rhiostoma</tp:taxon-name-part></tp:taxon-name></italic> Benson, 1860 (<tp:taxon-name><tp:taxon-name-part taxon-name-part-type="class">Gastropoda</tp:taxon-name-part></tp:taxon-name>, <tp:taxon-name><tp:taxon-name-part taxon-name-part-type="subclass">Caenogastropoda</tp:taxon-name-part></tp:taxon-name>, <tp:taxon-name><tp:taxon-name-part taxon-name-part-type="family">Cyclophoridae</tp:taxon-name-part></tp:taxon-name>) with descriptions of new species</article-title><source>Zookeys</source><day>24</day><month>01</month><year>2023</year><volume>1142</volume><fpage>1</fpage><lpage>144</lpage><pub-id pub-id-type="doi">10.3897/zookeys.1142.90097</pub-id></mixed-citation></tp:treatment-meta><tp:nomenclature><label>﻿</label><tp:taxon-name>
              <object-id xmlns:xlink="http://www.w3.org/1999/xlink" content-type="arpha" xlink:type="simple">25CF2D69-A93E-5606-9390-41BFAE442053</object-id>
              <tp:taxon-name-part taxon-name-part-type="genus" reg="Rhiostoma">Rhiostoma</tp:taxon-name-part>
              <tp:taxon-name-part taxon-name-part-type="infraspecific-rank">?</tp:taxon-name-part>
              <tp:taxon-name-part taxon-name-part-type="species" reg="americana">americana</tp:taxon-name-part>
            </tp:taxon-name><tp:taxon-authority>Hanna, 1920</tp:taxon-authority><xref ref-type="fig" rid="F55">Fig. 55A</xref><tp:nomenclature-citation-list><tp:nomenclature-citation><tp:taxon-name>
                  <tp:taxon-name-part taxon-name-part-type="genus" reg="Rhiostoma">Rhiostoma</tp:taxon-name-part>
                  <tp:taxon-name-part taxon-name-part-type="species" reg="americana">americana</tp:taxon-name-part>
                </tp:taxon-name><comment>Hanna, 1920: 5, 6, pl. 1, fig. 4a, b. Type locality: John Day Basin (Oligocene), Oregon. <xref ref-type="bibr" rid="B147">Roth 1986</xref>: 261.</comment></tp:nomenclature-citation></tp:nomenclature-citation-list></tp:nomenclature><tp:treatment-sec sec-type="type material" id="SECID0ECEIM"><title>Type material.</title><p><bold><italic>Holotype</italic></bold> UO26890 by monotypy. The author states, “Only the type specimen has been found”, implying that the original description was based on the illustrated specimen. This specimen is accepted as the holotype by monotypy (ICZN 1999: Art. 73.1.2).</p></tp:treatment-sec><tp:treatment-sec sec-type="remarks" id="SECID0ENEIM"><title>Remarks.</title><p>The shell size is relatively small, with a major shell diameter of 8.5 mm and shell height of 7 mm. The author also stated the strange character of the palatal and columellar teeth; however, these teeth have never been described in recent species. <xref ref-type="bibr" rid="B56">Hanna (1920)</xref> also stated that the unique shell shape resembles the Southeast Asian genus <italic><tp:taxon-name><tp:taxon-name-part taxon-name-part-type="genus" reg="Rhiostoma">Rhiostoma</tp:taxon-name-part></tp:taxon-name></italic> at first glance, but that complete specimens, when available, may show that these species belong to another genus. We totally agree with <xref ref-type="bibr" rid="B56">Hanna’s (1920)</xref> point of view, as the detached whorl (or detached last whorl), whether it is turning upward or downward, has evolved multiple times in terrestrial snails and it should not constitute a shared derived character (i.e., <xref ref-type="bibr" rid="B118">Páll-Gergely and Neubauer 2020</xref>; <xref ref-type="bibr" rid="B29">Chen et al. 2022</xref>). Nonetheless, we refrain from formally reclassifying this species, pending further paleontological research. However, the record of <italic><tp:taxon-name><tp:taxon-name-part taxon-name-part-type="genus" reg="Rhiostoma">Rhiostoma</tp:taxon-name-part></tp:taxon-name></italic> in the Nearctic Realm (John Day Formation in Oregon (middle Eocene to late Miocene; <xref ref-type="bibr" rid="B183">William et al. 2015</xref>)) is far outside of the known range of the genus. Thus, further study is needed to relocate this species into its correct genus, which probably is the genus <italic><tp:taxon-name><tp:taxon-name-part taxon-name-part-type="genus" reg="Aperostoma">Aperostoma</tp:taxon-name-part></tp:taxon-name></italic> Troschel, 1847 (<tp:taxon-name><tp:taxon-name-part taxon-name-part-type="family">Neocyclotidae</tp:taxon-name-part></tp:taxon-name>; see the revision of the genus in Torre et al. 1942).</p></tp:treatment-sec><tp:treatment-sec><!--Section generated to contain objects referenced in tp:taxon-treatment.--><fig id="F55" position="float" orientation="portrait"><object-id xmlns:xlink="http://www.w3.org/1999/xlink" content-type="doi" xlink:type="simple">10.3897/zookeys.1142.90097.figure55</object-id><object-id xmlns:xlink="http://www.w3.org/1999/xlink" content-type="arpha" xlink:type="simple">754FFD3D-8DEC-5EAB-A3E1-E77531B74708</object-id><label>Figure 55.</label><caption><p><bold>A</bold><tp:taxon-name><tp:taxon-name-part taxon-name-part-type="genus" reg="Rhiostoma">Rhiostoma</tp:taxon-name-part></tp:taxon-name> ? <tp:taxon-name><tp:taxon-name-part taxon-name-part-type="genus" reg="Rhiostoma"/><tp:taxon-name-part taxon-name-part-type="species" reg="americana">americana</tp:taxon-name-part></tp:taxon-name>, original figure (after <xref ref-type="bibr" rid="B56">Hanna 1920</xref>: pl. 1, fig. 4a, b) <bold>B, C</bold><tp:taxon-name><tp:taxon-name-part taxon-name-part-type="genus" reg="Rhiostoma">Rhiostoma</tp:taxon-name-part></tp:taxon-name> ? <tp:taxon-name><tp:taxon-name-part taxon-name-part-type="genus" reg="Rhiostoma"/><tp:taxon-name-part taxon-name-part-type="species" reg="amarapuraense">amarapuraense</tp:taxon-name-part></tp:taxon-name> sp. nov. <bold>B</bold> holotype <named-content xmlns:xlink="http://www.w3.org/1999/xlink" content-type="dwc:institutional_code" xlink:title="Forschungsinstitut und Naturmuseum Senckenberg, Frankfurt, a.m." xlink:href="http://grbio.org/institution/forschungsinstitut-und-natur-museum-senckenberg" xlink:type="simple">SMF</named-content> 130536/1 from Amarapura, Burma and <bold>C</bold> paratype <named-content xmlns:xlink="http://www.w3.org/1999/xlink" content-type="dwc:institutional_code" xlink:title="Forschungsinstitut und Naturmuseum Senckenberg, Frankfurt, a.m." xlink:href="http://grbio.org/institution/forschungsinstitut-und-natur-museum-senckenberg" xlink:type="simple">SMF</named-content> 130536/2‒8 from type locality <bold>D–F</bold><italic><tp:taxon-name><tp:taxon-name-part taxon-name-part-type="genus" reg="Rhiostoma">Rhiostoma</tp:taxon-name-part></tp:taxon-name></italic> sp. <bold>D</bold> specimens <named-content xmlns:xlink="http://www.w3.org/1999/xlink" content-type="dwc:institutional_code" xlink:title="Chulalongkorn University, Museum of Zoology, Bangkok" xlink:href="http://grbio.org/institution/chulalongkorn-university-museum-natural-history" xlink:type="simple">CUMZ</named-content> 10050 from Khau Nam Nua, Vieng Xai, Houaphanh and <bold>E, F</bold> specimens <named-content xmlns:xlink="http://www.w3.org/1999/xlink" content-type="dwc:institutional_code" xlink:title="Chulalongkorn University, Museum of Zoology, Bangkok" xlink:href="http://grbio.org/institution/chulalongkorn-university-museum-natural-history" xlink:type="simple">CUMZ</named-content> 10051 from Ban Zox, Xaysetha, Attapeu.</p></caption><graphic xmlns:xlink="http://www.w3.org/1999/xlink" xlink:href="zookeys-1142-001_article-90097__-g055.jpg" position="float" orientation="portrait" xlink:type="simple" id="oo_799913.jpg"><uri content-type="original_file" xlink:type="simple">https://binary.pensoft.net/fig/799913</uri></graphic></fig></tp:treatment-sec><ref-list><ref id="B56"><mixed-citation xmlns:xlink="http://www.w3.org/1999/xlink" xlink:type="simple"><person-group><name name-style="western"><surname>Hanna</surname><given-names>GD</given-names></name></person-group> (<year>1920</year>) <article-title>Fossil mollusks from the John Day Basin in Oregon, contained in the Condon Museum of the University of Oregon.</article-title><source>University of Oregon Publication</source><volume>1</volume>: <fpage>1</fpage>–<lpage>18</lpage>. <ext-link xlink:href="10.5962/bhl.title.26063" ext-link-type="doi" xlink:type="simple">https://doi.org/10.5962/bhl.title.26063</ext-link></mixed-citation></ref><ref id="B147"><mixed-citation xmlns:xlink="http://www.w3.org/1999/xlink" xlink:type="simple"><person-group><name name-style="western"><surname>Roth</surname><given-names>B</given-names></name></person-group> (<year>1986</year>) <article-title>Land mollusks (<tp:taxon-name><tp:taxon-name-part taxon-name-part-type="class">Gastropoda</tp:taxon-name-part></tp:taxon-name>: <tp:taxon-name><tp:taxon-name-part taxon-name-part-type="infraclass">Pulmonata</tp:taxon-name-part></tp:taxon-name>) from Early Tertiary Bozeman Group, Montana.</article-title><source>Proceedings of the California Academy of Sciences</source><volume>44</volume>: <fpage>237</fpage>–<lpage>267</lpage>.</mixed-citation></ref><ref id="B118"><mixed-citation xmlns:xlink="http://www.w3.org/1999/xlink" xlink:type="simple"><person-group><name name-style="western"><surname>Páll-Gergely</surname><given-names>B</given-names></name><name name-style="western"><surname>Neubauer</surname><given-names>TA</given-names></name></person-group> (<year>2020</year>) <article-title>The value of a single character: The Paleogene European land snail <italic><tp:taxon-name><tp:taxon-name-part taxon-name-part-type="genus">Ferussina</tp:taxon-name-part></tp:taxon-name></italic> Grateloup, 1827 is likely a cyclophorid (<tp:taxon-name><tp:taxon-name-part taxon-name-part-type="class">Gastropoda</tp:taxon-name-part></tp:taxon-name>: <tp:taxon-name><tp:taxon-name-part taxon-name-part-type="subclass">Caenogastropoda</tp:taxon-name-part></tp:taxon-name>).</article-title><source>ZooKeys</source><volume>918</volume>: <fpage>29</fpage>–<lpage>40</lpage>. <ext-link xlink:href="10.3897/zookeys.918.50135" ext-link-type="doi" xlink:type="simple">https://doi.org/10.3897/zookeys.918.50135</ext-link></mixed-citation></ref><ref id="B29"><mixed-citation xmlns:xlink="http://www.w3.org/1999/xlink" xlink:type="simple"><person-group><name name-style="western"><surname>Chen</surname><given-names>Z-Y</given-names></name><name name-style="western"><surname>Huang</surname><given-names>B</given-names></name><name name-style="western"><surname>Páll-Gergely</surname><given-names>B</given-names></name></person-group> (<year>2022</year>) Exceptional among the exceptional: a new species of <italic><tp:taxon-name><tp:taxon-name-part taxon-name-part-type="genus">Stenogyropsis</tp:taxon-name-part></tp:taxon-name></italic> Möllendorff, 1899 (<tp:taxon-name><tp:taxon-name-part taxon-name-part-type="suborder">Eupulmonata</tp:taxon-name-part></tp:taxon-name>: <tp:taxon-name><tp:taxon-name-part taxon-name-part-type="family">Camaenidae</tp:taxon-name-part></tp:taxon-name>), with a review of the free last whorl in terrestrial gastropods. Journal of Molluscan Studies 88(2): eyac015. <ext-link xlink:href="10.1093/mollus/eyac015" ext-link-type="doi" xlink:type="simple">https://doi.org/10.1093/mollus/eyac015</ext-link></mixed-citation></ref><ref id="B183"><mixed-citation xmlns:xlink="http://www.w3.org/1999/xlink" xlink:type="simple"><person-group><name name-style="western"><surname>William</surname><given-names>W</given-names></name><name name-style="western"><surname>Korth</surname><given-names>WW</given-names></name><name name-style="western"><surname>Samuels</surname><given-names>JX</given-names></name></person-group> (<year>2015</year>) <article-title>New rodent material from the John Day Formation (Arikareean, Middle Oligocene to Early Miocene) of Oregon.</article-title><source>Annals of the Carnegie Museum</source><volume>83</volume>(<issue>1</issue>): <fpage>19</fpage>–<lpage>84</lpage>. <ext-link xlink:href="10.2992/007.083.0102" ext-link-type="doi" xlink:type="simple">https://doi.org/10.2992/007.083.0102</ext-link></mixed-citation></ref></ref-list></tp:taxon-treatment>
