# Supplementary material for: ﻿Systematic revision of the snorkel snail genus Rhiostoma Benson, 1860 (Gastropoda, Caenogastropoda, Cyclophoridae) with descriptions of new species
Source: Zookeys. 2023 Jan 24;1142:1–144. doi: 10.3897/zookeys.1142.90097 (PMC10208988; doi:10.3897/zookeys.1142.90097)
Supplement: XML Treatment for Rhiostoma ? amarapuraense [file zookeys.1142.90097-treatment30.xml]

<!DOCTYPE tp:taxon-treatment
  PUBLIC "-//TaxonX//DTD Taxonomic Treatment Publishing DTD v0 20100105//EN" "tax-treatment-NSO.dtd">
<tp:taxon-treatment xmlns:tp="http://www.plazi.org/taxpub"><tp:treatment-meta><kwd-group><label>Taxon classification</label><kwd>
                <named-content content-type="kingdom">Animalia</named-content>
              </kwd><kwd>
                <named-content content-type="order">Architaenioglossa</named-content>
              </kwd><kwd>
                <named-content content-type="family">Cyclophoridae</named-content>
              </kwd></kwd-group><mixed-citation publication-type="journal"><person-group><name><surname>Tongkerd</surname><given-names>Piyoros</given-names></name><name><surname>Tumpeesuwan</surname><given-names>Sakboworn</given-names></name><name><surname>Inkhavilay</surname><given-names>Khamla</given-names></name><name><surname>Prasankok</surname><given-names>Pongpun</given-names></name><name><surname>Jeratthitikul</surname><given-names>Ekgachai</given-names></name><name><surname>Panha</surname><given-names>Somsak</given-names></name><name><surname>Sutcharit</surname><given-names>Chirasak</given-names></name></person-group><article-title>﻿Systematic revision of the snorkel snail genus <italic><tp:taxon-name><tp:taxon-name-part taxon-name-part-type="genus" reg="Rhiostoma">Rhiostoma</tp:taxon-name-part></tp:taxon-name></italic> Benson, 1860 (<tp:taxon-name><tp:taxon-name-part taxon-name-part-type="class">Gastropoda</tp:taxon-name-part></tp:taxon-name>, <tp:taxon-name><tp:taxon-name-part taxon-name-part-type="subclass">Caenogastropoda</tp:taxon-name-part></tp:taxon-name>, <tp:taxon-name><tp:taxon-name-part taxon-name-part-type="family">Cyclophoridae</tp:taxon-name-part></tp:taxon-name>) with descriptions of new species</article-title><source>Zookeys</source><day>24</day><month>01</month><year>2023</year><volume>1142</volume><fpage>1</fpage><lpage>144</lpage><pub-id pub-id-type="doi">10.3897/zookeys.1142.90097</pub-id></mixed-citation></tp:treatment-meta><tp:nomenclature><label>﻿</label><tp:taxon-name>
              <object-id xmlns:xlink="http://www.w3.org/1999/xlink" content-type="arpha" xlink:type="simple">A98D72A1-8EAE-5BA8-AED8-8BDD12CB4C8C</object-id>
              <tp:taxon-name-part taxon-name-part-type="genus" reg="Rhiostoma">Rhiostoma</tp:taxon-name-part>
              <tp:taxon-name-part taxon-name-part-type="infraspecific-rank">?</tp:taxon-name-part>
              <tp:taxon-name-part taxon-name-part-type="species" reg="amarapuraense">amarapuraense</tp:taxon-name-part>
              <object-id xmlns:xlink="http://www.w3.org/1999/xlink" content-type="zoobank" xlink:type="simple">https://zoobank.org/2EB032E0-9B39-43C0-BB47-3D113D5C2875</object-id>
            </tp:taxon-name><tp:taxon-authority>Tongkerd &amp; Panha</tp:taxon-authority><tp:taxon-status xmlns:xlink="http://www.w3.org/1999/xlink" xlink:type="simple">sp. nov.</tp:taxon-status><xref ref-type="fig" rid="F54">Figs 54</xref><xref ref-type="fig" rid="F55">, 55B, C</xref></tp:nomenclature><tp:treatment-sec sec-type="type material" id="SECID0ECIIM"><title>Type material.</title><p><bold><italic>Holotype</italic></bold><named-content xmlns:xlink="http://www.w3.org/1999/xlink" content-type="dwc:institutional_code" xlink:title="Forschungsinstitut und Naturmuseum Senckenberg, Frankfurt, a.m." xlink:href="http://grbio.org/institution/forschungsinstitut-und-natur-museum-senckenberg" xlink:type="simple">SMF</named-content> 130536/1 (Fig. <xref ref-type="fig" rid="F55">55B</xref>), collection O. Boettger ex. O. Stoll. Ex. R. Martin. <bold><italic>Paratype</italic></bold><named-content xmlns:xlink="http://www.w3.org/1999/xlink" content-type="dwc:institutional_code" xlink:title="Forschungsinstitut und Naturmuseum Senckenberg, Frankfurt, a.m." xlink:href="http://grbio.org/institution/forschungsinstitut-und-natur-museum-senckenberg" xlink:type="simple">SMF</named-content> 130536/2‒8 (7 shells; Fig. <xref ref-type="fig" rid="F55">55C</xref>), same data as holotype.</p></tp:treatment-sec><tp:treatment-sec sec-type="type locality" id="SECID0ECJIM"><title>Type locality.</title><p>Amarapura, Burma [Amarapura Township, Mandalay District, Mandalay Region, Myanmar].</p></tp:treatment-sec><tp:treatment-sec sec-type="diagnosis" id="SECID0EHJIM"><title>Diagnosis.</title><p>Shell small, thin, and depressed; detached whorl shorter than apertural width. Shell colour with brownish zigzag pattern, without peripheral band. Breathing device with short tubular shape.</p></tp:treatment-sec><tp:treatment-sec sec-type="Differential diagnosis" id="SECID0EWJIM"><title>Differential diagnosis.</title><p><tp:taxon-name><tp:taxon-name-part taxon-name-part-type="genus" reg="Rhiostoma">Rhiostoma</tp:taxon-name-part></tp:taxon-name> ? <tp:taxon-name><tp:taxon-name-part taxon-name-part-type="genus" reg="Rhiostoma"/><tp:taxon-name-part taxon-name-part-type="species" reg="amarapuraense">amarapuraense</tp:taxon-name-part></tp:taxon-name> sp. nov. can be distinguished from <italic><tp:taxon-name><tp:taxon-name-part taxon-name-part-type="genus" reg="Rhiostoma">R.</tp:taxon-name-part><tp:taxon-name-part taxon-name-part-type="species" reg="strubelli">strubelli</tp:taxon-name-part></tp:taxon-name></italic> by having a depressed shell, outer lip expanded, without a peripheral band, and with a short tubular-shaped breathing device. In contrast, <italic><tp:taxon-name><tp:taxon-name-part taxon-name-part-type="genus" reg="Rhiostoma">R.</tp:taxon-name-part><tp:taxon-name-part taxon-name-part-type="species" reg="strubelli">strubelli</tp:taxon-name-part></tp:taxon-name></italic> from Shan State, Myanmar, displays an elevated spire, with a dark brown peripheral band, thickened multi-layered apertural lip, and breathing device as a short and incomplete tube.</p></tp:treatment-sec><tp:treatment-sec sec-type="description" id="SECID0EMLIM"><title>Description.</title><p><bold><italic>Shell</italic>.</bold> Shell small, width 20.0–21.5 mm, height 10.0–10.1 mm, thin, and nearly flattened shape. Apex acute and with dark colouration; spire slightly elevated. Whorls 4 to 5, convex, increasing regularly; suture wide and shallow; last whorl rounded. Shell surface with fine growth lines. Periostracum thin, corneous, and transparent. Shell with brown zigzag pattern, without peripheral band. Detached whorl shorter than apertural width. Peristome circular and double; lip slightly thickened and expanded. Aperture opened sub-laterally. Breathing device with short tubular shape; outer lip protruding, with short closed tube and expanded; inner lip with small hole inside aperture. Umbilicus widely opened and deep. Operculum unknown (Fig. <xref ref-type="fig" rid="F55">55B, C</xref>).</p></tp:treatment-sec><tp:treatment-sec sec-type="etymology" id="SECID0EWMIM"><title>Etymology.</title><p>The species name <italic>amarapuraense</italic> refers to the collection locality of this new species. In addition, Amarapura is a former capital of Myanmar during the late 18<sup>th</sup> to early 19<sup>th</sup> century, but now is a township in Mandalay District, Mandalay Region.</p></tp:treatment-sec><tp:treatment-sec sec-type="distribution" id="SECID0EKNIM"><title>Distribution.</title><p>This new species is currently known only from the type locality (Fig. <xref ref-type="fig" rid="F54">54</xref>).</p><fig id="F54" position="float" orientation="portrait"><object-id xmlns:xlink="http://www.w3.org/1999/xlink" content-type="doi" xlink:type="simple">10.3897/zookeys.1142.90097.figure54</object-id><object-id xmlns:xlink="http://www.w3.org/1999/xlink" content-type="arpha" xlink:type="simple">2C842037-66E6-580D-A2B7-E5F2FF27FED1</object-id><label>Figure 54.</label><caption><p>Distribution map of <tp:taxon-name><tp:taxon-name-part taxon-name-part-type="genus" reg="Rhiostoma">Rhiostoma</tp:taxon-name-part></tp:taxon-name> ? <tp:taxon-name><tp:taxon-name-part taxon-name-part-type="genus" reg="Rhiostoma"/><tp:taxon-name-part taxon-name-part-type="species" reg="amarapuraense">amarapuraense</tp:taxon-name-part></tp:taxon-name> sp. nov. and <italic><tp:taxon-name><tp:taxon-name-part taxon-name-part-type="genus" reg="Rhiostoma">Rhiostoma</tp:taxon-name-part></tp:taxon-name></italic> sp.</p></caption><graphic xmlns:xlink="http://www.w3.org/1999/xlink" xlink:href="zookeys-1142-001_article-90097__-g054.jpg" position="float" orientation="portrait" xlink:type="simple" id="oo_799912.jpg"><uri content-type="original_file" xlink:type="simple">https://binary.pensoft.net/fig/799912</uri></graphic></fig><fig id="F55" position="float" orientation="portrait"><object-id xmlns:xlink="http://www.w3.org/1999/xlink" content-type="doi" xlink:type="simple">10.3897/zookeys.1142.90097.figure55</object-id><object-id xmlns:xlink="http://www.w3.org/1999/xlink" content-type="arpha" xlink:type="simple">754FFD3D-8DEC-5EAB-A3E1-E77531B74708</object-id><label>Figure 55.</label><caption><p><bold>A</bold><tp:taxon-name><tp:taxon-name-part taxon-name-part-type="genus" reg="Rhiostoma">Rhiostoma</tp:taxon-name-part></tp:taxon-name> ? <tp:taxon-name><tp:taxon-name-part taxon-name-part-type="genus" reg="Rhiostoma"/><tp:taxon-name-part taxon-name-part-type="species" reg="americana">americana</tp:taxon-name-part></tp:taxon-name>, original figure (after <xref ref-type="bibr" rid="B56">Hanna 1920</xref>: pl. 1, fig. 4a, b) <bold>B, C</bold><tp:taxon-name><tp:taxon-name-part taxon-name-part-type="genus" reg="Rhiostoma">Rhiostoma</tp:taxon-name-part></tp:taxon-name> ? <tp:taxon-name><tp:taxon-name-part taxon-name-part-type="genus" reg="Rhiostoma"/><tp:taxon-name-part taxon-name-part-type="species" reg="amarapuraense">amarapuraense</tp:taxon-name-part></tp:taxon-name> sp. nov. <bold>B</bold> holotype <named-content xmlns:xlink="http://www.w3.org/1999/xlink" content-type="dwc:institutional_code" xlink:title="Forschungsinstitut und Naturmuseum Senckenberg, Frankfurt, a.m." xlink:href="http://grbio.org/institution/forschungsinstitut-und-natur-museum-senckenberg" xlink:type="simple">SMF</named-content> 130536/1 from Amarapura, Burma and <bold>C</bold> paratype <named-content xmlns:xlink="http://www.w3.org/1999/xlink" content-type="dwc:institutional_code" xlink:title="Forschungsinstitut und Naturmuseum Senckenberg, Frankfurt, a.m." xlink:href="http://grbio.org/institution/forschungsinstitut-und-natur-museum-senckenberg" xlink:type="simple">SMF</named-content> 130536/2‒8 from type locality <bold>D–F</bold><italic><tp:taxon-name><tp:taxon-name-part taxon-name-part-type="genus" reg="Rhiostoma">Rhiostoma</tp:taxon-name-part></tp:taxon-name></italic> sp. <bold>D</bold> specimens <named-content xmlns:xlink="http://www.w3.org/1999/xlink" content-type="dwc:institutional_code" xlink:title="Chulalongkorn University, Museum of Zoology, Bangkok" xlink:href="http://grbio.org/institution/chulalongkorn-university-museum-natural-history" xlink:type="simple">CUMZ</named-content> 10050 from Khau Nam Nua, Vieng Xai, Houaphanh and <bold>E, F</bold> specimens <named-content xmlns:xlink="http://www.w3.org/1999/xlink" content-type="dwc:institutional_code" xlink:title="Chulalongkorn University, Museum of Zoology, Bangkok" xlink:href="http://grbio.org/institution/chulalongkorn-university-museum-natural-history" xlink:type="simple">CUMZ</named-content> 10051 from Ban Zox, Xaysetha, Attapeu.</p></caption><graphic xmlns:xlink="http://www.w3.org/1999/xlink" xlink:href="zookeys-1142-001_article-90097__-g055.jpg" position="float" orientation="portrait" xlink:type="simple" id="oo_799913.jpg"><uri content-type="original_file" xlink:type="simple">https://binary.pensoft.net/fig/799913</uri></graphic></fig></tp:treatment-sec><tp:treatment-sec sec-type="remarks" id="SECID0EJRIM"><title>Remarks.</title><p>This specimen lot <named-content xmlns:xlink="http://www.w3.org/1999/xlink" content-type="dwc:institutional_code" xlink:title="Forschungsinstitut und Naturmuseum Senckenberg, Frankfurt, a.m." xlink:href="http://grbio.org/institution/forschungsinstitut-und-natur-museum-senckenberg" xlink:type="simple">SMF</named-content> 130536 was originally identified as “<tp:taxon-name><tp:taxon-name-part taxon-name-part-type="genus" reg="Pterocyclos">Pterocyclos</tp:taxon-name-part><tp:taxon-name-part taxon-name-part-type="uncertainty-rank">cf.</tp:taxon-name-part><tp:taxon-name-part taxon-name-part-type="species" reg="pullatus">pullatus</tp:taxon-name-part></tp:taxon-name> Bens.” and was described from Akaouktong, near the Ayeyarwady River, Myanmar. This new species differs from <italic><tp:taxon-name><tp:taxon-name-part taxon-name-part-type="genus" reg="Pterocyclos">Pterocyclos</tp:taxon-name-part><tp:taxon-name-part taxon-name-part-type="species" reg="pullatus">pullatus</tp:taxon-name-part></tp:taxon-name></italic> Benson, 1856 in having a depressed shell, short detached whorl, tubular-shaped breathing device, outer lip protruding, with a closed tube, inner lip with a small hole inside the aperture, apertural lip expanded, and widely opened umbilicus. For comparison, the syntype of “<italic><tp:taxon-name><tp:taxon-name-part taxon-name-part-type="genus" reg="Pterocyclos">Pterocyclos</tp:taxon-name-part><tp:taxon-name-part taxon-name-part-type="species" reg="pullatus">pullatus</tp:taxon-name-part></tp:taxon-name></italic>” has a helicoid shell, without detached whorl, breathing device notch-shaped, outer lip protruding, with wide groove, inner lip with wide and deep incision, apertural lip blunt (slightly thickened but not expanded), and umbilicus narrow and deep (<xref ref-type="bibr" rid="B142">Preece et al. 2022</xref>: fig. 29c).</p><p>Although <tp:taxon-name><tp:taxon-name-part taxon-name-part-type="genus" reg="Rhiostoma">R.</tp:taxon-name-part></tp:taxon-name> ? <tp:taxon-name><tp:taxon-name-part taxon-name-part-type="genus" reg="Rhiostoma"/><tp:taxon-name-part taxon-name-part-type="species" reg="amarapuraense">amarapuraense</tp:taxon-name-part></tp:taxon-name> sp. nov. is nominated based solely on shell morphology without its operculum, all the type series have the unique characters of the <italic><tp:taxon-name><tp:taxon-name-part taxon-name-part-type="genus" reg="Rhiostoma">Rhiostoma</tp:taxon-name-part></tp:taxon-name></italic>, including the peristomal breathing device and the detached whorl. However, the generic placement is still provisional and awaits further collection of living specimens with operculum to confirm generic placement. This species is clearly distinct from other known <italic><tp:taxon-name><tp:taxon-name-part taxon-name-part-type="genus" reg="Rhiostoma">Rhiostoma</tp:taxon-name-part></tp:taxon-name></italic> and <italic><tp:taxon-name><tp:taxon-name-part taxon-name-part-type="genus" reg="Pterocyclos">Pterocyclos</tp:taxon-name-part></tp:taxon-name></italic> species from eastern India and Myanmar.</p></tp:treatment-sec><ref-list><ref id="B56"><mixed-citation xmlns:xlink="http://www.w3.org/1999/xlink" xlink:type="simple"><person-group><name name-style="western"><surname>Hanna</surname><given-names>GD</given-names></name></person-group> (<year>1920</year>) <article-title>Fossil mollusks from the John Day Basin in Oregon, contained in the Condon Museum of the University of Oregon.</article-title><source>University of Oregon Publication</source><volume>1</volume>: <fpage>1</fpage>–<lpage>18</lpage>. <ext-link xlink:href="10.5962/bhl.title.26063" ext-link-type="doi" xlink:type="simple">https://doi.org/10.5962/bhl.title.26063</ext-link></mixed-citation></ref><ref id="B142"><mixed-citation xmlns:xlink="http://www.w3.org/1999/xlink" xlink:type="simple"><person-group><name name-style="western"><surname>Preece</surname><given-names>RC</given-names></name><name name-style="western"><surname>White</surname><given-names>TS</given-names></name><name name-style="western"><surname>Raheem</surname><given-names>DC</given-names></name><name name-style="western"><surname>Ketchum</surname><given-names>H</given-names></name><name name-style="western"><surname>Ablett</surname><given-names>J</given-names></name><name name-style="western"><surname>Taylor</surname><given-names>H</given-names></name><name name-style="western"><surname>Webb</surname><given-names>K</given-names></name><name name-style="western"><surname>Naggs</surname><given-names>F</given-names></name></person-group> (<year>2022</year>) William Benson and the origins of the golden age of malacology in British India: Biography, illustrated catalogue and evaluation of his molluscan types. Tropical Natural History (Supplement 6): 1–434.</mixed-citation></ref></ref-list></tp:taxon-treatment>
