# Supplementary material for: ﻿Systematic revision of the snorkel snail genus Rhiostoma Benson, 1860 (Gastropoda, Caenogastropoda, Cyclophoridae) with descriptions of new species
Source: Zookeys. 2023 Jan 24;1142:1–144. doi: 10.3897/zookeys.1142.90097 (PMC10208988; doi:10.3897/zookeys.1142.90097)
Supplement: XML Treatment for Rhiostoma [file zookeys.1142.90097-treatment31.xml]

<!DOCTYPE tp:taxon-treatment
  PUBLIC "-//TaxonX//DTD Taxonomic Treatment Publishing DTD v0 20100105//EN" "tax-treatment-NSO.dtd">
<tp:taxon-treatment xmlns:tp="http://www.plazi.org/taxpub"><tp:treatment-meta><kwd-group><label>Taxon classification</label><kwd>
                <named-content content-type="kingdom">Animalia</named-content>
              </kwd><kwd>
                <named-content content-type="order">Architaenioglossa</named-content>
              </kwd><kwd>
                <named-content content-type="family">Cyclophoridae</named-content>
              </kwd></kwd-group><mixed-citation publication-type="journal"><person-group><name><surname>Tongkerd</surname><given-names>Piyoros</given-names></name><name><surname>Tumpeesuwan</surname><given-names>Sakboworn</given-names></name><name><surname>Inkhavilay</surname><given-names>Khamla</given-names></name><name><surname>Prasankok</surname><given-names>Pongpun</given-names></name><name><surname>Jeratthitikul</surname><given-names>Ekgachai</given-names></name><name><surname>Panha</surname><given-names>Somsak</given-names></name><name><surname>Sutcharit</surname><given-names>Chirasak</given-names></name></person-group><article-title>﻿Systematic revision of the snorkel snail genus <italic><tp:taxon-name><tp:taxon-name-part taxon-name-part-type="genus" reg="Rhiostoma">Rhiostoma</tp:taxon-name-part></tp:taxon-name></italic> Benson, 1860 (<tp:taxon-name><tp:taxon-name-part taxon-name-part-type="class">Gastropoda</tp:taxon-name-part></tp:taxon-name>, <tp:taxon-name><tp:taxon-name-part taxon-name-part-type="subclass">Caenogastropoda</tp:taxon-name-part></tp:taxon-name>, <tp:taxon-name><tp:taxon-name-part taxon-name-part-type="family">Cyclophoridae</tp:taxon-name-part></tp:taxon-name>) with descriptions of new species</article-title><source>Zookeys</source><day>24</day><month>01</month><year>2023</year><volume>1142</volume><fpage>1</fpage><lpage>144</lpage><pub-id pub-id-type="doi">10.3897/zookeys.1142.90097</pub-id></mixed-citation></tp:treatment-meta><tp:nomenclature><label>﻿</label><tp:taxon-name>
              <object-id xmlns:xlink="http://www.w3.org/1999/xlink" content-type="arpha" xlink:type="simple">E7CB21E8-ACF4-54E2-BFAF-F4A23EDC9185</object-id>
              <tp:taxon-name-part taxon-name-part-type="genus" reg="Rhiostoma">Rhiostoma</tp:taxon-name-part>
            </tp:taxon-name><tp:taxon-authority>sp.</tp:taxon-authority><xref ref-type="fig" rid="F54">Figs 54</xref><xref ref-type="fig" rid="F55">, 55D–F</xref></tp:nomenclature><tp:treatment-sec sec-type="material" id="SECID0E1VIM"><title>Material examined.</title><p><bold>Laos</bold>: Khau Nam Nua, Vieng Xai District, Houaphanh Province: <named-content xmlns:xlink="http://www.w3.org/1999/xlink" content-type="dwc:institutional_code" xlink:title="Chulalongkorn University, Museum of Zoology, Bangkok" xlink:href="http://grbio.org/institution/chulalongkorn-university-museum-natural-history" xlink:type="simple">CUMZ</named-content> 10050 (4 shells; Fig. <xref ref-type="fig" rid="F55">55D</xref>). Ban Zox (village), Xaysetha District, Attapeu Province: <named-content xmlns:xlink="http://www.w3.org/1999/xlink" content-type="dwc:institutional_code" xlink:title="Chulalongkorn University, Museum of Zoology, Bangkok" xlink:href="http://grbio.org/institution/chulalongkorn-university-museum-natural-history" xlink:type="simple">CUMZ</named-content> 10051 (7 shells; Fig. <xref ref-type="fig" rid="F55">55E, F</xref>).</p></tp:treatment-sec><tp:treatment-sec sec-type="remarks" id="SECID0EUWIM"><title>Remarks.</title><p>There are two lots of empty shells collected from northern and southern Laos; these specimens have a depressed conical shape and a thickened shell, and the spire is nearly flat and dark in colour. Shell colour is uniformly purplish, with a narrow dark brown peripheral band and thin brownish periostracum. The detached whorl is approximately the same length or longer than aperture width, curved and descending. The aperture is rounded; the lip is thickened and expanded; the breathing device is a knob shape. These characters are nearly identical to the unique characters of <italic><tp:taxon-name><tp:taxon-name-part taxon-name-part-type="genus" reg="Rhiostoma">R.</tp:taxon-name-part><tp:taxon-name-part taxon-name-part-type="species" reg="samuiense">samuiense</tp:taxon-name-part></tp:taxon-name></italic> from southern Thailand and peninsular Malaysia. As no obvious apomorphic characters of these disjunct populations (more than 1500 km apart) are available, future study (especially DNA phylogeny) will be needed to elucidate their systematic position. However, the populations from Laos were found from karst areas with primary forests and without human inhabitants, and therefore are not likely due to recent introduction by humans.</p></tp:treatment-sec><tp:treatment-sec><!--Section generated to contain objects referenced in tp:taxon-treatment.--><fig id="F54" position="float" orientation="portrait"><object-id xmlns:xlink="http://www.w3.org/1999/xlink" content-type="doi" xlink:type="simple">10.3897/zookeys.1142.90097.figure54</object-id><object-id xmlns:xlink="http://www.w3.org/1999/xlink" content-type="arpha" xlink:type="simple">2C842037-66E6-580D-A2B7-E5F2FF27FED1</object-id><label>Figure 54.</label><caption><p>Distribution map of <tp:taxon-name><tp:taxon-name-part taxon-name-part-type="genus" reg="Rhiostoma">Rhiostoma</tp:taxon-name-part></tp:taxon-name> ? <tp:taxon-name><tp:taxon-name-part taxon-name-part-type="genus" reg="Rhiostoma"/><tp:taxon-name-part taxon-name-part-type="species" reg="amarapuraense">amarapuraense</tp:taxon-name-part></tp:taxon-name> sp. nov. and <italic><tp:taxon-name><tp:taxon-name-part taxon-name-part-type="genus" reg="Rhiostoma">Rhiostoma</tp:taxon-name-part></tp:taxon-name></italic> sp.</p></caption><graphic xmlns:xlink="http://www.w3.org/1999/xlink" xlink:href="zookeys-1142-001_article-90097__-g054.jpg" position="float" orientation="portrait" xlink:type="simple" id="oo_799912.jpg"><uri content-type="original_file" xlink:type="simple">https://binary.pensoft.net/fig/799912</uri></graphic></fig><fig id="F55" position="float" orientation="portrait"><object-id xmlns:xlink="http://www.w3.org/1999/xlink" content-type="doi" xlink:type="simple">10.3897/zookeys.1142.90097.figure55</object-id><object-id xmlns:xlink="http://www.w3.org/1999/xlink" content-type="arpha" xlink:type="simple">754FFD3D-8DEC-5EAB-A3E1-E77531B74708</object-id><label>Figure 55.</label><caption><p><bold>A</bold><tp:taxon-name><tp:taxon-name-part taxon-name-part-type="genus" reg="Rhiostoma">Rhiostoma</tp:taxon-name-part></tp:taxon-name> ? <tp:taxon-name><tp:taxon-name-part taxon-name-part-type="genus" reg="Rhiostoma"/><tp:taxon-name-part taxon-name-part-type="species" reg="americana">americana</tp:taxon-name-part></tp:taxon-name>, original figure (after <xref ref-type="bibr" rid="B56">Hanna 1920</xref>: pl. 1, fig. 4a, b) <bold>B, C</bold><tp:taxon-name><tp:taxon-name-part taxon-name-part-type="genus" reg="Rhiostoma">Rhiostoma</tp:taxon-name-part></tp:taxon-name> ? <tp:taxon-name><tp:taxon-name-part taxon-name-part-type="genus" reg="Rhiostoma"/><tp:taxon-name-part taxon-name-part-type="species" reg="amarapuraense">amarapuraense</tp:taxon-name-part></tp:taxon-name> sp. nov. <bold>B</bold> holotype <named-content xmlns:xlink="http://www.w3.org/1999/xlink" content-type="dwc:institutional_code" xlink:title="Forschungsinstitut und Naturmuseum Senckenberg, Frankfurt, a.m." xlink:href="http://grbio.org/institution/forschungsinstitut-und-natur-museum-senckenberg" xlink:type="simple">SMF</named-content> 130536/1 from Amarapura, Burma and <bold>C</bold> paratype <named-content xmlns:xlink="http://www.w3.org/1999/xlink" content-type="dwc:institutional_code" xlink:title="Forschungsinstitut und Naturmuseum Senckenberg, Frankfurt, a.m." xlink:href="http://grbio.org/institution/forschungsinstitut-und-natur-museum-senckenberg" xlink:type="simple">SMF</named-content> 130536/2‒8 from type locality <bold>D–F</bold><italic><tp:taxon-name><tp:taxon-name-part taxon-name-part-type="genus" reg="Rhiostoma">Rhiostoma</tp:taxon-name-part></tp:taxon-name></italic> sp. <bold>D</bold> specimens <named-content xmlns:xlink="http://www.w3.org/1999/xlink" content-type="dwc:institutional_code" xlink:title="Chulalongkorn University, Museum of Zoology, Bangkok" xlink:href="http://grbio.org/institution/chulalongkorn-university-museum-natural-history" xlink:type="simple">CUMZ</named-content> 10050 from Khau Nam Nua, Vieng Xai, Houaphanh and <bold>E, F</bold> specimens <named-content xmlns:xlink="http://www.w3.org/1999/xlink" content-type="dwc:institutional_code" xlink:title="Chulalongkorn University, Museum of Zoology, Bangkok" xlink:href="http://grbio.org/institution/chulalongkorn-university-museum-natural-history" xlink:type="simple">CUMZ</named-content> 10051 from Ban Zox, Xaysetha, Attapeu.</p></caption><graphic xmlns:xlink="http://www.w3.org/1999/xlink" xlink:href="zookeys-1142-001_article-90097__-g055.jpg" position="float" orientation="portrait" xlink:type="simple" id="oo_799913.jpg"><uri content-type="original_file" xlink:type="simple">https://binary.pensoft.net/fig/799913</uri></graphic></fig></tp:treatment-sec><ref-list><ref id="B56"><mixed-citation xmlns:xlink="http://www.w3.org/1999/xlink" xlink:type="simple"><person-group><name name-style="western"><surname>Hanna</surname><given-names>GD</given-names></name></person-group> (<year>1920</year>) <article-title>Fossil mollusks from the John Day Basin in Oregon, contained in the Condon Museum of the University of Oregon.</article-title><source>University of Oregon Publication</source><volume>1</volume>: <fpage>1</fpage>–<lpage>18</lpage>. <ext-link xlink:href="10.5962/bhl.title.26063" ext-link-type="doi" xlink:type="simple">https://doi.org/10.5962/bhl.title.26063</ext-link></mixed-citation></ref></ref-list></tp:taxon-treatment>
