# Supplementary material for: ﻿Systematic revision of the snorkel snail genus Rhiostoma Benson, 1860 (Gastropoda, Caenogastropoda, Cyclophoridae) with descriptions of new species
Source: Zookeys. 2023 Jan 24;1142:1–144. doi: 10.3897/zookeys.1142.90097 (PMC10208988; doi:10.3897/zookeys.1142.90097)
Supplement: XML Treatment for Pterocyclos [file zookeys.1142.90097-treatment32.xml]

<!DOCTYPE tp:taxon-treatment
  PUBLIC "-//TaxonX//DTD Taxonomic Treatment Publishing DTD v0 20100105//EN" "tax-treatment-NSO.dtd">
<tp:taxon-treatment xmlns:tp="http://www.plazi.org/taxpub"><tp:treatment-meta><kwd-group><label>Taxon classification</label><kwd>
                <named-content content-type="kingdom">Animalia</named-content>
              </kwd><kwd>
                <named-content content-type="order">Architaenioglossa</named-content>
              </kwd><kwd>
                <named-content content-type="family">Cyclophoridae</named-content>
              </kwd></kwd-group><mixed-citation publication-type="journal"><person-group><name><surname>Tongkerd</surname><given-names>Piyoros</given-names></name><name><surname>Tumpeesuwan</surname><given-names>Sakboworn</given-names></name><name><surname>Inkhavilay</surname><given-names>Khamla</given-names></name><name><surname>Prasankok</surname><given-names>Pongpun</given-names></name><name><surname>Jeratthitikul</surname><given-names>Ekgachai</given-names></name><name><surname>Panha</surname><given-names>Somsak</given-names></name><name><surname>Sutcharit</surname><given-names>Chirasak</given-names></name></person-group><article-title>﻿Systematic revision of the snorkel snail genus <italic><tp:taxon-name><tp:taxon-name-part taxon-name-part-type="genus" reg="Rhiostoma">Rhiostoma</tp:taxon-name-part></tp:taxon-name></italic> Benson, 1860 (<tp:taxon-name><tp:taxon-name-part taxon-name-part-type="class">Gastropoda</tp:taxon-name-part></tp:taxon-name>, <tp:taxon-name><tp:taxon-name-part taxon-name-part-type="subclass">Caenogastropoda</tp:taxon-name-part></tp:taxon-name>, <tp:taxon-name><tp:taxon-name-part taxon-name-part-type="family">Cyclophoridae</tp:taxon-name-part></tp:taxon-name>) with descriptions of new species</article-title><source>Zookeys</source><day>24</day><month>01</month><year>2023</year><volume>1142</volume><fpage>1</fpage><lpage>144</lpage><pub-id pub-id-type="doi">10.3897/zookeys.1142.90097</pub-id></mixed-citation></tp:treatment-meta><tp:nomenclature><label>﻿Genus</label><tp:taxon-name>
              <object-id xmlns:xlink="http://www.w3.org/1999/xlink" content-type="arpha" xlink:type="simple">1C73CAC1-D135-5CD3-862B-41F4174E2DD7</object-id>
              <tp:taxon-name-part taxon-name-part-type="genus" reg="Pterocyclos">Pterocyclos</tp:taxon-name-part>
            </tp:taxon-name><tp:taxon-authority>Benson, 1832</tp:taxon-authority><tp:nomenclature-citation-list><tp:nomenclature-citation><tp:taxon-name>
                  <tp:taxon-name-part taxon-name-part-type="genus" reg="Pterocyclos">Pterocyclos</tp:taxon-name-part>
                </tp:taxon-name><comment>Benson, 1832: 11. Wenz, 1938: 461. <xref ref-type="bibr" rid="B38">Egorov 2009</xref>: 35. <xref ref-type="bibr" rid="B159">Sutcharit et al. 2014</xref>: 331–333.</comment></tp:nomenclature-citation><tp:nomenclature-citation><tp:taxon-name>
                  <tp:taxon-name-part taxon-name-part-type="genus" reg="Pterocyclus">Pterocyclus</tp:taxon-name-part>
                </tp:taxon-name><comment>Agassiz, 1848: 908 [unjustified emendation]. <xref ref-type="bibr" rid="B71">Kobelt 1902</xref>: 160, 161. Kobelt 1911: 719. <xref ref-type="bibr" rid="B52">Gude 1921</xref>: 97. <xref ref-type="bibr" rid="B38">Egorov 2009</xref>: 26, 27.</comment></tp:nomenclature-citation></tp:nomenclature-citation-list></tp:nomenclature><tp:treatment-sec sec-type="Types species" id="SECID0EY6JM"><title>Types species.</title><p><italic><tp:taxon-name><tp:taxon-name-part taxon-name-part-type="genus" reg="Pterocyclos">Pterocyclos</tp:taxon-name-part><tp:taxon-name-part taxon-name-part-type="species" reg="rupestris">rupestris</tp:taxon-name-part></tp:taxon-name></italic> Benson, 1832 by monotypy.</p></tp:treatment-sec><tp:treatment-sec sec-type="diagnosis" id="SECID0EJAKM"><title>Diagnosis.</title><p>Shell medium to large, discoidal, conical to nearly flattened. Shell colour uniformly yellowish to with brownish stripes; periostracum thin or thickened and hairy. Terminal part of last whorl usually attached to penultimate whorl or sometimes separated with short detached whorl. Peristome circular and double or sometime boundary hardly visible; lip thickened and expanded. Breathing device on upper junction of peristome; outer peristome slightly to broadly expanded; inner peristome inconspicuous or with a shallow incision. Umbilicus widely opened. Operculum calcareous, low cup-shaped to concave, inside covered with corneous layer, outside with calcareous anticlockwise multispiral with elevated lamella, and lateral straight.</p></tp:treatment-sec><tp:treatment-sec sec-type="remarks" id="SECID0EOAKM"><title>Remarks.</title><p>The genus comprises a hundred nominal species (<xref ref-type="bibr" rid="B101">MolluscaBase 2022</xref>) and is widely distributed from South to Southeast Asia. The comprehensive revision of the genus has never been implemented other than in the classical work by <xref ref-type="bibr" rid="B71">Kobelt (1902</xref>, 1911). Seven species have been reported so far from the Malay Peninsula (see <xref ref-type="bibr" rid="B159">Sutcharit et al. 2014</xref>). The genus <italic><tp:taxon-name><tp:taxon-name-part taxon-name-part-type="genus" reg="Pterocyclos">Pterocyclos</tp:taxon-name-part></tp:taxon-name></italic> can be distinguished from the <italic><tp:taxon-name><tp:taxon-name-part taxon-name-part-type="genus" reg="Rhiostoma">Rhiostoma</tp:taxon-name-part></tp:taxon-name></italic> by having an expanded outer lip with wing shape and forming an incomplete tube, inner lip with deep and wide incision, inside of operculum with corneous layer and outside of operculum calcified with wide to close lamellae. In contrast, the <italic><tp:taxon-name><tp:taxon-name-part taxon-name-part-type="genus" reg="Rhiostoma">Rhiostoma</tp:taxon-name-part></tp:taxon-name></italic> tend to have a detached whorl, breathing device of various types, outer lip not expanded, and thick calcareous cup-shaped operculum without corneous layer inside and with wide and elevated lamella outside (Table <xref ref-type="table" rid="T2">2</xref>, Fig. <xref ref-type="fig" rid="F5">5</xref>).</p></tp:treatment-sec><tp:treatment-sec><!--Section generated to contain objects referenced in tp:taxon-treatment.--><table-wrap id="T2" position="float" orientation="portrait"><label>Table 2.</label><caption><p>Comparative shell morphology among six genera that are superficially similar to <italic><tp:taxon-name><tp:taxon-name-part taxon-name-part-type="genus" reg="Rhiostoma">Rhiostoma</tp:taxon-name-part></tp:taxon-name></italic>. The characters are mainly based on the type species. The tribe classification for each genus follows <xref ref-type="bibr" rid="B23">Bouchet et al. (2017)</xref>. References: <sup>1</sup><xref ref-type="bibr" rid="B14">Benson (1860)</xref> ; <sup>2</sup><xref ref-type="bibr" rid="B95">Möllendorff (1885)</xref>, Kobelt (1906) and <xref ref-type="bibr" rid="B187">Yen (1939)</xref>; <sup>3</sup><xref ref-type="bibr" rid="B71">Kobelt (1902)</xref>, Thiele (1929), <xref ref-type="bibr" rid="B182">Wenz (1938)</xref> and <xref ref-type="bibr" rid="B38">Egorov (2009)</xref>; <sup>4</sup>Kobelt (1912), and <xref ref-type="bibr" rid="B89">Low and Tan (2017)</xref>; <sup>5</sup><xref ref-type="bibr" rid="B52">Gude (1921)</xref> and Kobelt (1911).</p></caption><table id="TID0E5MBM" rules="all"><tbody><tr><th rowspan="2" colspan="2"/><th rowspan="1" colspan="3">
                  <tp:taxon-name><tp:taxon-name-part taxon-name-part-type="tribe">Pterocyclini</tp:taxon-name-part></tp:taxon-name>
                </th><th rowspan="1" colspan="2">
                  <tp:taxon-name><tp:taxon-name-part taxon-name-part-type="tribe">Cyclotini</tp:taxon-name-part></tp:taxon-name>
                </th><th rowspan="1" colspan="1">
                  <tp:taxon-name><tp:taxon-name-part taxon-name-part-type="tribe">Cyclophorini</tp:taxon-name-part></tp:taxon-name>
                </th></tr><tr><th rowspan="1" colspan="1"><italic><tp:taxon-name><tp:taxon-name-part taxon-name-part-type="genus" reg="Pterocyclos">Pterocyclos</tp:taxon-name-part></tp:taxon-name></italic> Benson, 1832<sup>3,5</sup></th><th rowspan="1" colspan="1"><italic><tp:taxon-name><tp:taxon-name-part taxon-name-part-type="genus" reg="Spiraculum">Spiraculum</tp:taxon-name-part></tp:taxon-name></italic> Pearson, 1833<sup>3,5</sup></th><th rowspan="1" colspan="1"><italic><tp:taxon-name><tp:taxon-name-part taxon-name-part-type="genus" reg="Rhiostoma">Rhiostoma</tp:taxon-name-part></tp:taxon-name></italic> Benson, 1860<sup>1,3,5</sup></th><th rowspan="1" colspan="1"><italic><tp:taxon-name><tp:taxon-name-part taxon-name-part-type="genus" reg="Cyclotus">Cyclotus</tp:taxon-name-part></tp:taxon-name></italic> Swainson, 1840<sup>3,5</sup></th><th rowspan="1" colspan="1"><italic><tp:taxon-name><tp:taxon-name-part taxon-name-part-type="genus" reg="Opisthoporus">Opisthoporus</tp:taxon-name-part></tp:taxon-name></italic> Benson in Pfeiffer, 1851<sup>3,4</sup></th><th rowspan="1" colspan="1"><italic><tp:taxon-name><tp:taxon-name-part taxon-name-part-type="genus" reg="Ptychopoma">Ptychopoma</tp:taxon-name-part></tp:taxon-name></italic> Möllendorff, 1885<sup>2,3</sup></th></tr><tr><td rowspan="1" colspan="2">
                  <bold>Type species</bold>
                </td><td rowspan="1" colspan="1"><italic><tp:taxon-name><tp:taxon-name-part taxon-name-part-type="genus" reg="Pterocyclos">Pterocyclos</tp:taxon-name-part><tp:taxon-name-part taxon-name-part-type="species" reg="rupestris">rupestris</tp:taxon-name-part></tp:taxon-name></italic> Benson, 1832</td><td rowspan="1" colspan="1"><italic><tp:taxon-name><tp:taxon-name-part taxon-name-part-type="genus" reg="Spiraculum">Spiraculum</tp:taxon-name-part><tp:taxon-name-part taxon-name-part-type="species" reg="hispidum">hispidum</tp:taxon-name-part></tp:taxon-name></italic> Pearson, 1833</td><td rowspan="1" colspan="1"><italic><tp:taxon-name><tp:taxon-name-part taxon-name-part-type="genus" reg="Rhiostoma">Rhiostoma</tp:taxon-name-part><tp:taxon-name-part taxon-name-part-type="species" reg="haughtoni">haughtoni</tp:taxon-name-part></tp:taxon-name></italic> Benson, 1860</td><td rowspan="1" colspan="1"><italic><tp:taxon-name><tp:taxon-name-part taxon-name-part-type="genus" reg="Cyclotus">Cyclotus</tp:taxon-name-part><tp:taxon-name-part taxon-name-part-type="species" reg="variegatus">variegatus</tp:taxon-name-part></tp:taxon-name></italic> Pearson, 1833</td><td rowspan="1" colspan="1"><italic><tp:taxon-name><tp:taxon-name-part taxon-name-part-type="genus" reg="Cyclostoma">Cyclostoma</tp:taxon-name-part><tp:taxon-name-part taxon-name-part-type="species" reg="taylorianus">taylorianus</tp:taxon-name-part></tp:taxon-name></italic> Pfeiffer, 1851<sup>5</sup></td><td rowspan="1" colspan="1"><italic><tp:taxon-name><tp:taxon-name-part taxon-name-part-type="genus" reg="Cyclophorus">Cyclophorus</tp:taxon-name-part><tp:taxon-name-part taxon-name-part-type="species" reg="chinensis">chinensis</tp:taxon-name-part></tp:taxon-name></italic> Möllendorff, 1874</td></tr><tr><td rowspan="1" colspan="2">
                  <bold>Shell shape</bold>
                </td><td rowspan="1" colspan="1">discoidal</td><td rowspan="1" colspan="1">discoidal</td><td rowspan="1" colspan="1">discoidal</td><td rowspan="1" colspan="1">discoidal to turbinate</td><td rowspan="1" colspan="1">discoidal</td><td rowspan="1" colspan="1">discoidal</td></tr><tr><td rowspan="1" colspan="2">
                  <bold>Periostracum</bold>
                </td><td rowspan="1" colspan="1">thick to thin corneous</td><td rowspan="1" colspan="1">thick corneous and hairy</td><td rowspan="1" colspan="1">thin corneous</td><td rowspan="1" colspan="1">thin corneous</td><td rowspan="1" colspan="1">thick corneous and hairy</td><td rowspan="1" colspan="1">thick corneous</td></tr><tr><td rowspan="1" colspan="2">
                  <bold>Detached whorl</bold>
                </td><td rowspan="1" colspan="1">absent to short</td><td rowspan="1" colspan="1">absent*</td><td rowspan="1" colspan="1">absent to extremely long (curved and descending)</td><td rowspan="1" colspan="1">absent to short</td><td rowspan="1" colspan="1">absent to short</td><td rowspan="1" colspan="1">absent</td></tr><tr><td rowspan="2" colspan="1"><bold>Breathing device</bold>:</td><td rowspan="1" colspan="1">
                  <bold>sutural tube</bold>
                </td><td rowspan="1" colspan="1">absent</td><td rowspan="1" colspan="1">present</td><td rowspan="1" colspan="1">absent</td><td rowspan="1" colspan="1">absent**</td><td rowspan="1" colspan="1">absent</td><td rowspan="1" colspan="1">absent</td></tr><tr><td rowspan="1" colspan="1">
                  <bold>upper junction of peristome</bold>
                </td><td rowspan="1" colspan="1">expanded, thickened and free or attached to preceding whorl</td><td rowspan="1" colspan="1">expanded and attached to preceding whorl</td><td rowspan="1" colspan="1">thickened, free or attached to preceding whorl</td><td rowspan="1" colspan="1">expanded and free or attached to preceding whorl</td><td rowspan="1" colspan="1">expanded and free or attached to preceding whorl</td><td rowspan="1" colspan="1">thickened and attached to preceding whorl</td></tr><tr><td rowspan="1" colspan="2">
                  <bold>Outer peristome</bold>
                </td><td rowspan="1" colspan="1">widely expanded with wing or hood</td><td rowspan="1" colspan="1">expanded with wing or hood</td><td rowspan="1" colspan="1">thickened with knob, notch or tube</td><td rowspan="1" colspan="1">expanded</td><td rowspan="1" colspan="1">expanded with tube located close to lip</td><td rowspan="1" colspan="1">inconspicuous</td></tr><tr><td rowspan="1" colspan="2">
                  <bold>Inner peristome</bold>
                </td><td rowspan="1" colspan="1">shallow to deep incision</td><td rowspan="1" colspan="1">shallow to deep incision</td><td rowspan="1" colspan="1">shallow to deep incision</td><td rowspan="1" colspan="1">shallow incision</td><td rowspan="1" colspan="1">shallow incision</td><td rowspan="1" colspan="1">inconspicuous</td></tr><tr><td rowspan="1" colspan="2">
                  <bold>Operculum</bold>
                </td><td rowspan="1" colspan="1">calcareous (thin), concave to low cup-shaped with elevated lamella, lateral fringe straight</td><td rowspan="1" colspan="1">calcareous (thin), concave to low cup-shaped with elevated lamella, lateral fringe straight</td><td rowspan="1" colspan="1">calcareous (thick), tall to low cup-shaped with elevated lamella, lateral fringe straight</td><td rowspan="1" colspan="1">calcareous, concave without elevated lamella, lateral fringe with deep groove</td><td rowspan="1" colspan="1">calcareous, concave without elevated lamella, lateral fringe with deep groove</td><td rowspan="1" colspan="1">corneous, plate-shaped with low lamella</td></tr><tr><td rowspan="1" colspan="2">
                  <bold>Distribution</bold>
                </td><td rowspan="1" colspan="1">South Asia to southern China and Indochina</td><td rowspan="1" colspan="1">South Asia to Indochina</td><td rowspan="1" colspan="1">principally in Indochina</td><td rowspan="1" colspan="1">Asia to Australia</td><td rowspan="1" colspan="1">principally in Indochina</td><td rowspan="1" colspan="1">Southern China to Japan</td></tr></tbody></table><table-wrap-foot><fn><p>* <italic><tp:taxon-name><tp:taxon-name-part taxon-name-part-type="genus" reg="Spiraculum">Spiraculum</tp:taxon-name-part><tp:taxon-name-part taxon-name-part-type="species" reg="mastersi">mastersi</tp:taxon-name-part></tp:taxon-name></italic> Blanford, 1877 from India have a short, detached whorl (see <xref ref-type="bibr" rid="B160">Sutcharit et al. 2019</xref>: fig. 9a). ** <italic><tp:taxon-name><tp:taxon-name-part taxon-name-part-type="genus" reg="Cyclotus">Cyclotus</tp:taxon-name-part><tp:taxon-name-part taxon-name-part-type="species" reg="birostris">birostris</tp:taxon-name-part></tp:taxon-name></italic> (Pfeiffer, 1855) from Borneo have sutural tube projecting anteriorly (see <xref ref-type="bibr" rid="B160">Sutcharit et al. 2019</xref>: fig. 2j, k).</p></fn></table-wrap-foot></table-wrap><fig id="F5" position="float" orientation="portrait"><object-id xmlns:xlink="http://www.w3.org/1999/xlink" content-type="doi" xlink:type="simple">10.3897/zookeys.1142.90097.figure5</object-id><object-id xmlns:xlink="http://www.w3.org/1999/xlink" content-type="arpha" xlink:type="simple">B6AD62CA-262D-5136-96F3-BD7F2F89CDD2</object-id><label>Figure 5.</label><caption><p>Comparison of breathing device and operculum characteristics among the five genera that closely resemble <italic><tp:taxon-name><tp:taxon-name-part taxon-name-part-type="genus" reg="Rhiostoma">Rhiostoma</tp:taxon-name-part></tp:taxon-name></italic>. The specimens and opercula represented herein are the type specimen or topotype of the respective type species of each genus; <bold><italic><tp:taxon-name><tp:taxon-name-part taxon-name-part-type="genus" reg="Pterocyclos">Pterocyclos</tp:taxon-name-part></tp:taxon-name></italic></bold>: <italic><tp:taxon-name><tp:taxon-name-part taxon-name-part-type="genus" reg="Pterocyclos">P.</tp:taxon-name-part><tp:taxon-name-part taxon-name-part-type="species" reg="rupestris">rupestris</tp:taxon-name-part></tp:taxon-name></italic> Benson, 1832 (lectotype <abbrev xmlns:xlink="http://www.w3.org/1999/xlink" content-type="institution" xlink:title="University Museum of Zoology Cambridge, Cambridge" id="ABBRID0EZ4CI" xlink:type="simple">UMZC</abbrev> I.102070, no locality data), <bold><italic><tp:taxon-name><tp:taxon-name-part taxon-name-part-type="genus" reg="Spiraculum">Spiraculum</tp:taxon-name-part></tp:taxon-name></italic></bold>: <italic><tp:taxon-name><tp:taxon-name-part taxon-name-part-type="genus" reg="Spiraculum">S.</tp:taxon-name-part><tp:taxon-name-part taxon-name-part-type="species" reg="hispidum">hispidum</tp:taxon-name-part></tp:taxon-name></italic> Pearson, 1833 (specimen <named-content xmlns:xlink="http://www.w3.org/1999/xlink" content-type="dwc:institutional_code" xlink:title="The Natural History Museum, London" xlink:href="http://grbio.org/institution/natural-history-museum-london" xlink:type="simple">NHMUK</named-content> 1906.4.4.72, from Khasi, Teria Ghat), <bold><italic><tp:taxon-name><tp:taxon-name-part taxon-name-part-type="genus" reg="Rhiostoma">Rhiostoma</tp:taxon-name-part></tp:taxon-name></italic></bold>: <italic><tp:taxon-name><tp:taxon-name-part taxon-name-part-type="genus" reg="Rhiostoma">R.</tp:taxon-name-part><tp:taxon-name-part taxon-name-part-type="species" reg="haughtoni">haughtoni</tp:taxon-name-part></tp:taxon-name></italic> Benson, 1860 (syntype <abbrev xmlns:xlink="http://www.w3.org/1999/xlink" content-type="institution" xlink:title="University Museum of Zoology Cambridge, Cambridge" id="ABBRID0ES6CI" xlink:type="simple">UMZC</abbrev> I.103445, from Moulmein), <bold><italic><tp:taxon-name><tp:taxon-name-part taxon-name-part-type="genus" reg="Cyclotus">Cyclotus</tp:taxon-name-part></tp:taxon-name></italic></bold>: <italic><tp:taxon-name><tp:taxon-name-part taxon-name-part-type="genus" reg="Cyclotus">C.</tp:taxon-name-part><tp:taxon-name-part taxon-name-part-type="species" reg="variegatus">variegatus</tp:taxon-name-part></tp:taxon-name></italic> Pearson, 1833 (specimen <named-content xmlns:xlink="http://www.w3.org/1999/xlink" content-type="dwc:institutional_code" xlink:title="The Natural History Museum, London" xlink:href="http://grbio.org/institution/natural-history-museum-london" xlink:type="simple">NHMUK</named-content> 1896.6.7.34–35, from Palawan), <bold><italic><tp:taxon-name><tp:taxon-name-part taxon-name-part-type="genus" reg="Opisthoporus">Opisthoporus</tp:taxon-name-part></tp:taxon-name></italic></bold>: <italic><tp:taxon-name><tp:taxon-name-part taxon-name-part-type="genus" reg="Cyclostoma">Cyclostoma</tp:taxon-name-part><tp:taxon-name-part taxon-name-part-type="species" reg="taylorianum">taylorianum</tp:taxon-name-part></tp:taxon-name></italic> Pfeiffer, 1851 = junior synonym of <italic><tp:taxon-name><tp:taxon-name-part taxon-name-part-type="genus" reg="Pterocyclos">Pterocyclos</tp:taxon-name-part><tp:taxon-name-part taxon-name-part-type="species" reg="biciliatum">biciliatum</tp:taxon-name-part></tp:taxon-name></italic> Mousson, 1849 (specimen <named-content xmlns:xlink="http://www.w3.org/1999/xlink" content-type="dwc:institutional_code" xlink:title="The Natural History Museum, London" xlink:href="http://grbio.org/institution/natural-history-museum-london" xlink:type="simple">NHMUK</named-content> 20210200 for shell, from Basan, Sarawak) and <italic><tp:taxon-name><tp:taxon-name-part taxon-name-part-type="genus" reg="Pterocyclos">Pterocyclos</tp:taxon-name-part><tp:taxon-name-part taxon-name-part-type="species" reg="tener">tener</tp:taxon-name-part></tp:taxon-name></italic> Menke, 1856 (<named-content xmlns:xlink="http://www.w3.org/1999/xlink" content-type="dwc:institutional_code" xlink:title="The Natural History Museum, London" xlink:href="http://grbio.org/institution/natural-history-museum-london" xlink:type="simple">NHMUK</named-content> ex. Cuming collection for operculum, from Cochin China), and <bold><italic><tp:taxon-name><tp:taxon-name-part taxon-name-part-type="genus" reg="Ptychopoma">Ptychopoma</tp:taxon-name-part></tp:taxon-name></italic></bold>: <italic><tp:taxon-name><tp:taxon-name-part taxon-name-part-type="genus" reg="Cyclophorus">Cyclophorus</tp:taxon-name-part><tp:taxon-name-part taxon-name-part-type="species" reg="chinensis">chinensis</tp:taxon-name-part></tp:taxon-name></italic> Möllendorff, 1875 (lectotype <named-content xmlns:xlink="http://www.w3.org/1999/xlink" content-type="dwc:institutional_code" xlink:title="Forschungsinstitut und Naturmuseum Senckenberg, Frankfurt, a.m." xlink:href="http://grbio.org/institution/forschungsinstitut-und-natur-museum-senckenberg" xlink:type="simple">SMF</named-content> 39415, from Lushan bei Kiukiang, China). Red arrows indicate the expansion of outer lip at upper junction of the peristome. Blue arrows indicate breathing tubes (apertural tube in <italic><tp:taxon-name><tp:taxon-name-part taxon-name-part-type="genus" reg="Rhiostoma">Rhiostoma</tp:taxon-name-part></tp:taxon-name></italic> and sutural tubes in <italic><tp:taxon-name><tp:taxon-name-part taxon-name-part-type="genus" reg="Spiraculum">Spiraculum</tp:taxon-name-part></tp:taxon-name></italic> and <italic><tp:taxon-name><tp:taxon-name-part taxon-name-part-type="genus" reg="Opisthoporus">Opisthoporus</tp:taxon-name-part></tp:taxon-name></italic>).</p></caption><graphic xmlns:xlink="http://www.w3.org/1999/xlink" xlink:href="zookeys-1142-001_article-90097__-g005.jpg" position="float" orientation="portrait" xlink:type="simple" id="oo_799863.jpg"><uri content-type="original_file" xlink:type="simple">https://binary.pensoft.net/fig/799863</uri></graphic></fig></tp:treatment-sec><ref-list><ref id="B38"><mixed-citation xmlns:xlink="http://www.w3.org/1999/xlink" xlink:type="simple"><person-group><name name-style="western"><surname>Egorov</surname><given-names>R</given-names></name></person-group> (<year>2009</year>) A review of the genera of the recent terrestrial pectinibranch molluscs (synopsis mainly based on published data). <tp:taxon-name><tp:taxon-name-part taxon-name-part-type="order">Littoriniformes</tp:taxon-name-part></tp:taxon-name>: <tp:taxon-name><tp:taxon-name-part taxon-name-part-type="family">Hainesiidae</tp:taxon-name-part></tp:taxon-name>, <tp:taxon-name><tp:taxon-name-part taxon-name-part-type="family">Aciculidae</tp:taxon-name-part></tp:taxon-name>, <tp:taxon-name><tp:taxon-name-part taxon-name-part-type="family">Cyclophoridae</tp:taxon-name-part></tp:taxon-name>, <tp:taxon-name><tp:taxon-name-part taxon-name-part-type="family">Craspedopomatidae</tp:taxon-name-part></tp:taxon-name>. Treasure of Russian Shells (Supplement 3, Part 2): 1–57.</mixed-citation></ref><ref id="B159"><mixed-citation xmlns:xlink="http://www.w3.org/1999/xlink" xlink:type="simple"><person-group><name name-style="western"><surname>Sutcharit</surname><given-names>C</given-names></name><name name-style="western"><surname>Tongkerd</surname><given-names>P</given-names></name><name name-style="western"><surname>Panha</surname><given-names>S</given-names></name></person-group> (<year>2014</year>) <article-title>The land snail genus <italic><tp:taxon-name><tp:taxon-name-part taxon-name-part-type="genus">Pterocyclos</tp:taxon-name-part></tp:taxon-name></italic> Benson, 1832 (<tp:taxon-name><tp:taxon-name-part taxon-name-part-type="subclass">Caenogastropoda</tp:taxon-name-part></tp:taxon-name>: <tp:taxon-name><tp:taxon-name-part taxon-name-part-type="family">Cyclophoridae</tp:taxon-name-part></tp:taxon-name>) from Thailand and Peninsular Malaysia, with description of two new species.</article-title><source>The Raffles Bulletin of Zoology</source><volume>62</volume>: <fpage>330</fpage>–<lpage>338</lpage>.</mixed-citation></ref><ref id="B71"><mixed-citation xmlns:xlink="http://www.w3.org/1999/xlink" xlink:type="simple"><person-group><name name-style="western"><surname>Kobelt</surname><given-names>W</given-names></name></person-group> (<year>1902</year>) <article-title><tp:taxon-name><tp:taxon-name-part taxon-name-part-type="family">Cyclophoridae</tp:taxon-name-part></tp:taxon-name>.</article-title><source>Das Tierreich</source><volume>16</volume>: <fpage>1</fpage>–<lpage>663</lpage>.</mixed-citation></ref><ref id="B52"><mixed-citation xmlns:xlink="http://www.w3.org/1999/xlink" xlink:type="simple"><person-group><name name-style="western"><surname>Gude</surname><given-names>GK</given-names></name></person-group> (<year>1921</year>) <article-title>Land operculates (<tp:taxon-name><tp:taxon-name-part taxon-name-part-type="family">Cyclophoridae</tp:taxon-name-part></tp:taxon-name>, <tp:taxon-name><tp:taxon-name-part taxon-name-part-type="family">Truncatellidae</tp:taxon-name-part></tp:taxon-name>, <tp:taxon-name><tp:taxon-name-part taxon-name-part-type="family">Assiminidae</tp:taxon-name-part></tp:taxon-name>, <tp:taxon-name><tp:taxon-name-part taxon-name-part-type="family">Helicinidae</tp:taxon-name-part></tp:taxon-name>).</article-title> In: <person-group><name name-style="western"><surname>Shipley</surname><given-names>AS</given-names></name><name name-style="western"><surname>Mashall</surname><given-names>GAK</given-names></name></person-group> (<role>Eds</role>) <issue-title>The Fauna of British India including Ceylon and Burma, Mollusca III.</issue-title><source>Taylor and Francis, Red Lion Court, Fleet, Street, Bombay</source>, <fpage>1</fpage>–<lpage>386</lpage>.</mixed-citation></ref><ref id="B101"><mixed-citation xmlns:xlink="http://www.w3.org/1999/xlink" xlink:type="simple">MolluscaBase eds (<year>2022</year>) MolluscaBase. <ext-link xlink:href="https://www.molluscabase.org" ext-link-type="uri" xlink:type="simple">https://www.molluscabase.org</ext-link> [2022-03-06]</mixed-citation></ref><ref id="B23"><mixed-citation xmlns:xlink="http://www.w3.org/1999/xlink" xlink:type="simple"><person-group><name name-style="western"><surname>Bouchet</surname><given-names>P</given-names></name><name name-style="western"><surname>Rocroi</surname><given-names>J-P</given-names></name><name name-style="western"><surname>Hausdorf</surname><given-names>B</given-names></name><name name-style="western"><surname>Kaim</surname><given-names>A</given-names></name><name name-style="western"><surname>Kano</surname><given-names>Y</given-names></name><name name-style="western"><surname>Nützel</surname><given-names>A</given-names></name><name name-style="western"><surname>Parkhaev</surname><given-names>P</given-names></name><name name-style="western"><surname>Schrödl</surname><given-names>M</given-names></name><name name-style="western"><surname>Strong</surname><given-names>EE</given-names></name></person-group> (<year>2017</year>) <article-title>Revised classification, nomenclator and typification of gastropod and monoplacophoran families.</article-title><source>Malacologia</source><volume>61</volume>(<issue>1–2</issue>): <fpage>1</fpage>–<lpage>526</lpage>. <ext-link xlink:href="10.4002/040.061.0201" ext-link-type="doi" xlink:type="simple">https://doi.org/10.4002/040.061.0201</ext-link></mixed-citation></ref><ref id="B14"><mixed-citation xmlns:xlink="http://www.w3.org/1999/xlink" xlink:type="simple"><person-group><name name-style="western"><surname>Benson</surname><given-names>WH</given-names></name></person-group> (<year>1860</year>) On <italic><tp:taxon-name><tp:taxon-name-part taxon-name-part-type="genus">Clostophis</tp:taxon-name-part></tp:taxon-name></italic> and <italic><tp:taxon-name><tp:taxon-name-part taxon-name-part-type="genus">Rhiostoma</tp:taxon-name-part></tp:taxon-name></italic>, new Burmese genera of land shells. Annals and Magazine of Natural History, Series 3 5(26): 95–97. <ext-link xlink:href="10.1080/00222936008697183" ext-link-type="doi" xlink:type="simple">https://doi.org/10.1080/00222936008697183</ext-link></mixed-citation></ref><ref id="B95"><mixed-citation xmlns:xlink="http://www.w3.org/1999/xlink" xlink:type="simple"><person-group><name name-style="western"><surname>Möllendorff</surname><given-names>von OF</given-names></name></person-group> (<year>1885</year>) <article-title>Materialien zur fauna von China (Die Auriculaceen, Nachträge und Berichtigungen).</article-title><source>Jahrbücher der Deutschen Malakozoologischen Gesellschaft</source><volume>12</volume>: <fpage>349</fpage>–<lpage>398</lpage>.</mixed-citation></ref><ref id="B187"><mixed-citation xmlns:xlink="http://www.w3.org/1999/xlink" xlink:type="simple"><person-group><name name-style="western"><surname>Yen</surname><given-names>T-C</given-names></name></person-group> (<year>1939</year>) <article-title>Die chinesischen land- und Süßwasser-Gastropoden des Natur-Museums Senckenberg.</article-title><source>Abhandlungen der Senckenbergischen Naturforschenden Gesellschaft</source><volume>444</volume>: <fpage>1</fpage>–<lpage>234</lpage>.</mixed-citation></ref><ref id="B182"><mixed-citation xmlns:xlink="http://www.w3.org/1999/xlink" xlink:type="simple"><person-group><name name-style="western"><surname>Wenz</surname><given-names>W</given-names></name></person-group> (<year>1938</year>) <article-title>Teil 1: Allgemeiner Teil und <tp:taxon-name><tp:taxon-name-part taxon-name-part-type="subclass">Prosobranchia</tp:taxon-name-part></tp:taxon-name>.</article-title> In: <person-group><name name-style="western"><surname>Schindewolf</surname><given-names>OH</given-names></name></person-group> (<role>Ed.</role>) <issue-title>Handbuch Der Paläozoologie.</issue-title><source>Gebrüder Borntraeger, Berlin</source>, <fpage>1</fpage>–<lpage>480</lpage>.</mixed-citation></ref><ref id="B89"><mixed-citation xmlns:xlink="http://www.w3.org/1999/xlink" xlink:type="simple"><person-group><name name-style="western"><surname>Low</surname><given-names>MEY</given-names></name><name name-style="western"><surname>Tan</surname><given-names>SK</given-names></name></person-group> (<year>2017</year>) <article-title>Nomenclature of the genus <italic><tp:taxon-name><tp:taxon-name-part taxon-name-part-type="genus">Opisthoporus</tp:taxon-name-part></tp:taxon-name></italic> Benson in L. Pfeiffer, 1851: The type species of the genus and <italic><tp:taxon-name><tp:taxon-name-part taxon-name-part-type="genus">Opisthoporus</tp:taxon-name-part><tp:taxon-name-part taxon-name-part-type="species">singaporeanus</tp:taxon-name-part></tp:taxon-name></italic> nom. nov. for <italic><tp:taxon-name><tp:taxon-name-part taxon-name-part-type="genus">Cyclostoma</tp:taxon-name-part><tp:taxon-name-part taxon-name-part-type="species">rostellatum</tp:taxon-name-part></tp:taxon-name></italic> L. Pfeiffer, 1851, a junior primary homonym of <italic><tp:taxon-name><tp:taxon-name-part taxon-name-part-type="genus">Cyclostoma</tp:taxon-name-part><tp:taxon-name-part taxon-name-part-type="species">rostellatum</tp:taxon-name-part></tp:taxon-name></italic> Partiot, 1848 (<tp:taxon-name><tp:taxon-name-part taxon-name-part-type="class">Gastropoda</tp:taxon-name-part></tp:taxon-name>: <tp:taxon-name><tp:taxon-name-part taxon-name-part-type="superfamily">Cyclophoroidea</tp:taxon-name-part></tp:taxon-name>: <tp:taxon-name><tp:taxon-name-part taxon-name-part-type="family">Cyclophoridae</tp:taxon-name-part></tp:taxon-name>).</article-title><source>Occasional Molluscan Papers</source><volume>6</volume>: <fpage>15</fpage>–<lpage>17</lpage>.</mixed-citation></ref><ref id="B160"><mixed-citation xmlns:xlink="http://www.w3.org/1999/xlink" xlink:type="simple"><person-group><name name-style="western"><surname>Sutcharit</surname><given-names>C</given-names></name><name name-style="western"><surname>Ablett</surname><given-names>JD</given-names></name><name name-style="western"><surname>Panha</surname><given-names>S</given-names></name></person-group> (<year>2019</year>) <article-title>An annotated type catalogue of seven genera of operculate land snails (<tp:taxon-name><tp:taxon-name-part taxon-name-part-type="subclass">Caenogastropoda</tp:taxon-name-part></tp:taxon-name>, <tp:taxon-name><tp:taxon-name-part taxon-name-part-type="family">Cyclophoridae</tp:taxon-name-part></tp:taxon-name>) in the Natural History Museum, London.</article-title><source>ZooKeys</source><volume>842</volume>: <fpage>1</fpage>–<lpage>65</lpage>. <ext-link xlink:href="10.3897/zookeys.842.29243" ext-link-type="doi" xlink:type="simple">https://doi.org/10.3897/zookeys.842.29243</ext-link></mixed-citation></ref></ref-list></tp:taxon-treatment>
