# Supplementary material for: ﻿Systematic revision of the snorkel snail genus Rhiostoma Benson, 1860 (Gastropoda, Caenogastropoda, Cyclophoridae) with descriptions of new species
Source: Zookeys. 2023 Jan 24;1142:1–144. doi: 10.3897/zookeys.1142.90097 (PMC10208988; doi:10.3897/zookeys.1142.90097)
Supplement: XML Treatment for Pterocyclos jousseaumei [file zookeys.1142.90097-treatment33.xml]

<!DOCTYPE tp:taxon-treatment
  PUBLIC "-//TaxonX//DTD Taxonomic Treatment Publishing DTD v0 20100105//EN" "tax-treatment-NSO.dtd">
<tp:taxon-treatment xmlns:tp="http://www.plazi.org/taxpub"><tp:treatment-meta><kwd-group><label>Taxon classification</label><kwd>
                <named-content content-type="kingdom">Animalia</named-content>
              </kwd><kwd>
                <named-content content-type="order">Architaenioglossa</named-content>
              </kwd><kwd>
                <named-content content-type="family">Cyclophoridae</named-content>
              </kwd></kwd-group><mixed-citation publication-type="journal"><person-group><name><surname>Tongkerd</surname><given-names>Piyoros</given-names></name><name><surname>Tumpeesuwan</surname><given-names>Sakboworn</given-names></name><name><surname>Inkhavilay</surname><given-names>Khamla</given-names></name><name><surname>Prasankok</surname><given-names>Pongpun</given-names></name><name><surname>Jeratthitikul</surname><given-names>Ekgachai</given-names></name><name><surname>Panha</surname><given-names>Somsak</given-names></name><name><surname>Sutcharit</surname><given-names>Chirasak</given-names></name></person-group><article-title>﻿Systematic revision of the snorkel snail genus <italic><tp:taxon-name><tp:taxon-name-part taxon-name-part-type="genus" reg="Rhiostoma">Rhiostoma</tp:taxon-name-part></tp:taxon-name></italic> Benson, 1860 (<tp:taxon-name><tp:taxon-name-part taxon-name-part-type="class">Gastropoda</tp:taxon-name-part></tp:taxon-name>, <tp:taxon-name><tp:taxon-name-part taxon-name-part-type="subclass">Caenogastropoda</tp:taxon-name-part></tp:taxon-name>, <tp:taxon-name><tp:taxon-name-part taxon-name-part-type="family">Cyclophoridae</tp:taxon-name-part></tp:taxon-name>) with descriptions of new species</article-title><source>Zookeys</source><day>24</day><month>01</month><year>2023</year><volume>1142</volume><fpage>1</fpage><lpage>144</lpage><pub-id pub-id-type="doi">10.3897/zookeys.1142.90097</pub-id></mixed-citation></tp:treatment-meta><tp:nomenclature><label>﻿</label><tp:taxon-name>
              <object-id xmlns:xlink="http://www.w3.org/1999/xlink" content-type="arpha" xlink:type="simple">7279C3DC-A271-5E42-97DD-D938D43BAF25</object-id>
              <tp:taxon-name-part taxon-name-part-type="genus" reg="Pterocyclos">Pterocyclos</tp:taxon-name-part>
              <tp:taxon-name-part taxon-name-part-type="species" reg="jousseaumei">jousseaumei</tp:taxon-name-part>
            </tp:taxon-name><tp:taxon-authority>(Morgan, 1885)</tp:taxon-authority><xref ref-type="fig" rid="F56">Fig. 56</xref><tp:nomenclature-citation-list><tp:nomenclature-citation><tp:taxon-name>
                  <tp:taxon-name-part taxon-name-part-type="genus" reg="Rhiostoma">Rhiostoma</tp:taxon-name-part>
                  <tp:taxon-name-part taxon-name-part-type="species" reg="jousseaumei">jousseaumei</tp:taxon-name-part>
                </tp:taxon-name><comment>Morgan, 1885: 400, pl. 8, fig. 2. Type locality: la haute vallée de Kinta (Pérak) [Kinta valley, Perak, Malaysia]. <xref ref-type="bibr" rid="B96">Möllendorff 1891</xref>: 340. <xref ref-type="bibr" rid="B71">Kobelt 1902</xref>: 178. Kobelt 1911: 758, pl. 110, figs 11–13. <xref ref-type="bibr" rid="B80">Laidlaw 1928</xref>: 31. <xref ref-type="bibr" rid="B27">Chang 1995</xref>: 5 with text figure. <xref ref-type="bibr" rid="B45">Foon et al. 2017</xref>: 24, fig. 8f.</comment></tp:nomenclature-citation><tp:nomenclature-citation><tp:taxon-name>
                  <tp:taxon-name-part taxon-name-part-type="genus" reg="Rhiostoma"/>
                </tp:taxon-name><comment><tp:taxon-name><tp:taxon-name-part taxon-name-part-type="genus" reg="Rhiostoma">Rhiostoma</tp:taxon-name-part></tp:taxon-name> macalpine–woodsi Laidlaw, 1939: 166, with text figure. Type locality: Sungei Siput, Perak. <xref ref-type="bibr" rid="B160">Sutcharit et al. 2019</xref>: 37, fig. 8g. </comment></tp:nomenclature-citation></tp:nomenclature-citation-list></tp:nomenclature><tp:treatment-sec sec-type="type material" id="SECID0EMFKM"><title>Type material.</title><p>The type specimens <italic><tp:taxon-name><tp:taxon-name-part taxon-name-part-type="genus" reg="Rhiostoma">Rhiostoma</tp:taxon-name-part><tp:taxon-name-part taxon-name-part-type="species" reg="jousseaumei">jousseaumei</tp:taxon-name-part></tp:taxon-name></italic> Morgan, 1885 could not be located in the <named-content xmlns:xlink="http://www.w3.org/1999/xlink" content-type="dwc:institutional_code" xlink:title="Muséum National ďHistoire Naturelle, Paris" xlink:href="http://grbio.org/institution/museum-national-dhistoire-naturelle-2" xlink:type="simple">MNHN</named-content> collection. <bold><italic>Lectotype</italic></bold> (designation in <xref ref-type="bibr" rid="B160">Sutcharit et al. (2019)</xref>) <named-content xmlns:xlink="http://www.w3.org/1999/xlink" content-type="dwc:institutional_code" xlink:title="The Natural History Museum, London" xlink:href="http://grbio.org/institution/natural-history-museum-london" xlink:type="simple">NHMUK</named-content> 1939.4.13.23 (Fig. <xref ref-type="fig" rid="F56">56D</xref>) of <italic><tp:taxon-name><tp:taxon-name-part taxon-name-part-type="genus" reg="Rhiostoma">Rhiostoma</tp:taxon-name-part><tp:taxon-name-part taxon-name-part-type="species" reg="macalpinewoodsi">macalpinewoodsi</tp:taxon-name-part></tp:taxon-name></italic> Laidlaw, 1939, from Sungei Siput, Perak.</p></tp:treatment-sec><tp:treatment-sec sec-type="material" id="SECID0E4GKM"><title>Other material examined.</title><p><bold>Malaysia</bold>: Specimen <named-content xmlns:xlink="http://www.w3.org/1999/xlink" content-type="dwc:institutional_code" xlink:title="Chulalongkorn University, Museum of Zoology, Bangkok" xlink:href="http://grbio.org/institution/chulalongkorn-university-museum-natural-history" xlink:type="simple">CUMZ</named-content> 4752 (2 shells; Fig. <xref ref-type="fig" rid="F56">56B</xref>) from Ipoh, Perak State. <named-content xmlns:xlink="http://www.w3.org/1999/xlink" content-type="dwc:institutional_code" xlink:title="Chulalongkorn University, Museum of Zoology, Bangkok" xlink:href="http://grbio.org/institution/chulalongkorn-university-museum-natural-history" xlink:type="simple">CUMZ</named-content> 7457 (15 shells; Fig. <xref ref-type="fig" rid="F56">56C</xref>) from Tanjung Rambutan, Kinta, Perak State. <named-content xmlns:xlink="http://www.w3.org/1999/xlink" content-type="dwc:institutional_code" xlink:title="Chulalongkorn University, Museum of Zoology, Bangkok" xlink:href="http://grbio.org/institution/chulalongkorn-university-museum-natural-history" xlink:type="simple">CUMZ</named-content> 10213 (5 shells; Fig. <xref ref-type="fig" rid="F56">56E, F</xref>) from Gunung Dato, Ipoh, Perak State.</p><fig id="F56" position="float" orientation="portrait"><object-id xmlns:xlink="http://www.w3.org/1999/xlink" content-type="doi" xlink:type="simple">10.3897/zookeys.1142.90097.figure56</object-id><object-id xmlns:xlink="http://www.w3.org/1999/xlink" content-type="arpha" xlink:type="simple">AA3905F7-BB59-5061-91D0-644696917F5F</object-id><label>Figure 56.</label><caption><p>Shell of <italic><tp:taxon-name><tp:taxon-name-part taxon-name-part-type="genus" reg="Opisthoporus">Opisthoporus</tp:taxon-name-part><tp:taxon-name-part taxon-name-part-type="species" reg="jousseaumei">jousseaumei</tp:taxon-name-part></tp:taxon-name></italic><bold>A</bold> original figure (after <xref ref-type="bibr" rid="B104">Morgan 1885</xref>: pl. 8, fig. 2) <bold>B</bold> specimen <named-content xmlns:xlink="http://www.w3.org/1999/xlink" content-type="dwc:institutional_code" xlink:title="Chulalongkorn University, Museum of Zoology, Bangkok" xlink:href="http://grbio.org/institution/chulalongkorn-university-museum-natural-history" xlink:type="simple">CUMZ</named-content> 4752 from Ipoh, Perak, Malaysia <bold>C</bold> specimen <named-content xmlns:xlink="http://www.w3.org/1999/xlink" content-type="dwc:institutional_code" xlink:title="Chulalongkorn University, Museum of Zoology, Bangkok" xlink:href="http://grbio.org/institution/chulalongkorn-university-museum-natural-history" xlink:type="simple">CUMZ</named-content> 7457 from Kinta, Perak, Malaysia <bold>D</bold> lectotype of “<italic><tp:taxon-name><tp:taxon-name-part taxon-name-part-type="genus" reg="Rhiostoma">Rhiostoma</tp:taxon-name-part><tp:taxon-name-part taxon-name-part-type="species" reg="macalpinewoodsi">macalpinewoodsi</tp:taxon-name-part></tp:taxon-name></italic> Laidlaw, 1939” <named-content xmlns:xlink="http://www.w3.org/1999/xlink" content-type="dwc:institutional_code" xlink:title="The Natural History Museum, London" xlink:href="http://grbio.org/institution/natural-history-museum-london" xlink:type="simple">NHMUK</named-content> 1939.4.13.23 from Sungei Siput, Perak <bold>E, F</bold> specimens <named-content xmlns:xlink="http://www.w3.org/1999/xlink" content-type="dwc:institutional_code" xlink:title="Chulalongkorn University, Museum of Zoology, Bangkok" xlink:href="http://grbio.org/institution/chulalongkorn-university-museum-natural-history" xlink:type="simple">CUMZ</named-content> 10213 from Gunung Dato, Ipoh, Perak, Malaysia.</p></caption><graphic xmlns:xlink="http://www.w3.org/1999/xlink" xlink:href="zookeys-1142-001_article-90097__-g056.jpg" position="float" orientation="portrait" xlink:type="simple" id="oo_799914.jpg"><uri content-type="original_file" xlink:type="simple">https://binary.pensoft.net/fig/799914</uri></graphic></fig></tp:treatment-sec><tp:treatment-sec sec-type="remarks" id="SECID0EFKKM"><title>Remarks.</title><p>Periostracum thin, corneous, shell varying from uniform colour to dark brown zigzag pattern; periphery with a thin spiral band. Detached-whorl length similar to apertural width. Peristome circular and double or boundary hardly visible; lip thick or thin, and not expanded to slightly expanded. Breathing device with incomplete tube or tubular shape, curved posteriorly and its tip usually attached to preceding whorl. Operculum calcareous, multispiral, and slightly concave on both surfaces.</p><p>An operculum accompanied the examined specimen and was also figured in <xref ref-type="bibr" rid="B104">Morgan (1885)</xref>: it was multispiral and plate-shaped (Fig. <xref ref-type="fig" rid="F56">56A, C</xref>). With these observations, we suggest the re-assignment of this species to the <italic><tp:taxon-name><tp:taxon-name-part taxon-name-part-type="genus" reg="Pterocyclos">Pterocyclos</tp:taxon-name-part></tp:taxon-name></italic>. This species can be separated from <italic><tp:taxon-name><tp:taxon-name-part taxon-name-part-type="genus" reg="Pterocyclos">Pterocyclos</tp:taxon-name-part><tp:taxon-name-part taxon-name-part-type="species" reg="subalatus">subalatus</tp:taxon-name-part></tp:taxon-name></italic> Sykes, 1903, <italic><tp:taxon-name><tp:taxon-name-part taxon-name-part-type="genus" reg="Pterocyclos">Pterocyclos</tp:taxon-name-part><tp:taxon-name-part taxon-name-part-type="species" reg="spelaeotes">spelaeotes</tp:taxon-name-part></tp:taxon-name></italic> (Tomlin, 1931), and <italic><tp:taxon-name><tp:taxon-name-part taxon-name-part-type="genus" reg="Pterocyclos">Pterocyclos</tp:taxon-name-part><tp:taxon-name-part taxon-name-part-type="species" reg="umbraticus">umbraticus</tp:taxon-name-part></tp:taxon-name></italic> (Benthem Jutting, 1949) from peninsular Malaysia in having the apertural lip thickened and usually not expanded (rarely slightly expanded), while the three species (Fig. <xref ref-type="fig" rid="F57">57A–C</xref>) tend to have a widely expanded lip (see also <xref ref-type="bibr" rid="B159">Sutcharit et al. 2014</xref>). Furthermore, <italic><tp:taxon-name><tp:taxon-name-part taxon-name-part-type="genus" reg="Pterocyclos">P.</tp:taxon-name-part><tp:taxon-name-part taxon-name-part-type="species" reg="subalatus">subalatus</tp:taxon-name-part></tp:taxon-name></italic> has no detached whorl but has a wide canal-shaped breathing device attached to the preceding whorl; <italic><tp:taxon-name><tp:taxon-name-part taxon-name-part-type="genus" reg="Pterocyclos">P.</tp:taxon-name-part><tp:taxon-name-part taxon-name-part-type="species" reg="umbraticus">umbraticus</tp:taxon-name-part></tp:taxon-name></italic> has a larger shell (width 27 mm), without a detached whorl, and an undulated shell surface.</p><fig id="F57" position="float" orientation="portrait"><object-id xmlns:xlink="http://www.w3.org/1999/xlink" content-type="doi" xlink:type="simple">10.3897/zookeys.1142.90097.figure57</object-id><object-id xmlns:xlink="http://www.w3.org/1999/xlink" content-type="arpha" xlink:type="simple">0296F140-016D-5CE3-983F-27366D800777</object-id><label>Figure 57.</label><caption><p><bold>A</bold><italic><tp:taxon-name><tp:taxon-name-part taxon-name-part-type="genus" reg="Pterocyclos">Pterocyclos</tp:taxon-name-part><tp:taxon-name-part taxon-name-part-type="species" reg="subalatus">subalatus</tp:taxon-name-part></tp:taxon-name></italic> Sykes, 1903, holotype <abbrev xmlns:xlink="http://www.w3.org/1999/xlink" content-type="institution" xlink:title="University Museum of Zoology Cambridge, Cambridge" id="ABBRID0EKOKM" xlink:type="simple">UMZC</abbrev> 1032 from Gunong Inas, Perak, Malay Peninsula <bold>B</bold><italic><tp:taxon-name><tp:taxon-name-part taxon-name-part-type="genus" reg="Pterocyclos">Pterocyclos</tp:taxon-name-part><tp:taxon-name-part taxon-name-part-type="species" reg="spelaeotes">spelaeotes</tp:taxon-name-part></tp:taxon-name></italic> (Tomlin, 1931), lectotype <abbrev xmlns:xlink="http://www.w3.org/1999/xlink" content-type="institution" xlink:title="National Museum of Well, Cardiff" id="ABBRID0E3OKM" xlink:type="simple">NMW</abbrev> 1955.158.01107 from Batu Cave, Kula Lumpur, Selangor <bold>C</bold><italic><tp:taxon-name><tp:taxon-name-part taxon-name-part-type="genus" reg="Pterocyclos">Pterocyclos</tp:taxon-name-part><tp:taxon-name-part taxon-name-part-type="species" reg="umbraticus">umbraticus</tp:taxon-name-part></tp:taxon-name></italic> (Benthem Jutting, 1949), holotype <named-content xmlns:xlink="http://www.w3.org/1999/xlink" content-type="dwc:institutional_code" xlink:title="Zoological Museum, Amsterdam" xlink:href="http://grbio.org/institution/universiteit-van-amsterdam-zoologisch-museum" xlink:type="simple">ZMA</named-content> 135622 from Maxwell’s Hill, Perak, Malaysia <bold>D</bold><italic><tp:taxon-name><tp:taxon-name-part taxon-name-part-type="genus" reg="Cyclotus">Cyclotus</tp:taxon-name-part><tp:taxon-name-part taxon-name-part-type="species" reg="boxalli">boxalli</tp:taxon-name-part></tp:taxon-name></italic> syntype <named-content xmlns:xlink="http://www.w3.org/1999/xlink" content-type="dwc:institutional_code" xlink:title="The Natural History Museum, London" xlink:href="http://grbio.org/institution/natural-history-museum-london" xlink:type="simple">NHMUK</named-content> 1894.5.23.1 from Kina Balu <bold>E</bold><italic><tp:taxon-name><tp:taxon-name-part taxon-name-part-type="genus" reg="Opisthoporus">Opisthoporus</tp:taxon-name-part><tp:taxon-name-part taxon-name-part-type="species" reg="battambangensis">battambangensis</tp:taxon-name-part></tp:taxon-name></italic> holotype <named-content xmlns:xlink="http://www.w3.org/1999/xlink" content-type="dwc:institutional_code" xlink:title="Muséum National ďHistoire Naturelle, Paris" xlink:href="http://grbio.org/institution/museum-national-dhistoire-naturelle-2" xlink:type="simple">MNHN</named-content>-IM-2000-35506 from Battambang, Cambodia <bold>F</bold><italic><tp:taxon-name><tp:taxon-name-part taxon-name-part-type="genus" reg="Opisthoporus">Opisthoporus</tp:taxon-name-part><tp:taxon-name-part taxon-name-part-type="species" reg="grohi">grohi</tp:taxon-name-part></tp:taxon-name></italic> holotype <named-content xmlns:xlink="http://www.w3.org/1999/xlink" content-type="dwc:institutional_code" xlink:title="Muséum National ďHistoire Naturelle, Paris" xlink:href="http://grbio.org/institution/museum-national-dhistoire-naturelle-2" xlink:type="simple">MNHN</named-content>-IM-2000-35507 from Dak Nong, Vietnam. Photograph: H Wood, <abbrev xmlns:xlink="http://www.w3.org/1999/xlink" content-type="institution" xlink:title="National Museum of Well, Cardiff" id="ABBRID0ESRKM" xlink:type="simple">NMW</abbrev> (B), M Caballer, A Lardeur and V Heros, <named-content xmlns:xlink="http://www.w3.org/1999/xlink" content-type="dwc:institutional_code" xlink:title="Muséum National ďHistoire Naturelle, Paris" xlink:href="http://grbio.org/institution/museum-national-dhistoire-naturelle-2" xlink:type="simple">MNHN</named-content> (<bold>E, F</bold>).</p></caption><graphic xmlns:xlink="http://www.w3.org/1999/xlink" xlink:href="zookeys-1142-001_article-90097__-g057.jpg" position="float" orientation="portrait" xlink:type="simple" id="oo_799915.jpg"><uri content-type="original_file" xlink:type="simple">https://binary.pensoft.net/fig/799915</uri></graphic></fig><p><xref ref-type="bibr" rid="B81">Laidlaw (1939)</xref> stated that <italic><tp:taxon-name><tp:taxon-name-part taxon-name-part-type="genus" reg="Rhiostoma">R.</tp:taxon-name-part><tp:taxon-name-part taxon-name-part-type="species" reg="macalpinewoodsi">macalpinewoodsi</tp:taxon-name-part></tp:taxon-name></italic> differed from <italic><tp:taxon-name><tp:taxon-name-part taxon-name-part-type="genus" reg="Rhiostoma">R.</tp:taxon-name-part><tp:taxon-name-part taxon-name-part-type="species" reg="jousseaumei">jousseaumei</tp:taxon-name-part></tp:taxon-name></italic> in having a relatively small shell (height 6 mm, width 12 mm), with slightly thickened but not expanded apertural lip, a breathing device channel-like to short tubular [= incomplete tube] shape. Later, <xref ref-type="bibr" rid="B45">Foon et al. (2017)</xref> examined several specimens and found an intermediate shell form; the type locality of both nominal species is situated in the Kinta Valley, Perak State, peninsular Malaysia. In addition, the specimens examined herein show a mix between smaller shell (with incomplete tube) and larger shell (with tubular) forms in a single collection locality, with the intermediates as reported in <xref ref-type="bibr" rid="B45">Foon et al. (2017)</xref>. This distinctive shell size and breathing device could be attributed to intraspecific variation, and examination of more specimens and systematic study will help resolve this issue.</p></tp:treatment-sec><ref-list><ref id="B104"><mixed-citation xmlns:xlink="http://www.w3.org/1999/xlink" xlink:type="simple"><person-group><name name-style="western"><surname>Morgan</surname><given-names>J de</given-names></name></person-group> (<year>1885</year>) <article-title>Mollusques terrestres &amp; fluviatiles du royaume de Pérak et des pays voisins (presquéIle Malaise).</article-title><source>Bulletin de la Société Zoologique de France</source><volume>10</volume>: <fpage>353</fpage>–<lpage>428</lpage>. <ext-link xlink:href="10.5962/bhl.part.14301" ext-link-type="doi" xlink:type="simple">https://doi.org/10.5962/bhl.part.14301</ext-link></mixed-citation></ref><ref id="B96"><mixed-citation xmlns:xlink="http://www.w3.org/1999/xlink" xlink:type="simple"><person-group><name name-style="western"><surname>Möllendorff</surname><given-names>OF von</given-names></name></person-group> (<year>1891</year>) <article-title>On the land and freshwater shells of Perak.</article-title><source>Proceedings of the Zoological Society of London</source><volume>59</volume>(<issue>3</issue>): <fpage>330</fpage>–<lpage>348</lpage>. <ext-link xlink:href="10.1111/j.1096-3642.1891.tb01757.x" ext-link-type="doi" xlink:type="simple">https://doi.org/10.1111/j.1096-3642.1891.tb01757.x</ext-link></mixed-citation></ref><ref id="B71"><mixed-citation xmlns:xlink="http://www.w3.org/1999/xlink" xlink:type="simple"><person-group><name name-style="western"><surname>Kobelt</surname><given-names>W</given-names></name></person-group> (<year>1902</year>) <article-title><tp:taxon-name><tp:taxon-name-part taxon-name-part-type="family">Cyclophoridae</tp:taxon-name-part></tp:taxon-name>.</article-title><source>Das Tierreich</source><volume>16</volume>: <fpage>1</fpage>–<lpage>663</lpage>.</mixed-citation></ref><ref id="B80"><mixed-citation xmlns:xlink="http://www.w3.org/1999/xlink" xlink:type="simple"><person-group><name name-style="western"><surname>Laidlaw</surname><given-names>FF</given-names></name></person-group> (<year>1928</year>) <article-title>A list of land and fresh-water <tp:taxon-name><tp:taxon-name-part taxon-name-part-type="phylum">Mollusca</tp:taxon-name-part></tp:taxon-name> of the Malay Peninsula with note.</article-title><source>Journal of the Malaysian Branch of the Royal Asiatic Society</source><volume>3</volume>: <fpage>25</fpage>–<lpage>37</lpage>.</mixed-citation></ref><ref id="B27"><mixed-citation xmlns:xlink="http://www.w3.org/1999/xlink" xlink:type="simple"><person-group><name name-style="western"><surname>Chang</surname><given-names>S-Y</given-names></name></person-group> (<year>1995</year>) A brief collection of land shells of Desaru anjung Penawar. The Papustyla 9: 4, 5.</mixed-citation></ref><ref id="B45"><mixed-citation xmlns:xlink="http://www.w3.org/1999/xlink" xlink:type="simple"><person-group><name name-style="western"><surname>Foon</surname><given-names>JK</given-names></name><name name-style="western"><surname>Clements</surname><given-names>GR</given-names></name><name name-style="western"><surname>Liew</surname><given-names>T-S</given-names></name></person-group> (<year>2017</year>) <article-title>Diversity and biogeography of land snails (<tp:taxon-name><tp:taxon-name-part taxon-name-part-type="phylum">Mollusca</tp:taxon-name-part></tp:taxon-name>, <tp:taxon-name><tp:taxon-name-part taxon-name-part-type="class">Gastropoda</tp:taxon-name-part></tp:taxon-name>) in the limestone hills of Perak, Peninsular Malaysia.</article-title><source>ZooKeys</source><volume>682</volume>: <fpage>1</fpage>–<lpage>94</lpage>. <ext-link xlink:href="10.3897/zookeys.682.12999" ext-link-type="doi" xlink:type="simple">https://doi.org/10.3897/zookeys.682.12999</ext-link></mixed-citation></ref><ref id="B160"><mixed-citation xmlns:xlink="http://www.w3.org/1999/xlink" xlink:type="simple"><person-group><name name-style="western"><surname>Sutcharit</surname><given-names>C</given-names></name><name name-style="western"><surname>Ablett</surname><given-names>JD</given-names></name><name name-style="western"><surname>Panha</surname><given-names>S</given-names></name></person-group> (<year>2019</year>) <article-title>An annotated type catalogue of seven genera of operculate land snails (<tp:taxon-name><tp:taxon-name-part taxon-name-part-type="subclass">Caenogastropoda</tp:taxon-name-part></tp:taxon-name>, <tp:taxon-name><tp:taxon-name-part taxon-name-part-type="family">Cyclophoridae</tp:taxon-name-part></tp:taxon-name>) in the Natural History Museum, London.</article-title><source>ZooKeys</source><volume>842</volume>: <fpage>1</fpage>–<lpage>65</lpage>. <ext-link xlink:href="10.3897/zookeys.842.29243" ext-link-type="doi" xlink:type="simple">https://doi.org/10.3897/zookeys.842.29243</ext-link></mixed-citation></ref><ref id="B159"><mixed-citation xmlns:xlink="http://www.w3.org/1999/xlink" xlink:type="simple"><person-group><name name-style="western"><surname>Sutcharit</surname><given-names>C</given-names></name><name name-style="western"><surname>Tongkerd</surname><given-names>P</given-names></name><name name-style="western"><surname>Panha</surname><given-names>S</given-names></name></person-group> (<year>2014</year>) <article-title>The land snail genus <italic><tp:taxon-name><tp:taxon-name-part taxon-name-part-type="genus">Pterocyclos</tp:taxon-name-part></tp:taxon-name></italic> Benson, 1832 (<tp:taxon-name><tp:taxon-name-part taxon-name-part-type="subclass">Caenogastropoda</tp:taxon-name-part></tp:taxon-name>: <tp:taxon-name><tp:taxon-name-part taxon-name-part-type="family">Cyclophoridae</tp:taxon-name-part></tp:taxon-name>) from Thailand and Peninsular Malaysia, with description of two new species.</article-title><source>The Raffles Bulletin of Zoology</source><volume>62</volume>: <fpage>330</fpage>–<lpage>338</lpage>.</mixed-citation></ref><ref id="B81"><mixed-citation xmlns:xlink="http://www.w3.org/1999/xlink" xlink:type="simple"><person-group><name name-style="western"><surname>Laidlaw</surname><given-names>FF</given-names></name></person-group> (<year>1939</year>) A new <italic><tp:taxon-name><tp:taxon-name-part taxon-name-part-type="genus">Rhiostoma</tp:taxon-name-part></tp:taxon-name></italic> from Malay. Journal of Conchology 21: 116.</mixed-citation></ref></ref-list></tp:taxon-treatment>
