# Supplementary material for: ﻿Systematic revision of the snorkel snail genus Rhiostoma Benson, 1860 (Gastropoda, Caenogastropoda, Cyclophoridae) with descriptions of new species
Source: Zookeys. 2023 Jan 24;1142:1–144. doi: 10.3897/zookeys.1142.90097 (PMC10208988; doi:10.3897/zookeys.1142.90097)
Supplement: XML Treatment for Opisthoporus [file zookeys.1142.90097-treatment36.xml]

<!DOCTYPE tp:taxon-treatment
  PUBLIC "-//TaxonX//DTD Taxonomic Treatment Publishing DTD v0 20100105//EN" "tax-treatment-NSO.dtd">
<tp:taxon-treatment xmlns:tp="http://www.plazi.org/taxpub"><tp:treatment-meta><kwd-group><label>Taxon classification</label><kwd>
                <named-content content-type="kingdom">Animalia</named-content>
              </kwd><kwd>
                <named-content content-type="order">Architaenioglossa</named-content>
              </kwd><kwd>
                <named-content content-type="family">Cyclophoridae</named-content>
              </kwd></kwd-group><mixed-citation publication-type="journal"><person-group><name><surname>Tongkerd</surname><given-names>Piyoros</given-names></name><name><surname>Tumpeesuwan</surname><given-names>Sakboworn</given-names></name><name><surname>Inkhavilay</surname><given-names>Khamla</given-names></name><name><surname>Prasankok</surname><given-names>Pongpun</given-names></name><name><surname>Jeratthitikul</surname><given-names>Ekgachai</given-names></name><name><surname>Panha</surname><given-names>Somsak</given-names></name><name><surname>Sutcharit</surname><given-names>Chirasak</given-names></name></person-group><article-title>﻿Systematic revision of the snorkel snail genus <italic><tp:taxon-name><tp:taxon-name-part taxon-name-part-type="genus" reg="Rhiostoma">Rhiostoma</tp:taxon-name-part></tp:taxon-name></italic> Benson, 1860 (<tp:taxon-name><tp:taxon-name-part taxon-name-part-type="class">Gastropoda</tp:taxon-name-part></tp:taxon-name>, <tp:taxon-name><tp:taxon-name-part taxon-name-part-type="subclass">Caenogastropoda</tp:taxon-name-part></tp:taxon-name>, <tp:taxon-name><tp:taxon-name-part taxon-name-part-type="family">Cyclophoridae</tp:taxon-name-part></tp:taxon-name>) with descriptions of new species</article-title><source>Zookeys</source><day>24</day><month>01</month><year>2023</year><volume>1142</volume><fpage>1</fpage><lpage>144</lpage><pub-id pub-id-type="doi">10.3897/zookeys.1142.90097</pub-id></mixed-citation></tp:treatment-meta><tp:nomenclature><label>﻿Genus</label><tp:taxon-name>
              <object-id xmlns:xlink="http://www.w3.org/1999/xlink" content-type="arpha" xlink:type="simple">EEBF4694-25E5-57DA-AB6A-83B34EF4B068</object-id>
              <tp:taxon-name-part taxon-name-part-type="genus" reg="Opisthoporus">Opisthoporus</tp:taxon-name-part>
            </tp:taxon-name><tp:taxon-authority>Benson in Pfeiffer, 1851</tp:taxon-authority><tp:nomenclature-citation-list><tp:nomenclature-citation><tp:taxon-name>
                  <tp:taxon-name-part taxon-name-part-type="genus" reg="Cyclostoma">Cyclostoma</tp:taxon-name-part>
                  <tp:taxon-name-part taxon-name-part-type="infraspecific-rank">sect.</tp:taxon-name-part>
                  <tp:taxon-name-part taxon-name-part-type="section" reg="Opisthoporus">Opisthoporus</tp:taxon-name-part>
                </tp:taxon-name><comment>Benson in Pfeiffer, 1851: 8.</comment></tp:nomenclature-citation><tp:nomenclature-citation><tp:taxon-name><tp:taxon-name-part taxon-name-part-type="genus" reg="Cyclotus">Cyclotus</tp:taxon-name-part> (<tp:taxon-name-part taxon-name-part-type="subgenus" reg="Opisthoporus">Opisthoporus</tp:taxon-name-part>)</tp:taxon-name><comment>—<xref ref-type="bibr" rid="B71">Kobelt 1902</xref>: 213. Kobelt 1912: 834, 835. <xref ref-type="bibr" rid="B38">Egorov 2009</xref>: 26, 27.</comment></tp:nomenclature-citation><tp:nomenclature-citation><tp:taxon-name>
                  <tp:taxon-name-part taxon-name-part-type="genus" reg="Opisthoporus">Opisthoporus</tp:taxon-name-part>
                </tp:taxon-name><comment>—<xref ref-type="bibr" rid="B89">Low and Tan 2017</xref>: 15, 16. <xref ref-type="bibr" rid="B35">Do et al. 2020a</xref>: 104.</comment></tp:nomenclature-citation></tp:nomenclature-citation-list></tp:nomenclature><tp:treatment-sec sec-type="type species" id="SECID0E2ALM"><title>Type species.</title><p><italic><tp:taxon-name><tp:taxon-name-part taxon-name-part-type="genus" reg="Cyclostoma">Cyclostoma</tp:taxon-name-part><tp:taxon-name-part taxon-name-part-type="species" reg="taylorianum">taylorianum</tp:taxon-name-part></tp:taxon-name></italic> Pfeiffer, 1851. Type species by subsequent designation by Kobelt (1912: 834).</p></tp:treatment-sec><tp:treatment-sec sec-type="diagnosis" id="SECID0EMBLM"><title>Diagnosis.</title><p>Shell small to medium, discoidal, spire varies from conical to nearly flattened. Shell colour uniformly yellowish to with brownish stripes; periostracum thin or thickened and hairy. Terminal part of last whorl attached to penultimate whorl or separated with short to long detached whorl. Peristome circular and double or sometimes with boundary inconspicuous; lip thick or thin and slightly to greatly expanded. Breathing device with tubular shape and located behind apertural lip; outer peristome slightly to broadly expanded; inner peristome inconspicuous or with a shallow incision. Umbilicus widely opened. Operculum calcareous, usually concave on both sides or plate-shaped, multispiral, and lateral fringe grooved.</p></tp:treatment-sec><tp:treatment-sec sec-type="remarks" id="SECID0E2BLM"><title>Remarks.</title><p>This genus was nominated based on <italic><tp:taxon-name><tp:taxon-name-part taxon-name-part-type="genus" reg="Cyclostoma">Cyclostoma</tp:taxon-name-part><tp:taxon-name-part taxon-name-part-type="species" reg="taylorianum">taylorianum</tp:taxon-name-part></tp:taxon-name></italic> Pfeiffer, 1851 (which is a synonym of <italic><tp:taxon-name><tp:taxon-name-part taxon-name-part-type="genus" reg="Opisthoporus">Opisthoporus</tp:taxon-name-part><tp:taxon-name-part taxon-name-part-type="species" reg="biciliatus">biciliatus</tp:taxon-name-part></tp:taxon-name></italic> (Mousson, 1849)) as the type species. Recently, <xref ref-type="bibr" rid="B35">Do et al. (2020a)</xref> took <italic><tp:taxon-name><tp:taxon-name-part taxon-name-part-type="genus" reg="Opisthoporus">Opisthoporus</tp:taxon-name-part></tp:taxon-name></italic> out of synonymy and raised it to full generic rank, provided quite comprehensive and clear diagnostic characters, and added new species to the genus, the first since Kobelt (1912). Nevertheless, the reliability and relationship of the <italic><tp:taxon-name><tp:taxon-name-part taxon-name-part-type="genus" reg="Opisthoporus">Opisthoporus</tp:taxon-name-part></tp:taxon-name></italic> based on their conchology has not been thoroughly confirmed by other evidence, especially molecular analyses. Further research will undoubtedly be needed to clarify these systematic positions and affinities with other genera.</p></tp:treatment-sec><ref-list><ref id="B71"><mixed-citation xmlns:xlink="http://www.w3.org/1999/xlink" xlink:type="simple"><person-group><name name-style="western"><surname>Kobelt</surname><given-names>W</given-names></name></person-group> (<year>1902</year>) <article-title><tp:taxon-name><tp:taxon-name-part taxon-name-part-type="family">Cyclophoridae</tp:taxon-name-part></tp:taxon-name>.</article-title><source>Das Tierreich</source><volume>16</volume>: <fpage>1</fpage>–<lpage>663</lpage>.</mixed-citation></ref><ref id="B38"><mixed-citation xmlns:xlink="http://www.w3.org/1999/xlink" xlink:type="simple"><person-group><name name-style="western"><surname>Egorov</surname><given-names>R</given-names></name></person-group> (<year>2009</year>) A review of the genera of the recent terrestrial pectinibranch molluscs (synopsis mainly based on published data). <tp:taxon-name><tp:taxon-name-part taxon-name-part-type="order">Littoriniformes</tp:taxon-name-part></tp:taxon-name>: <tp:taxon-name><tp:taxon-name-part taxon-name-part-type="family">Hainesiidae</tp:taxon-name-part></tp:taxon-name>, <tp:taxon-name><tp:taxon-name-part taxon-name-part-type="family">Aciculidae</tp:taxon-name-part></tp:taxon-name>, <tp:taxon-name><tp:taxon-name-part taxon-name-part-type="family">Cyclophoridae</tp:taxon-name-part></tp:taxon-name>, <tp:taxon-name><tp:taxon-name-part taxon-name-part-type="family">Craspedopomatidae</tp:taxon-name-part></tp:taxon-name>. Treasure of Russian Shells (Supplement 3, Part 2): 1–57.</mixed-citation></ref><ref id="B89"><mixed-citation xmlns:xlink="http://www.w3.org/1999/xlink" xlink:type="simple"><person-group><name name-style="western"><surname>Low</surname><given-names>MEY</given-names></name><name name-style="western"><surname>Tan</surname><given-names>SK</given-names></name></person-group> (<year>2017</year>) <article-title>Nomenclature of the genus <italic><tp:taxon-name><tp:taxon-name-part taxon-name-part-type="genus">Opisthoporus</tp:taxon-name-part></tp:taxon-name></italic> Benson in L. Pfeiffer, 1851: The type species of the genus and <italic><tp:taxon-name><tp:taxon-name-part taxon-name-part-type="genus">Opisthoporus</tp:taxon-name-part><tp:taxon-name-part taxon-name-part-type="species">singaporeanus</tp:taxon-name-part></tp:taxon-name></italic> nom. nov. for <italic><tp:taxon-name><tp:taxon-name-part taxon-name-part-type="genus">Cyclostoma</tp:taxon-name-part><tp:taxon-name-part taxon-name-part-type="species">rostellatum</tp:taxon-name-part></tp:taxon-name></italic> L. Pfeiffer, 1851, a junior primary homonym of <italic><tp:taxon-name><tp:taxon-name-part taxon-name-part-type="genus">Cyclostoma</tp:taxon-name-part><tp:taxon-name-part taxon-name-part-type="species">rostellatum</tp:taxon-name-part></tp:taxon-name></italic> Partiot, 1848 (<tp:taxon-name><tp:taxon-name-part taxon-name-part-type="class">Gastropoda</tp:taxon-name-part></tp:taxon-name>: <tp:taxon-name><tp:taxon-name-part taxon-name-part-type="superfamily">Cyclophoroidea</tp:taxon-name-part></tp:taxon-name>: <tp:taxon-name><tp:taxon-name-part taxon-name-part-type="family">Cyclophoridae</tp:taxon-name-part></tp:taxon-name>).</article-title><source>Occasional Molluscan Papers</source><volume>6</volume>: <fpage>15</fpage>–<lpage>17</lpage>.</mixed-citation></ref><ref id="B35"><mixed-citation xmlns:xlink="http://www.w3.org/1999/xlink" xlink:type="simple"><person-group><name name-style="western"><surname>Do</surname><given-names>DS</given-names></name><name name-style="western"><surname>Bui</surname><given-names>TC</given-names></name><name name-style="western"><surname>Do</surname><given-names>VN</given-names></name></person-group> (<year>2020a</year>) <article-title>The land snail genus <italic><tp:taxon-name><tp:taxon-name-part taxon-name-part-type="genus">Opisthoporus</tp:taxon-name-part></tp:taxon-name></italic> Benson in L. Pfeiffer, 1851 (<tp:taxon-name><tp:taxon-name-part taxon-name-part-type="class">Gastropoda</tp:taxon-name-part></tp:taxon-name>: <tp:taxon-name><tp:taxon-name-part taxon-name-part-type="subclass">Caenogastropoda</tp:taxon-name-part></tp:taxon-name>: <tp:taxon-name><tp:taxon-name-part taxon-name-part-type="family">Cyclophoridae</tp:taxon-name-part></tp:taxon-name>) from Vietnam, with description of a new species.</article-title><source>The Raffles Bulletin of Zoology</source><volume>68</volume>: <fpage>103</fpage>–<lpage>111</lpage>.</mixed-citation></ref></ref-list></tp:taxon-treatment>
