# Supplementary material for: ﻿Systematic revision of the snorkel snail genus Rhiostoma Benson, 1860 (Gastropoda, Caenogastropoda, Cyclophoridae) with descriptions of new species
Source: Zookeys. 2023 Jan 24;1142:1–144. doi: 10.3897/zookeys.1142.90097 (PMC10208988; doi:10.3897/zookeys.1142.90097)
Supplement: XML Treatment for Opisthoporus grohi [file zookeys.1142.90097-treatment38.xml]

<!DOCTYPE tp:taxon-treatment
  PUBLIC "-//TaxonX//DTD Taxonomic Treatment Publishing DTD v0 20100105//EN" "tax-treatment-NSO.dtd">
<tp:taxon-treatment xmlns:tp="http://www.plazi.org/taxpub"><tp:treatment-meta><kwd-group><label>Taxon classification</label><kwd>
                <named-content content-type="kingdom">Animalia</named-content>
              </kwd><kwd>
                <named-content content-type="order">Architaenioglossa</named-content>
              </kwd><kwd>
                <named-content content-type="family">Cyclophoridae</named-content>
              </kwd></kwd-group><mixed-citation publication-type="journal"><person-group><name><surname>Tongkerd</surname><given-names>Piyoros</given-names></name><name><surname>Tumpeesuwan</surname><given-names>Sakboworn</given-names></name><name><surname>Inkhavilay</surname><given-names>Khamla</given-names></name><name><surname>Prasankok</surname><given-names>Pongpun</given-names></name><name><surname>Jeratthitikul</surname><given-names>Ekgachai</given-names></name><name><surname>Panha</surname><given-names>Somsak</given-names></name><name><surname>Sutcharit</surname><given-names>Chirasak</given-names></name></person-group><article-title>﻿Systematic revision of the snorkel snail genus <italic><tp:taxon-name><tp:taxon-name-part taxon-name-part-type="genus" reg="Rhiostoma">Rhiostoma</tp:taxon-name-part></tp:taxon-name></italic> Benson, 1860 (<tp:taxon-name><tp:taxon-name-part taxon-name-part-type="class">Gastropoda</tp:taxon-name-part></tp:taxon-name>, <tp:taxon-name><tp:taxon-name-part taxon-name-part-type="subclass">Caenogastropoda</tp:taxon-name-part></tp:taxon-name>, <tp:taxon-name><tp:taxon-name-part taxon-name-part-type="family">Cyclophoridae</tp:taxon-name-part></tp:taxon-name>) with descriptions of new species</article-title><source>Zookeys</source><day>24</day><month>01</month><year>2023</year><volume>1142</volume><fpage>1</fpage><lpage>144</lpage><pub-id pub-id-type="doi">10.3897/zookeys.1142.90097</pub-id></mixed-citation></tp:treatment-meta><tp:nomenclature><label>﻿</label><tp:taxon-name>
              <object-id xmlns:xlink="http://www.w3.org/1999/xlink" content-type="arpha" xlink:type="simple">817FB1AD-02F4-53D9-88DA-7D77D5409829</object-id>
              <tp:taxon-name-part taxon-name-part-type="genus" reg="Opisthoporus">Opisthoporus</tp:taxon-name-part>
              <tp:taxon-name-part taxon-name-part-type="species" reg="grohi">grohi</tp:taxon-name-part>
            </tp:taxon-name><tp:taxon-authority>(Thach, 2020)</tp:taxon-authority><xref ref-type="fig" rid="F57">Fig. 57F</xref><tp:nomenclature-citation-list><tp:nomenclature-citation><tp:taxon-name>
                  <tp:taxon-name-part taxon-name-part-type="genus" reg="Rhiostoma">Rhiostoma</tp:taxon-name-part>
                  <tp:taxon-name-part taxon-name-part-type="species" reg="grohi">grohi</tp:taxon-name-part>
                </tp:taxon-name><comment>Thach, 2020: 18, 19, figs 155, 156. Type locality: Krong No District, Dak Nong Province, Central Vietnam.</comment></tp:nomenclature-citation></tp:nomenclature-citation-list></tp:nomenclature><tp:treatment-sec sec-type="type material" id="SECID0E4HLM"><title>Type material.</title><p><bold><italic>Holotype</italic></bold><named-content xmlns:xlink="http://www.w3.org/1999/xlink" content-type="dwc:institutional_code" xlink:title="Muséum National ďHistoire Naturelle, Paris" xlink:href="http://grbio.org/institution/museum-national-dhistoire-naturelle-2" xlink:type="simple">MNHN</named-content>-IM-2000-35507 (Fig. <xref ref-type="fig" rid="F57">57F</xref>) from Krông Nô District, Dàk Nông Province.</p></tp:treatment-sec><tp:treatment-sec sec-type="remarks" id="SECID0ERILM"><title>Remarks.</title><p>This species description was based on the holotype and two paratypes housed in the Thatch’s collection. The holotype is probably a young or not fully-grown specimen because of the slightly thin and sharp apertural lip. A short detached whorl and short breathing tube located away from the apertural lip are observed in the holotype. The operculum accompanying the type series (see <xref ref-type="bibr" rid="B168">Thach 2020</xref>: fig. 156) and the statement in the original description “exteriorly whitish with many concentric layers” seem to indicate a plate-shaped operculum. These are the diagnostic characters, and therefore, we have relocated this species into the genus <italic><tp:taxon-name><tp:taxon-name-part taxon-name-part-type="genus" reg="Opisthoporus">Opisthoporus</tp:taxon-name-part></tp:taxon-name></italic>.</p></tp:treatment-sec><tp:treatment-sec><!--Section generated to contain objects referenced in tp:taxon-treatment.--><fig id="F57" position="float" orientation="portrait"><object-id xmlns:xlink="http://www.w3.org/1999/xlink" content-type="doi" xlink:type="simple">10.3897/zookeys.1142.90097.figure57</object-id><object-id xmlns:xlink="http://www.w3.org/1999/xlink" content-type="arpha" xlink:type="simple">0296F140-016D-5CE3-983F-27366D800777</object-id><label>Figure 57.</label><caption><p><bold>A</bold><italic><tp:taxon-name><tp:taxon-name-part taxon-name-part-type="genus" reg="Pterocyclos">Pterocyclos</tp:taxon-name-part><tp:taxon-name-part taxon-name-part-type="species" reg="subalatus">subalatus</tp:taxon-name-part></tp:taxon-name></italic> Sykes, 1903, holotype <abbrev xmlns:xlink="http://www.w3.org/1999/xlink" content-type="institution" xlink:title="University Museum of Zoology Cambridge, Cambridge" id="ABBRID0EKOKM" xlink:type="simple">UMZC</abbrev> 1032 from Gunong Inas, Perak, Malay Peninsula <bold>B</bold><italic><tp:taxon-name><tp:taxon-name-part taxon-name-part-type="genus" reg="Pterocyclos">Pterocyclos</tp:taxon-name-part><tp:taxon-name-part taxon-name-part-type="species" reg="spelaeotes">spelaeotes</tp:taxon-name-part></tp:taxon-name></italic> (Tomlin, 1931), lectotype <abbrev xmlns:xlink="http://www.w3.org/1999/xlink" content-type="institution" xlink:title="National Museum of Well, Cardiff" id="ABBRID0E3OKM" xlink:type="simple">NMW</abbrev> 1955.158.01107 from Batu Cave, Kula Lumpur, Selangor <bold>C</bold><italic><tp:taxon-name><tp:taxon-name-part taxon-name-part-type="genus" reg="Pterocyclos">Pterocyclos</tp:taxon-name-part><tp:taxon-name-part taxon-name-part-type="species" reg="umbraticus">umbraticus</tp:taxon-name-part></tp:taxon-name></italic> (Benthem Jutting, 1949), holotype <named-content xmlns:xlink="http://www.w3.org/1999/xlink" content-type="dwc:institutional_code" xlink:title="Zoological Museum, Amsterdam" xlink:href="http://grbio.org/institution/universiteit-van-amsterdam-zoologisch-museum" xlink:type="simple">ZMA</named-content> 135622 from Maxwell’s Hill, Perak, Malaysia <bold>D</bold><italic><tp:taxon-name><tp:taxon-name-part taxon-name-part-type="genus" reg="Cyclotus">Cyclotus</tp:taxon-name-part><tp:taxon-name-part taxon-name-part-type="species" reg="boxalli">boxalli</tp:taxon-name-part></tp:taxon-name></italic> syntype <named-content xmlns:xlink="http://www.w3.org/1999/xlink" content-type="dwc:institutional_code" xlink:title="The Natural History Museum, London" xlink:href="http://grbio.org/institution/natural-history-museum-london" xlink:type="simple">NHMUK</named-content> 1894.5.23.1 from Kina Balu <bold>E</bold><italic><tp:taxon-name><tp:taxon-name-part taxon-name-part-type="genus" reg="Opisthoporus">Opisthoporus</tp:taxon-name-part><tp:taxon-name-part taxon-name-part-type="species" reg="battambangensis">battambangensis</tp:taxon-name-part></tp:taxon-name></italic> holotype <named-content xmlns:xlink="http://www.w3.org/1999/xlink" content-type="dwc:institutional_code" xlink:title="Muséum National ďHistoire Naturelle, Paris" xlink:href="http://grbio.org/institution/museum-national-dhistoire-naturelle-2" xlink:type="simple">MNHN</named-content>-IM-2000-35506 from Battambang, Cambodia <bold>F</bold><italic><tp:taxon-name><tp:taxon-name-part taxon-name-part-type="genus" reg="Opisthoporus">Opisthoporus</tp:taxon-name-part><tp:taxon-name-part taxon-name-part-type="species" reg="grohi">grohi</tp:taxon-name-part></tp:taxon-name></italic> holotype <named-content xmlns:xlink="http://www.w3.org/1999/xlink" content-type="dwc:institutional_code" xlink:title="Muséum National ďHistoire Naturelle, Paris" xlink:href="http://grbio.org/institution/museum-national-dhistoire-naturelle-2" xlink:type="simple">MNHN</named-content>-IM-2000-35507 from Dak Nong, Vietnam. Photograph: H Wood, <abbrev xmlns:xlink="http://www.w3.org/1999/xlink" content-type="institution" xlink:title="National Museum of Well, Cardiff" id="ABBRID0ESRKM" xlink:type="simple">NMW</abbrev> (B), M Caballer, A Lardeur and V Heros, <named-content xmlns:xlink="http://www.w3.org/1999/xlink" content-type="dwc:institutional_code" xlink:title="Muséum National ďHistoire Naturelle, Paris" xlink:href="http://grbio.org/institution/museum-national-dhistoire-naturelle-2" xlink:type="simple">MNHN</named-content> (<bold>E, F</bold>).</p></caption><graphic xmlns:xlink="http://www.w3.org/1999/xlink" xlink:href="zookeys-1142-001_article-90097__-g057.jpg" position="float" orientation="portrait" xlink:type="simple" id="oo_799915.jpg"><uri content-type="original_file" xlink:type="simple">https://binary.pensoft.net/fig/799915</uri></graphic></fig></tp:treatment-sec><ref-list><ref id="B168"><mixed-citation xmlns:xlink="http://www.w3.org/1999/xlink" xlink:type="simple"><person-group><name name-style="western"><surname>Thach</surname><given-names>NN</given-names></name></person-group> (<year>2020</year>) <source>New Shells of South Asia, Seashell, Freshwater, Land Snails with one New Genus and 140 New Species and Subspecies Reply to Comments Made in Error.</source><publisher-name>48Hr Books Company</publisher-name>, <publisher-loc>USA</publisher-loc>, <size units="page">189 pp</size>.</mixed-citation></ref></ref-list></tp:taxon-treatment>
