# Supplementary material for: ﻿Systematic revision of the snorkel snail genus Rhiostoma Benson, 1860 (Gastropoda, Caenogastropoda, Cyclophoridae) with descriptions of new species
Source: Zookeys. 2023 Jan 24;1142:1–144. doi: 10.3897/zookeys.1142.90097 (PMC10208988; doi:10.3897/zookeys.1142.90097)
Supplement: XML Treatment for Opisthoporus herosae [file zookeys.1142.90097-treatment39.xml]

<!DOCTYPE tp:taxon-treatment
  PUBLIC "-//TaxonX//DTD Taxonomic Treatment Publishing DTD v0 20100105//EN" "tax-treatment-NSO.dtd">
<tp:taxon-treatment xmlns:tp="http://www.plazi.org/taxpub"><tp:treatment-meta><kwd-group><label>Taxon classification</label><kwd>
                <named-content content-type="kingdom">Animalia</named-content>
              </kwd><kwd>
                <named-content content-type="order">Architaenioglossa</named-content>
              </kwd><kwd>
                <named-content content-type="family">Cyclophoridae</named-content>
              </kwd></kwd-group><mixed-citation publication-type="journal"><person-group><name><surname>Tongkerd</surname><given-names>Piyoros</given-names></name><name><surname>Tumpeesuwan</surname><given-names>Sakboworn</given-names></name><name><surname>Inkhavilay</surname><given-names>Khamla</given-names></name><name><surname>Prasankok</surname><given-names>Pongpun</given-names></name><name><surname>Jeratthitikul</surname><given-names>Ekgachai</given-names></name><name><surname>Panha</surname><given-names>Somsak</given-names></name><name><surname>Sutcharit</surname><given-names>Chirasak</given-names></name></person-group><article-title>﻿Systematic revision of the snorkel snail genus <italic><tp:taxon-name><tp:taxon-name-part taxon-name-part-type="genus" reg="Rhiostoma">Rhiostoma</tp:taxon-name-part></tp:taxon-name></italic> Benson, 1860 (<tp:taxon-name><tp:taxon-name-part taxon-name-part-type="class">Gastropoda</tp:taxon-name-part></tp:taxon-name>, <tp:taxon-name><tp:taxon-name-part taxon-name-part-type="subclass">Caenogastropoda</tp:taxon-name-part></tp:taxon-name>, <tp:taxon-name><tp:taxon-name-part taxon-name-part-type="family">Cyclophoridae</tp:taxon-name-part></tp:taxon-name>) with descriptions of new species</article-title><source>Zookeys</source><day>24</day><month>01</month><year>2023</year><volume>1142</volume><fpage>1</fpage><lpage>144</lpage><pub-id pub-id-type="doi">10.3897/zookeys.1142.90097</pub-id></mixed-citation></tp:treatment-meta><tp:nomenclature><label>﻿</label><tp:taxon-name>
              <object-id xmlns:xlink="http://www.w3.org/1999/xlink" content-type="arpha" xlink:type="simple">B7C2460A-F61F-5892-AEB8-805F08AB074F</object-id>
              <tp:taxon-name-part taxon-name-part-type="genus" reg="Opisthoporus">Opisthoporus</tp:taxon-name-part>
              <tp:taxon-name-part taxon-name-part-type="species" reg="herosae">herosae</tp:taxon-name-part>
            </tp:taxon-name><tp:taxon-authority>(Thach &amp; Huber, 2017)</tp:taxon-authority><xref ref-type="fig" rid="F58">Fig. 58A, B</xref><tp:nomenclature-citation-list><tp:nomenclature-citation><tp:taxon-name>
                  <tp:taxon-name-part taxon-name-part-type="genus" reg="Rhiostoma">Rhiostoma</tp:taxon-name-part>
                  <tp:taxon-name-part taxon-name-part-type="species" reg="herosae">herosae</tp:taxon-name-part>
                </tp:taxon-name><comment>Thach &amp; Huber in <xref ref-type="bibr" rid="B166">Thach 2017</xref>: 17, figs 87–89. Type locality: Ninh Binh Province, North Vietnam. <xref ref-type="bibr" rid="B122">Páll-Gergely et al. 2020a</xref>: 40. <xref ref-type="bibr" rid="B36">Do et al. 2020b</xref>: 166, fig. 1a.</comment></tp:nomenclature-citation><tp:nomenclature-citation><tp:taxon-name>
                  <tp:taxon-name-part taxon-name-part-type="genus" reg="Rhiostoma">Rhiostoma</tp:taxon-name-part>
                  <tp:taxon-name-part taxon-name-part-type="species" reg="ninhbinhensis">ninhbinhensis</tp:taxon-name-part>
                </tp:taxon-name><comment>Thach &amp; Huber in <xref ref-type="bibr" rid="B167">Thach 2018</xref>: 17, figs 81a, 82a, 83a, b. Type locality: Ninh Binh Province, Central Vietnam.</comment></tp:nomenclature-citation></tp:nomenclature-citation-list></tp:nomenclature><tp:treatment-sec sec-type="type material" id="SECID0E6LLM"><title>Type material.</title><p><bold><italic>Holotype</italic></bold><named-content xmlns:xlink="http://www.w3.org/1999/xlink" content-type="dwc:institutional_code" xlink:title="Muséum National ďHistoire Naturelle, Paris" xlink:href="http://grbio.org/institution/museum-national-dhistoire-naturelle-2" xlink:type="simple">MNHN</named-content>-IM-2000-33198 (Fig. <xref ref-type="fig" rid="F58">58A</xref>) from Ninh Binh Province. <bold><italic>Holotype</italic></bold><named-content xmlns:xlink="http://www.w3.org/1999/xlink" content-type="dwc:institutional_code" xlink:title="The Field Museum of Natural History, Chicago" xlink:href="http://grbio.org/institution/field-museum-natural-history" xlink:type="simple">FMNH</named-content> 386285 (Fig. <xref ref-type="fig" rid="F58">58B</xref>) of <italic><tp:taxon-name><tp:taxon-name-part taxon-name-part-type="genus" reg="Rhiostoma">Rhiostoma</tp:taxon-name-part><tp:taxon-name-part taxon-name-part-type="species" reg="ninhbinhensis">ninhbinhensis</tp:taxon-name-part></tp:taxon-name></italic> Thach &amp; Huber, 2018, from Ninh Bình, Vietnam.</p><fig id="F58" position="float" orientation="portrait"><object-id xmlns:xlink="http://www.w3.org/1999/xlink" content-type="doi" xlink:type="simple">10.3897/zookeys.1142.90097.figure58</object-id><object-id xmlns:xlink="http://www.w3.org/1999/xlink" content-type="arpha" xlink:type="simple">388B69A6-1AED-587A-B230-98C244C63750</object-id><label>Figure 58.</label><caption><p><bold>A, B</bold><italic><tp:taxon-name><tp:taxon-name-part taxon-name-part-type="genus" reg="Opisthoporus">Opisthoporus</tp:taxon-name-part><tp:taxon-name-part taxon-name-part-type="species" reg="herosae">herosae</tp:taxon-name-part></tp:taxon-name></italic><bold>A</bold> holotype <named-content xmlns:xlink="http://www.w3.org/1999/xlink" content-type="dwc:institutional_code" xlink:title="Muséum National ďHistoire Naturelle, Paris" xlink:href="http://grbio.org/institution/museum-national-dhistoire-naturelle-2" xlink:type="simple">MNHN</named-content>-IM-2000-33198 from Ninh Binh, Vietnam and <bold>B</bold> holotype <named-content xmlns:xlink="http://www.w3.org/1999/xlink" content-type="dwc:institutional_code" xlink:title="The Field Museum of Natural History, Chicago" xlink:href="http://grbio.org/institution/field-museum-natural-history" xlink:type="simple">FMNH</named-content> 386285 of <italic><tp:taxon-name><tp:taxon-name-part taxon-name-part-type="genus" reg="Rhiostoma">Rhiostoma</tp:taxon-name-part><tp:taxon-name-part taxon-name-part-type="species" reg="ninhbinhensis">ninhbinhensis</tp:taxon-name-part></tp:taxon-name></italic> Thach &amp; Huber, 201, from Ninh Binh, Vietnam <bold>C</bold><italic><tp:taxon-name><tp:taxon-name-part taxon-name-part-type="genus" reg="Opisthoporus">Opisthoporus</tp:taxon-name-part><tp:taxon-name-part taxon-name-part-type="species" reg="ngocngai">ngocngai</tp:taxon-name-part></tp:taxon-name></italic> holotype <named-content xmlns:xlink="http://www.w3.org/1999/xlink" content-type="dwc:institutional_code" xlink:title="The Field Museum of Natural History, Chicago" xlink:href="http://grbio.org/institution/field-museum-natural-history" xlink:type="simple">FMNH</named-content> 386291 from Ninh Hao, Vietnam <bold>D</bold><italic><tp:taxon-name><tp:taxon-name-part taxon-name-part-type="genus" reg="Opisthoporus">Opisthoporus</tp:taxon-name-part><tp:taxon-name-part taxon-name-part-type="species" reg="ngocthachi">ngocthachi</tp:taxon-name-part></tp:taxon-name></italic> holotype <named-content xmlns:xlink="http://www.w3.org/1999/xlink" content-type="dwc:institutional_code" xlink:title="Muséum National ďHistoire Naturelle, Paris" xlink:href="http://grbio.org/institution/museum-national-dhistoire-naturelle-2" xlink:type="simple">MNHN</named-content>-IM-2000-35508 from Khanh Hoa, Vietnam <bold>E</bold><italic><tp:taxon-name><tp:taxon-name-part taxon-name-part-type="genus" reg="Opisthoporus">Opisthoporus</tp:taxon-name-part><tp:taxon-name-part taxon-name-part-type="species" reg="thorsengi">thorsengi</tp:taxon-name-part></tp:taxon-name></italic> holotype <named-content xmlns:xlink="http://www.w3.org/1999/xlink" content-type="dwc:institutional_code" xlink:title="The BORNEENSIS collections of Universiti Malaysia Sabah, Sabah" xlink:href="http://grbio.org/institution/universiti-malaysia-sabah" xlink:type="simple">BOR</named-content>/<named-content xmlns:xlink="http://www.w3.org/1999/xlink" content-type="dwc:institutional_code" xlink:title="The BORNEENSIS collections of Universiti Malaysia Sabah, Sabah" xlink:href="http://grbio.org/institution/universiti-malaysia-sabah" xlink:type="simple">MOL</named-content> 14587 from Dak Nong, Vietnam <bold>F</bold><italic><tp:taxon-name><tp:taxon-name-part taxon-name-part-type="genus" reg="Opisthoporus">Opisthoporus</tp:taxon-name-part><tp:taxon-name-part taxon-name-part-type="species" reg="tener">tener</tp:taxon-name-part></tp:taxon-name></italic> specimen <named-content xmlns:xlink="http://www.w3.org/1999/xlink" content-type="dwc:institutional_code" xlink:title="The Natural History Museum, London" xlink:href="http://grbio.org/institution/natural-history-museum-london" xlink:type="simple">NHMUK</named-content> ex. Cuming collection. Photographs: M Caballer, A Lardeur and V Heros, <named-content xmlns:xlink="http://www.w3.org/1999/xlink" content-type="dwc:institutional_code" xlink:title="Muséum National ďHistoire Naturelle, Paris" xlink:href="http://grbio.org/institution/museum-national-dhistoire-naturelle-2" xlink:type="simple">MNHN</named-content> (<bold>A, D, F</bold>), J Gerber, <named-content xmlns:xlink="http://www.w3.org/1999/xlink" content-type="dwc:institutional_code" xlink:title="The Field Museum of Natural History, Chicago" xlink:href="http://grbio.org/institution/field-museum-natural-history" xlink:type="simple">FMNH</named-content> (<bold>B, C</bold>), T-S Liew, BORNEENSIS (<bold>E</bold>).</p></caption><graphic xmlns:xlink="http://www.w3.org/1999/xlink" xlink:href="zookeys-1142-001_article-90097__-g058.jpg" position="float" orientation="portrait" xlink:type="simple" id="oo_799916.jpg"><uri content-type="original_file" xlink:type="simple">https://binary.pensoft.net/fig/799916</uri></graphic></fig></tp:treatment-sec><tp:treatment-sec sec-type="remarks" id="SECID0EZRLM"><title>Remarks.</title><p>This species description was based on the holotype and four paratypes. <xref ref-type="bibr" rid="B122">Páll-Gergely et al. (2020a)</xref> stated that the holotypes of <italic><tp:taxon-name><tp:taxon-name-part taxon-name-part-type="genus" reg="Rhiostoma">R.</tp:taxon-name-part><tp:taxon-name-part taxon-name-part-type="species" reg="herosae">herosae</tp:taxon-name-part></tp:taxon-name></italic> and <italic><tp:taxon-name><tp:taxon-name-part taxon-name-part-type="genus" reg="Rhiostoma">R.</tp:taxon-name-part><tp:taxon-name-part taxon-name-part-type="species" reg="ninhbinhensis">ninhbinhensis</tp:taxon-name-part></tp:taxon-name></italic> are identical in all shell size characters and they share the same type locality in Ninh Binh Province; therefore, they treated the latter as a junior synonym of the former species. <xref ref-type="bibr" rid="B36">Do et al. (2020b)</xref> agreed with this treatment and have made several attempts to collect <italic><tp:taxon-name><tp:taxon-name-part taxon-name-part-type="genus" reg="Rhiostoma">R.</tp:taxon-name-part><tp:taxon-name-part taxon-name-part-type="species" reg="herosae">herosae</tp:taxon-name-part></tp:taxon-name></italic> from Ninh Binh Province (type locality) and neighbouring provinces, but have not found any specimens identifiable to this species.</p><p>This species differs from other <italic><tp:taxon-name><tp:taxon-name-part taxon-name-part-type="genus" reg="Rhiostoma">Rhiostoma</tp:taxon-name-part></tp:taxon-name></italic> species in having a multispiral, slightly concave, and plate-shaped operculum, which are the distinguishing characters of the <italic><tp:taxon-name><tp:taxon-name-part taxon-name-part-type="genus" reg="Opisthoporus">Opisthoporus</tp:taxon-name-part></tp:taxon-name></italic> (see <xref ref-type="bibr" rid="B35">Do et al. 2020a</xref>). We agree with the previous synonymisation and here have also placed this species in the genus <italic><tp:taxon-name><tp:taxon-name-part taxon-name-part-type="genus" reg="Opisthoporus">Opisthoporus</tp:taxon-name-part></tp:taxon-name></italic>.</p></tp:treatment-sec><ref-list><ref id="B166"><mixed-citation xmlns:xlink="http://www.w3.org/1999/xlink" xlink:type="simple"><person-group><name name-style="western"><surname>Thach</surname><given-names>NN</given-names></name></person-group> (<year>2017</year>) <source>New Shells of Southeast Asia with 2 New Genera and 85 New Species.</source><publisher-name>48Hr-Books Company</publisher-name>, <publisher-loc>Ohio, USA</publisher-loc>, <size units="page">128 pp</size>.</mixed-citation></ref><ref id="B122"><mixed-citation xmlns:xlink="http://www.w3.org/1999/xlink" xlink:type="simple"><person-group><name name-style="western"><surname>Páll-Gergely</surname><given-names>B</given-names></name><name name-style="western"><surname>Hunyadi</surname><given-names>A</given-names></name><name name-style="western"><surname>Auffenberg</surname><given-names>K</given-names></name></person-group> (<year>2020a</year>) <article-title>Taxonomic vandalism in malacology: Comments on molluscan taxa recently described by N. N. Thach and colleagues (2014–2019).</article-title><source>Folia Malacologica</source><volume>28</volume>(<issue>1</issue>): <fpage>35</fpage>–<lpage>76</lpage>. <ext-link xlink:href="10.12657/folmal.028.002" ext-link-type="doi" xlink:type="simple">https://doi.org/10.12657/folmal.028.002</ext-link></mixed-citation></ref><ref id="B36"><mixed-citation xmlns:xlink="http://www.w3.org/1999/xlink" xlink:type="simple"><person-group><name name-style="western"><surname>Do</surname><given-names>DS</given-names></name><name name-style="western"><surname>Nguyen</surname><given-names>TS</given-names></name><name name-style="western"><surname>Do</surname><given-names>HL</given-names></name></person-group> (<year>2020b</year>) <article-title>The land snail genus <italic><tp:taxon-name><tp:taxon-name-part taxon-name-part-type="genus">Rhiostoma</tp:taxon-name-part></tp:taxon-name></italic> Benson, 1860 from Vietnam (<tp:taxon-name><tp:taxon-name-part taxon-name-part-type="class">Gastropoda</tp:taxon-name-part></tp:taxon-name>: <tp:taxon-name><tp:taxon-name-part taxon-name-part-type="subclass">Caenogastropoda</tp:taxon-name-part></tp:taxon-name>: <tp:taxon-name><tp:taxon-name-part taxon-name-part-type="family">Cyclophoridae</tp:taxon-name-part></tp:taxon-name>), with description of a new species.</article-title><source>Ruthenica</source><volume>30</volume>(<issue>3</issue>): <fpage>165</fpage>–<lpage>172</lpage>. <ext-link xlink:href="10.35885/ruthenica.2021.30(3).4" ext-link-type="doi" xlink:type="simple">https://doi.org/10.35885/ruthenica.2021.30(3).4</ext-link></mixed-citation></ref><ref id="B167"><mixed-citation xmlns:xlink="http://www.w3.org/1999/xlink" xlink:type="simple"><person-group><name name-style="western"><surname>Thach</surname><given-names>NN</given-names></name></person-group> (<year>2018</year>) <source>New shells of South Asia Seashells-freshwater &amp; Land Snails, 3 New Genera, 132 New Species &amp; Subspecies.</source><publisher-name>48HrBooks Company</publisher-name>, <publisher-loc>Ohio, USA</publisher-loc>, <size units="page">173 pp</size>.</mixed-citation></ref><ref id="B35"><mixed-citation xmlns:xlink="http://www.w3.org/1999/xlink" xlink:type="simple"><person-group><name name-style="western"><surname>Do</surname><given-names>DS</given-names></name><name name-style="western"><surname>Bui</surname><given-names>TC</given-names></name><name name-style="western"><surname>Do</surname><given-names>VN</given-names></name></person-group> (<year>2020a</year>) <article-title>The land snail genus <italic><tp:taxon-name><tp:taxon-name-part taxon-name-part-type="genus">Opisthoporus</tp:taxon-name-part></tp:taxon-name></italic> Benson in L. Pfeiffer, 1851 (<tp:taxon-name><tp:taxon-name-part taxon-name-part-type="class">Gastropoda</tp:taxon-name-part></tp:taxon-name>: <tp:taxon-name><tp:taxon-name-part taxon-name-part-type="subclass">Caenogastropoda</tp:taxon-name-part></tp:taxon-name>: <tp:taxon-name><tp:taxon-name-part taxon-name-part-type="family">Cyclophoridae</tp:taxon-name-part></tp:taxon-name>) from Vietnam, with description of a new species.</article-title><source>The Raffles Bulletin of Zoology</source><volume>68</volume>: <fpage>103</fpage>–<lpage>111</lpage>.</mixed-citation></ref></ref-list></tp:taxon-treatment>
